# Supplementary material for: Comparative anatomy of the passerine carpometacarpus helps illuminate the early fossil record of crown Passeriformes
Source: J Anat. 2022 Sep 7;242(3):495–509. doi: 10.1111/joa.13761 (PMC9919509; doi:10.1111/joa.13761)
Supplement: Supplementary file 2 — Appendix S1 [file JOA-242-495-s001.zip]

Archive with 2 entries (2 files):
- JOA_13761_synaps_SuppInfo.txt
- JOA_13761_TNT_SuppInfo.tnt
