# Supplementary material for: Comparative anatomy of the passerine carpometacarpus helps illuminate the early fossil record of crown Passeriformes
Source: J Anat. 2022 Sep 7;242(3):495–509. doi: 10.1111/joa.13761 (PMC9919509; doi:10.1111/joa.13761)
Supplement: Supplementary file 2 — Appendix S1 [file JOA-242-495-s001.zip › JOA_13761_synaps_SuppInfo.txt]

Log file: map_synaps.out 

#Character optimisation results showing mapped synapomorphies that optimised for nodes in this analysis. 
#note: character numbers are generated from TNT which starts the list at '0' whereas the list in Table S2 starts at '1'. Therefore, character '9' in the TNT results would be character '8' in Table S2 list.
 
Synapomorphies for tree 0 
   ,-- 'Columba_livia'
   |     ,--15,41 'Trogon_melanurus'
   |  ,--|                    ,--1,17,24,32,36,45 'Merops_orientalis'
|--|  |  `--0,7,27,30,38,45,46|         ,--0,3,4,8,20,21,22,26,37 'Capito_niger'
   |  |                       `--1,14,44---1,18,29,50 'Picus_viridis'
   `--|  ,--0,5,20,37,47 'Cariama_cristata'
      |  |           ,--1,20 'Falco_sparverius'
      |  |       ,--1---0,17,47 'Micrastur_ruficollis'
      `--|       |       ,--44 'Psittacus_erithacus'
         |       |   ,--0---0 'Nestor_notabilis'
         |       |   |               ,--4,6,42 'Zygodactylus_luberonensis_SMFA
         `--14,25|   |               |                         ,--0,6 'Acanthisitta_chloris'
                 |   |               |   ,--4,10,14,29,32,36,41|   ,--1,4 'Xenicus_gilviventris'
                 |   |               |   |                     `--4---1,3,24,48 'Xenicus_longipes'
                 `--1|               |   |                                    ,--0,1,4,48 'Hydrornis_gurneyi'
                     |               |   |                        ,--1,3,10,36---0,3,4,16,22,28,50 'Pitta_sordida'
                     |               |   |                     ,--|       ,--0 'Calyptomena_hosii'
                     |               |   |                     |  `--12,18---1,3,4,14,24,29,32,42,48,50 'Calyptomena_viridis'
                     |               |   |                     |             ,--0,1,2,3,9,10 'Neodrepanis_coruscans'
                     `--7,27,30,33,45|   |                  ,--|       ,--1,2|    ,--3,4,6,32 'Philepitta_schlegeli'
                                     |   |                  |  |       |     `--22---4 'Philepitta_castanea'
                                     |   |                  |  `--29,42|        ,--0,4,6,9,14,16,22 'Psarisomus_dalhousiae'
                                     |   |                  |          |    ,--4---1,2,3,29 'Corydon_sumatranus'
                                     |   |                  |          `--32|  ,--3,4,6,11,14 'Eurylaimus_ochromalus'
                                     |   |                  |               `--|   ,--0,1,2,22 'Serilophus_lunatus'
                                     |   |                  |                  `--2---1,3,4,10 'Cymbirhynchus_macrorhynchos'
                                     |   |                  |                       ,--3,4,5,12,17,32,34,40 'Melanopareia_torquata'
                                     |   |                  |                    ,--|  ,--0,1,46 'Conopophaga_lineata'
                                     `--4|   ,--1,2,24,39,48|                    |  `--|      ,--34,36 'Myrmornis_torquata'
                                         |   |              |                    |     `--4,18|        ,--1,3,31,32,50 'Thamnophilus_torquatus'
                                         |   |              |  ,--0,9,11,21,25,36|            `--0,4,20---0,1,3,4,24,33 'Thamnophilus_aethiops'
                                         |   |              |  |                 |      ,--1,3,32 'Myrmothera_campanisona'
                                         |   |              |  |                 |      |    ,--0,3,5,6,12,17 'Liosceles_thoracicus'
                                         |   |              |  |                 `--1,31|    |        ,--1,2,3,4,9,17,32,45 'Formicarius_analis'
                                         |   |              |  |                        `--34|        |                   ,--1,2,16,31 'Sclerurus_mexicanus'
                                         |   |              |  |                             `--0,4,25|                   |          ,--1,16,26,43,45,48 'Furnarius_rufus'
                                         |   |              `--|                                      `--0,2,5,14,18,21,43|      ,--3---0,3,4,6,9,32,51,52 'Xenops_minutus'
                                         |   |                 |                                                          `--0,22|             ,--0,2,4,9,24,32,51 'Xiphorhynchus_guttatus'
                                         |   |                 |                                                                 `--1,3,4,17,46---1,2,3,5,6,38 'Glyphorhynchus_spirurus'
                                         |   |                 |                         ,--1,2,3,4,6,9,34,50 'Ceratopipra_erythrocephala'
                                         |   |                 |               ,--1,18,42--- 'Neopelma_chrysocephalum'
                                         |   |                 |               |          ,--3,9,16,38,42 'Rupicola_peruvianus'
                                         |   |                 `--1,2,3,4,38,41|  ,--2,3,4---0,2,4,6,50 'Cotinga_cayana'
                                         |   |                                 |  |      ,--1,2,3 'Schiffornis_virescens'
                                         `--8|                                 `--|  ,--0---0,1,2,3,4,9,10,29,33,41 'Tityra_semifasciata'
                                             |                                    |  |       ,--0,1,4,5,9,18,21,24,25 'Myiobius_barbatus'
                                             |                                    `--|  ,--50---1,3,48 'Oxyruncus_cristatus'
                                             |                                       `--|       ,--0,1,2,4,24 'Piprites_chloris'
                                             |                                          `--10,29|     ,--2,3,4,17,21 'Platyrinchus_mystaceus'
                                             |                                                  `--1,9|         ,--0,1,4,17,19 'Tachuris_rubrigastra'
                                             |                                                        `--0,18,31|    ,--1,2,10,24,29,32 'Mionectes_olivaceus'
                                             |                                                                  `--50|   ,--2,3,4,16 'Hirundinea_ferruginea'
                                             |                                                                       `--9|    ,--0,1,2,9,17,24,29,34 'Tyrannus_tyrannus'
                                             |                                                                           `--18---0,1,4,10,14,32 'Elaenia_flavogaster'
                                             |                             ,--0,4,24,32,36,39 'Atrichornis_rufescens'
                                             |             ,--0,1,3,5,14,25---1,3,11,29,31 'Menura_novaehollandiae'
                                             |             |                ,--0,13,42,44 'Sericulus_chrysocephalus'
                                             |             |        ,--12,38---3,4,11,16,20,29,32,33 'Ptilonorhynchus_violaceus'
                                             |             |    ,--0|        ,--0,3 'Cormobates_leucophaea'
                                             |             |    |   `--1,3,11---1,4,20,21,29 'Climacteris_melanurus'
                                             `--12,20,21,37|    |                           ,--0,1,14,29,42 'Stipiturus_malachurus'
                                                           |    |                        ,-----0,1,3,4,5,9,16,17,24,25,26 'Malurus_melanocephalus'
                                                           |    |                        |  ,--0,5,6,9,11,15,17,19,24,25,39,41,47,50 'Dasyornis_broadbenti'
                                                           |    |         ,--3,4,22,32,38|  |     ,--0,3,4,11,13,16,29,49,51 'Ptilotula_penicillata'
                                                           |    |         |              `--|  ,-----1,4,9,18,21 'Cissomela_pectoralis'
                                                           `--36|         |                 `--|      ,--0,1,3,4,12,21,22,29,35,39,42 'Pardalotus_striatus'
                                                                |         |                    `--3,14|              ,--0,5,32 'Acanthiza_pusilla'
                                                                |         |                           `--1,4,16,25,47---1,4,18 'Gerygone_fusca'
                                                                |         |                    ,--0,3,4,5,22,38,41 'Orthonyx_temminckii'
                                                                |         |      ,--14,15,16,25---1,3,4,9,21,24,32,39,47 'Pomatostomus_superciliosus'
                                                                |         |      |                           ,--0,3,4,31 'Ptilorrhoa_caerulescens'
                                                                `--4,19,42|      |       ,--0,1,3,11,22,25,39---1,4,13,21,35 'Cinclosoma_punctatum'
                                                                          |      |       |                        ,--17,18,21 'Pericrocotus_flammeus'
                                                                          |      |       |         ,--0,5,11,38,53---0,1,3,4,22,26 'Coracina_tenuirostris'
                                                                          |      |    ,--|         |  ,--3,5,14,21,47 'Mohoua_ochrocephala'
                                                                          |      |    |  |         |  |       ,--4,25,31 'Falcunculus_frontatus'
                                                                          |      |    |  `--6,19,34|  |  ,--53|  ,--0,1,3,14,22,34,47,52 'Pteruthius_melanotis'
                                                                          |      |    |            |  |  |    `--|               ,--0,1,3,6,11,21,31,32,46 'Oriolus_sagittatus'
                                                                          `--6,13|    |            `--|  |       `--0,1,3,9,18,38---4,17,51 'Colluricincla_harmonica'
                                                                                 |    |               |  |                   ,--0,1,4,21,31,36 'Dicrurus_hottentotus'
                                                                                 |    |               |  |                   |           ,--3,6,17,26,29,42 'Paradisaea_apoda'
                                                                                 |    |               `--|          ,--3,4,51|  ,--0,1,53---0,1,4,31,44 'Hypothymis_azurea'
                                                                                 |    |                  |          |        `--|  ,--2,24,29,36,38 'Struthidea_cinerea'
                                                                                 |    |                  |          |           `--|  ,--0,3,4,39 'Corvus_brachyrhynchos'
                                                                                 |    |                  |          |              `--|      ,--0,1,4,6,17,25,26,33,38,42 'Platylophus_galericulatus'
                                                                                 |    |                  `--11,18,38|                 `--3,11---1,3,5,9,24,36,48,51 'Lanius_collurio'
                                                                                 `--29|                             |  ,--0,1,3,4,19,31,47,48 'Machaerirhynchus_nigripectus'
                                                                                      |                             |  |    ,--0,3,4,5,17,21,36 'Artamus_leucorhynchus'
                                                                                      |                             `--|    |               ,--1,4 'Prionops_plumatus'
                                                                                      |                                `--26|    ,--19,42,51---0,1,3,4,14,33,47 'Platysteira_castanea'
                                                                                      |                                     `--29|    ,--1,3,36 'Tchagra_senegalus'
                                                                                      |                                          `--11|      ,--0,4,6,48 'Aegithina_lafresnayei'
                                                                                      |                                               `--3,47---1,3,17,19,29,51 'Pityriasis_gymnocephala'
                                                                                      |  ,--0,1,3,4 'Loboparadisea_sericea'
                                                                                      |  |         ,--4,9,16,25 'Oedistoma_iliophus'
                                                                                      |  |      ,--|   ,--0,1,4,29 'Melanocharis_versteri'
                                                                                      |  |      |  `--4---1,3,5 'Melanocharis_nigra'
                                                                                      `--|      |          ,--0,2,17,32 'Notiomystis_cincta'
                                                                                         |      |      ,--2|              ,--1,4,38 'Heteralocha_gouldi'
                                                                                         |      |      |   `--1,9,24,25,35---0,3,4,51,52 'Callaeas_cinerea'
                                                                                         `--3,38|      |                               ,--0,3,4,9,11,17,36 'Eupetes_macrocerus'
                                                                                                |      |     ,--0,1,5,24,25,36,38,39,51---1 'Picathartes_gymnocephalus'
                                                                                                |      |  ,--|           ,--0,1,4,5,9,12 'Microeca_leucophaea'
                                                                                                |      |  |  `--0,3,32,35---3,4,6,9,11,16,41 'Petroica_phoenicea'
                                                                                                `--6,22|  |             ,--3,4,9,12,22 'Culicicapa_ceylonensis'
                                                                                                       |  |      ,--1,11---0,1,3,4,17,36,38 'Hyliota_flavigaster'
                                                                                                       |  |      |                ,--0,4,5,11,22,44 'Remiz_pendulinus'
                                                                                                       |  |  ,--6|    ,--3,4,32,42---1,3,5,11,48,52 'Poecile_atricapillus'
                                                                                                       |  |  |   |    |  ,--0,1,3,4,5,12,17,29,35,39,41,44 'Calandrella_cinerea'
                                                                                                       |  |  |   `--14|  |     ,--4,32,42,46,48 'Sylvietta_rufescens'
                                                                                                       `--|  |        `--|     |   ,--0,1,3,12,19,24,52 'Cisticola_anonymus'
                                                                                                          |  |           `--0,1|   |          ,--1,3,4,19 'Nesillas_typica'
                                                                                                          |  |                 |   |       ,--|     ,--1,12,26,35 'Donacobius_atricapillus'
                                                                                                          |  |                 `--0|       |  `--3,6---0,3,4,9,24,29,32 'Locustella_lanceolata'
                                                                                                          |  |                     |       |               ,--0,3,4,5,6,9,12,22,23,29,47 'Hirundo_rustica'
                                                                                                          |  |                     `--35,44|  ,--3,26,32,39---0,1,4,5,21,24,50 'Pnoepyga_pusilla'
                                                                                                          |  |                             |  |           ,--0,1,2,3,9,17 'Phylloscopus_trochilus'
                                                                                                          |  |                             `--|       ,--2|         ,--1,11,35,51,53 'Aegithalos_caudatus'
                                                                                                          `--|                                |       |   `--4,19,21---0,3,4,16,26 'Hylia_prasina'
                                                                                                             |                                `--48,53|  ,--1,4,11,18,21,24,26,35 'Pycnonotus_cafer'
                                                                                                             |                                        `--|   ,--0,3,6 'Leiothrix_lutea'
                                                                                                             |                                           `--4---0,3,4,9,22,29,32,36 'Sylvia_borin'
                                                                                                             |              ,--1,4,14,21,26,41 'Bombycilla_garrulus'
                                                                                                             |         ,--12---0,1,3,4,6,9,11,22,38,51 'Dulus_dominicus'
                                                                                                             |         |                 ,--0,3,4,52 'Cinclus_cinclus'
                                                                                                             |      ,--|    ,--0,14,22,24|   ,--1,3,4,9,11,12,18,49 'Mimus_polyglottus'
                                                                                                             |      |  |    |            `--1---19,21,38,44 'Luscinia_megarhynchos'
                                                                                                             |      |  `--44|      ,--0,1,4,9,18,25,32 'Regulus_ignicapillus'
                                                                                                             |      |       `--3,21|     ,--0,3,14,17,19,26,38 'Tichodroma_muraria'
                                                                                                             `--1,35|              `--1,4|         ,--4,6,11,18,24,32,51,52 'Troglodytes_troglodytes'
                                                                                                                    |                    `--1,13,44---1,2,3,9,11 'Certhia_familiaris'
                                                                                                                    |    ,--4,12,42 'Dicaeum_trigonostigma'
                                                                                                                    |    |    ,--0,1,3,4,9,13,17,31 'Irena_puella'
                                                                                                                    `--36|    |    ,--1,3,21,35 'Plocepasser_mahali'
                                                                                                                         `--32|    |            ,--1,5,13,32,38 'Taeniopygia_guttata'
                                                                                                                              `--14|            |           ,--3 'Passer_domesticus'
                                                                                                                                   `--0,18,22,39|           |  ,--0,1,3,4,5,11,16,17,29 'Motacilla_flava'
                                                                                                                                                `--0,4,12,36|  |          ,--4 'Chloris_chloris'
                                                                                                                                                            `--|          |      ,--0,4,11,16,52 'Calcarius_lapponicus'
                                                                                                                                                               `--13,22,24|  ,--3---0,1,3,4 'Emberiza_calandra'
                                                                                                                                                                          `--|      ,--0,1,9,11,32 'Melospiza_melodia'
                                                                                                                                                                             `--3,39|            ,--0,3,4,24,25 'Coereba_flaveola'
                                                                                                                                                                                    `--3,13,15,18---4,6,11,19,21,42 'Geospiza_fuliginosa'
