# Supplementary material for: Comparative anatomy of the passerine carpometacarpus helps illuminate the early fossil record of crown Passeriformes
Source: J Anat. 2022 Sep 7;242(3):495–509. doi: 10.1111/joa.13761 (PMC9919509; doi:10.1111/joa.13761)
Supplement: Supplementary file 2 — Appendix S1 [file JOA-242-495-s001.zip › JOA_13761_TNT_SuppInfo.tnt]

#TNT file for character optimisation analysis for passerine cmc dataset

xread
54 143

&[continuous]

'Columba_livia'							0.253	0.193	?		?		?
'Merops_orientalis'						0.295	0.266	?		?		1.87
'Picus_viridis'							0.292	0.169	?		0.779	1.57
'Capito_niger'							0.353	0.18	?		0.702	1.34
'Trogon_melanurus'						0.287	0.233	?		?		?
'Cariama_cristata'						0.290	0.154	?		?		?
'Micrastur_ruficollis'					0.251	0.209	?		?		?
'Falco_sparverius'						0.261	0.266	?		?		?
'Nestor_notabilis'						0.225	0.147	?		?		?
'Psittacus_erithacus'					0.252	0.126	?		?		?
'Zygodactylus_luberonensis_SMFAv519'	?		?		?		?		2.03
'Acanthisitta_chloris'					0.290	0.092	?		0.878	1.22
'Xenicus_longipes'						0.272	0.15	0.635	0.888	1.19
'Xenicus_gilviventris'					0.288	0.084	?		0.846	1.15
'Philepitta_castanea'					0.271	0.135	0.422	0.845	1.39
'Philepitta_schlegeli'					0.271	0.147	0.401	0.887	1.76
'Neodrepanis_coruscans'					0.243	0.085	0.397	0.799	1.44
'Eurylaimus_ochromalus'					0.272	0.167	0.451	0.79	1.42
'Corydon_sumatranus'					0.272	0.109	0.45	0.738	1.56
'Psarisomus_dalhousiae'					0.244	0.151	0.458	0.813	2.02
'Cymbirhynchus_macrorhynchos'			0.272	0.134	0.504	0.851	1.81
'Serilophus_lunatus'					0.268	0.168	0.51	0.814	1.47
'Calyptomena_viridis'					0.253	0.078	?		0.771	1.9
'Calyptomena_hosii'						0.250	0.161	0.465	0.858	1.89
'Pitta_sordida'							0.251	0.168	0.389	0.887	1.93
'Hydrornis_gurneyi'						0.274	0.199	?		0.873	1.45
'Melanopareia_torquata'					0.301	0.152	?		0.851	1.12
'Conopophaga_lineata'					0.291	0.089	0.536	0.848	1.49
'Myrmornis_torquata'					0.298	0.174	?		0.837	1.65
'Thamnophilus_aethiops'					0.311	0.179	0.564	0.906	1.93
'Thamnophilus_torquatus'				0.308	0.108	?		0.779	1.69
'Myrmothera_campanisona'				0.317	0.109	0.529	0.803	1.54
'Liosceles_thoracicus'					0.337	0.115	0.46	0.902	1.51
'Formicarius_analis'					0.297	0.173	0.534	0.83	2.08
'Sclerurus_mexicanus'					0.289	0.095	0.386	0.834	2.05
'Glyphorhynchus_spirurus'				0.258	0.176	0.442	0.894	2.19
'Xiphorhynchus_guttatus'				0.255	0.169	0.567	0.845	2.4
'Xenops_minutus'						0.244	0.122	0.444	0.794	1.39
'Furnarius_rufus'						0.259	0.1		?		0.825	2.05
'Neopelma_chrysocephalum'				0.274	0.206	0.418	0.859	1.55
'Ceratopipra_erythrocephala'			0.257	0.25	0.407	0.87	1.65
'Cotinga_cayana'						0.234	0.161	0.324	0.884	2.32
'Rupicola_peruvianus'					0.248	0.161	0.354	0.9		2.27
'Tityra_semifasciata'					0.221	0.186	0.394	0.746	1.95
'Schiffornis_virescens'					0.246	0.13	0.45	0.879	1.64
'Oxyruncus_cristatus'					0.257	0.233	?		0.882	1.37
'Myiobius_barbatus'						0.291	0.124	0.436	0.863	1.15
'Piprites_chloris'						0.282	0.209	0.455	0.848	1.23
'Platyrinchus_mystaceus'				0.274	0.15	0.417	0.835	1.75
'Tachuris_rubrigastra'					0.241	0.134	0.429	0.861	1.19
'Mionectes_olivaceus'					0.246	0.168	0.418	0.861	1.69
'Hirundinea_ferruginea'					0.250	0.154	0.52	0.829	1.76
'Elaenia_flavogaster'					0.273	0.148	0.434	0.832	1.24
'Tyrannus_tyrannus'						0.243	0.232	0.351	0.849	1.48
'Menura_novaehollandiae'				0.318	0.017	?		0.807	1.41
'Atrichornis_rufescens'					0.354	0.083	?		0.812	1.13
'Climacteris_melanurus'					0.255	0.06	?		0.9		1.74
'Cormobates_leucophaea'					0.238	0.061	?		0.935	1.44
'Ptilonorhynchus_violaceus'				0.260	0.096	?		0.782	1.51
'Sericulus_chrysocephalus'				0.248	0.102	?		0.864	1.49
'Malurus_melanocephalus'				0.341	0.212	?		0.774	0.922
'Stipiturus_malachurus'					0.257	0.129	?		0.81	1.1
'Dasyornis_broadbenti'					0.312	0.131	?		0.788	0.995
'Pardalotus_striatus'					0.261	0.122	?		0.722	1.72
'Gerygone_fusca'						0.268	0.181	?		0.779	0.816
'Acanthiza_pusilla'						0.281	0.157	?		0.773	0.89
'Cissomela_pectoralis'					0.274	0.174	?		0.796	0.882
'Ptilotula_penicillata'					0.261	0.132	?		0.872	1.21
'Pomatostomus_superciliosus'			0.293	0.28	?		0.812	1.07
'Orthonyx_temminckii'					0.333	0.211	?		0.902	1.47
'Cinclosoma_punctatum'					0.303	0.0714	?		0.849	1.227
'Ptilorrhoa_caerulescens'				0.315	0.108	?		0.854	1.56
'Coracina_tenuirostris'					0.239	0.148	?		0.835	1.15
'Pericrocotus_flammeus'					0.248	0.132	?		0.843	1.3
'Mohoua_ochrocephala'					0.271	0.139	?		0.787	1.39
'Falcunculus_frontatus'					0.280	0.129	?		0.846	1.11
'Pteruthius_melanotis'					0.293	0.114	0.721	0.806	1.28
'Colluricincla_harmonica'				0.268	0.143	?		0.863	1.54
'Oriolus_sagittatus'					0.260	0.162	?		0.882	1.38
'Machaerirhynchus_nigripectus'			0.308	0.212	?		0.735	1.1
'Artamus_leucorhynchus'					0.260	0.166	?		0.879	1.73
'Tchagra_senegalus'						0.306	0.097	?		0.757	1.5
'Pityriasis_gymnocephala'				0.281	0.195	0.493	0.868	1.43
'Aegithina_lafresnayei'					0.311	0.123	?		0.856	1.19
'Platysteira_castanea'					0.313	0.186	0.66	0.81	1.17
'Prionops_plumatus'						0.279	0.118	?		0.852	1.59
'Dicrurus_hottentotus'					0.249	0.078	?		0.873	1.99
'Hypothymis_azurea'						0.300	0.178	?		0.87	0.987
'Paradisaea_apoda'						0.284	0.143	0.478	0.835	1.73
'Struthidea_cinerea'					0.270	0.105	0.584	0.881	1.62
'Lanius_collurio'						0.241	0.134	?		0.81	1.81
'Platylophus_galericulatus'				0.302	0.055	0.556	0.838	1.15
'Corvus_brachyrhynchos'					0.238	0.101	?		0.882	1.91
'Loboparadisea_sericea'					0.299	0.246	?		0.853	1.25
'Melanocharis_nigra'					0.276	0.2722	?		0.868	1.11
'Melanocharis_versteri'					0.265	0.111	?		0.841	0.787
'Oedistoma_iliophus'					0.292	0.228	?		0.837	1.4
'Callaeas_cinerea'						0.293	0.093	0.506	0.798	1.21
'Heteralocha_gouldi'					0.281	0.088	?		0.826	1.44
'Notiomystis_cincta'					0.248	0.136	0.431	0.841	1.35
'Petroica_phoenicea'					0.258	0.118	0.324	0.789	1.11
'Microeca_leucophaea'					0.241	0.181	?		0.8		1.67
'Picathartes_gymnocephalus'				0.341	0.065	0.693	0.822	1.35
'Eupetes_macrocerus'					0.371	0.089	?		0.853	1.56
'Hyliota_flavigaster'					0.248	0.187	?		0.806	0.952
'Culicicapa_ceylonensis'				0.265	0.149	?		0.877	1.48
'Poecile_atricapillus'					0.264	0.061	0.676	0.751	1.13
'Remiz_pendulinus'						0.257	0.12	?		0.774	0.887
'Calandrella_cinerea'					0.248	0.1		?		0.87	1.66
'Sylvietta_rufescens'					0.273	0.163	0.568	0.833	1.06
'Cisticola_anonymus'					0.314	0.263	?		0.779	1.3
'Nesillas_typica'						0.287	0.034	?		0.871	1.6
'Locustella_lanceolata'					0.256	0.051	?		0.793	1.22
'Donacobius_atricapillus'				0.287	0.154	?		0.828	1.35
'Pnoepyga_pusilla'						0.307	0.0826	?		0.844	1.25
'Hirundo_rustica'						0.279	0.137	?		0.848	1.68
'Pycnonotus_cafer'						0.288	0.115	?		0.832	0.99
'Sylvia_borin'							0.249	0.134	?		0.849	1.5
'Leiothrix_lutea'						0.327	0.128	0.603	0.821	1.31
'Phylloscopus_trochilus'				0.249	0.167	0.616	0.763	1.26
'Hylia_prasina'							0.291	0.141	0.612	0.839	1.01
'Aegithalos_caudatus'					0.287	0.118	0.615	0.789	1.13
'Dulus_dominicus'						0.292	0.089	?		0.789	1.21
'Bombycilla_garrulus'					0.265	0.123	?		0.819	1.66
'Cinclus_cinclus'						0.224	0.094	?		0.889	1.66
'Luscinia_megarhynchos'					0.246	0.092	?		0.836	1.41
'Mimus_polyglottus'						0.237	0.068	?		0.816	1.28
'Regulus_ignicapillus'					0.294	0.065	0.574	0.778	1.28
'Tichodroma_muraria'					0.237	0.121	?		0.65	1.48
'Certhia_familiaris'					0.254	0.16	0.553	0.831	1.45
'Troglodytes_troglodytes'				0.259	0.129	0.554	0.786	1.74
'Dicaeum_trigonostigma'					0.270	0.105	?		0.859	1.11
'Irena_puella'							0.302	0.06	?		0.881	1.47
'Plocepasser_mahali'					0.270	0.118	?		0.694	1.15
'Taeniopygia_guttata'					0.264	0.03	?		0.822	1.15
'Passer_domesticus'						0.254	0.093	?		0.775	0.989
'Motacilla_flava'						0.246	0.161	?		0.828	0.1
'Chloris_chloris'						0.262	0.112	?		0.815	1.57
'Emberiza_calandra'						0.265	0.09	?		0.794	0.908
'Calcarius_lapponicus'					0.241	0.105	?		0.8		1.16
'Geospiza_fuliginosa'					0.262	0.094	?		0.837	1.52
'Coereba_flaveola'						0.272	0.102	?		0.846	0.903
'Melospiza_melodia'						0.250	0.053	?		0.828	1.09

&[numeric]

'Columba_livia'							000--????101????0011100--0--0--00000--000100-0---
'Merops_orientalis'						0011-1011100200000010010-10010-00110--00201-00---
'Picus_viridis'							1011-101100011000000001101010--201010101101-0110-
'Capito_niger'							10120111100110011100111111111102110101011000-000-
'Trogon_melanurus'						100--??-?111???00000100--0--0--2001110000100-0---
'Cariama_cristata'						200--1--110100010000100--0--0--11000--00011-?0---
'Micrastur_ruficollis'					000--1--000110000000000--0--0--10011000?011-10---
'Falco_sparverius'						000--1--100100010000000--0--0--1001100010000-0---
'Nestor_notabilis'						000--1--0001?0000000000--0--0--10010--000000-0---
'Psittacus_erithacus'					000--1--000000000000000--0--0--10010--010100-0---
'Zygodactylus_luberonensis_SMFAv519'	?110-??00?????????????101111111101?1010?1????????
'Acanthisitta_chloris'					1110-0-00101010000100111011010-0011110002000-0---
'Xenicus_longipes'						1010-0-00100010000110111011010-0001110002101-0---
'Xenicus_gilviventris'					1010-0-00100010000100011011010-0011110002000-0---
'Philepitta_castanea'					001201000000100001110111011110-0000101001101-0---
'Philepitta_schlegeli'					011201000000100001110111011010-1000101001101-0---
'Neodrepanis_coruscans'					0?1210-00000?00000110111011110-00001010?1?01-0---
'Eurylaimus_ochromalus'					011201011100100000110111011010-1000101001101-0---
'Corydon_sumatranus'					001201111000100000110011111010-1000101001101-0---
'Psarisomus_dalhousiae'					011211101101100001110111011010-1000101001101-0---
'Cymbirhynchus_macrorhynchos'			001200-11000100000110011011010-1000101001101-0---
'Serilophus_lunatus'					001201101000100001110011011010-1000101001?01-0---
'Calyptomena_viridis'					001201110100110000100011011010-1000101001100-100-
'Calyptomena_hosii'						001201110000110000110011111110-1000100001101-0---
'Pitta_sordida'							001200-01001100001110010111110-0000100001101-100-
'Hydrornis_gurneyi'						001200-01000100000110011111110-0000100001100-0---
'Melanopareia_torquata'					201221211001000111111011111011000000--002000-0---
'Conopophaga_lineata'					101221201001200111111011111110-0000100002101-100-
'Myrmornis_torquata'					101220-0110121011111111111111111000100002000-100-
'Thamnophilus_aethiops'					101220-0110111001110111111110--0000100002001-100-
'Thamnophilus_torquatus'				101220-01001110011111111110010-0000100002000-0---
'Myrmothera_campanisona'				101220-01001100011111111110010-00001010?2?01-100-
'Liosceles_thoracicus'					21122121100100011111101111011100000100002001-0---
'Formicarius_analis'					101210-0100120011111011111001111000101001001-100-
'Sclerurus_mexicanus'					001220-0110011000111011101111111000101102?01-0---
'Glyphorhynchus_spirurus'				111220-0010121000011011111010--0010101102101-100-
'Xiphorhynchus_guttatus'				001210-0010121000010011111000--0000101102101-110-
'Xenops_minutus'						011210-0110111000011011101000--0000101102?01-1111
'Furnarius_rufus'						001220-00100110000110011010110-0000101001000-100-
'Neopelma_chrysocephalum'				001210-01101210001110111111110-1010111001101-0---
'Ceratopipra_erythrocephala'			011200-0110121000111011111111111010111001101-1010
'Cotinga_cayana'						011210-01001200001110111111110-1010110001101-100-
'Rupicola_peruvianus'					001220-00100200000110111110110-1000111001101-0---
'Tityra_semifasciata'					00120110000110000011011101000--1010100001101-0---
'Schiffornis_virescens'					001210-00101100001110111110110-1010110001101-0---
'Oxyruncus_cristatus'					001210-00001100000110111110110-1010110001000-100-
'Myiobius_barbatus'						111220-00100110010101111110010-1010110001?01-100-
'Piprites_chloris'						011211100100100000100111010010-1010110001?01-0---
'Platyrinchus_mystaceus'				001221100001200010110111010010-1010110001101-0---
'Tachuris_rubrigastra'					011221100000011000110111011010-1010110001?01-0---
'Mionectes_olivaceus'					011220-01000110000100111111110-1010110001101-100-
'Hirundinea_ferruginea'					001211100001110000110111011010-1010110001101-100-
'Elaenia_flavogaster'					011210-01100100000110111011110-1010110001101-100-
'Tyrannus_tyrannus'						00120120100020000010011111101111010110001101-100-
'Menura_novaehollandiae'				20120101010000011010101101011101101100002000-110-
'Atrichornis_rufescens'					201211110100010110111011111010-0100100002000-0---
'Climacteris_melanurus'					10120101000011000010001101111102101100002000-1111
'Cormobates_leucophaea'					10120101000011011010001111111102101100002000-1110
'Ptilonorhynchus_violaceus'				10121120000110001010001101100--211110000201-01111
'Sericulus_chrysocephalus'				101211101000100110100011111110-211110101201-01111
'Malurus_melanocephalus'				20122----0010111111111111110110211110100201-0110-
'Stipiturus_malachurus'					1012112101001111111000110110110211110000201-0110-
'Dasyornis_broadbenti'					2112210100100101111110111110110211011100200000-0-
'Pardalotus_striatus'					1012111001001111001000110110111211010000201-0110-
'Gerygone_fusca'						10121111010110111110101111101102111101002000-1110
'Acanthiza_pusilla'						20121111010111111110101111111102111101002000-1110
'Cissomela_pectoralis'					1012011100001011011000111110110211110100201-01110
'Ptilotula_penicillata'					1012112110011111111000110110110211110100201-11010
'Pomatostomus_superciliosus'			1112211111111111001110111110110210010100200001010
'Orthonyx_temminckii'					2112011111111111111010111111110211111100201-01010
'Cinclosoma_punctatum'					1112-10100001111011010110111111210010100201-01010
'Ptilorrhoa_caerulescens'				1112010110001111111010110101110210010100201-01010
'Coracina_tenuirostris'					00120120100111011110011101110--211110000201-01111
'Pericrocotus_flammeus'					001201201000200100100011011110-211110000201-01111
'Mohoua_ochrocephala'					20121111010111010010001111110--21011?1002000-1010
'Falcunculus_frontatus'					101211100000110110101011110110-210110000201-01011
'Pteruthius_melanotis'					10121111010011111110001111111102101100002001-100-
'Colluricincla_harmonica'				101201111000201110100011011110-211110000201-11111
'Oriolus_sagittatus'					111201201000100100100011010010-211110000211-11011
'Machaerirhynchus_nigripectus'			10122121100110111110001101000--2111100002000-1010
'Artamus_leucorhynchus'					00121120100020010010011101100--111110000201-0100-
'Tchagra_senegalus'						20121111000111011110111111110--110110000201-0100-
'Pityriasis_gymnocephala'				10121110100120111110011101110--2111100002001-1111
'Aegithina_lafresnayei'					21122110100111011110111111110--2101100002000-100-
'Platysteira_castanea'					101221210101111111101111111110-2101101002001-1110
'Prionops_plumatus'						10122120000010111110011111110--211110100201-11110
'Dicrurus_hottentotus'					101221201000?0010010001101010--111110000201-01110
'Hypothymis_azurea'						10121120100110011110001101010--211110001201-11111
'Paradisaea_apoda'						11122120100020011110011111110--2111101002001-1111
'Struthidea_cinerea'					10122120100110011111001111110--1101100002001-1110
'Lanius_collurio'						00120110100111010111001101110--1111100002000-1010
'Platylophus_galericulatus'				111221111001200110101111011110-2101101002001-1110
'Corvus_brachyrhynchos'					10121121100011010010001101110--211010000201-01110
'Loboparadisea_sericea'					1112111110?0101110100011011111021011?100201-01110
'Melanocharis_nigra'					0112111111?0110100100011011011021111?100201-01111
'Melanocharis_versteri'					1112111111001101001000111111110211110100201-01111
'Oedistoma_iliophus'					111201111001111100101011011011021111?100201-01111
'Callaeas_cinerea'						10122111000010011111101111111112111100002001-100-
'Heteralocha_gouldi'					20122111100110011111101111111112101100002000-1110
'Notiomystis_cincta'					20121111010120111110001111101102111101002001-1110
'Petroica_phoenicea'					11122121110111010110001101101112111111002001-1111
'Microeca_leucophaea'					0012011011001101011000110100111211110100201-0110-
'Picathartes_gymnocephalus'				20121111010011011111101111011101100100002001-100-
'Eupetes_macrocerus'					2012210101000001111110111101110010010000201-0100-
'Hyliota_flavigaster'					11120121110020110110001111111101101100002000-1110
'Culicicapa_ceylonensis'				11122120010010110010001111111102111100002000-111?
'Poecile_atricapillus'					21121121000011010110001111101102111101002001-110-
'Remiz_pendulinus'						01120101000010010010001111101102111101012000-1110
'Calandrella_cinerea'					01120110000020010110001101111112110110012000-1110
'Sylvietta_rufescens'					11121111000111010110001111101102101101002101-1110
'Cisticola_anonymus'					11122110010100110111101111111101101100002000-110-
'Nesillas_typica'						111221111000011101101011111111111111000?2000-1010
'Locustella_lanceolata'					10120111000001010111101101101111101100012000-1010
'Donacobius_atricapillus'				10122110110011010110111111111101101100012000-1110
'Pnoepyga_pusilla'						21121111010011011111111111101112110100012000-0---
'Hirundo_rustica'						0012011010001101000001110110111211010001201-01010
'Pycnonotus_cafer'						1112212111011001111101111111110211110100201-01111
'Sylvia_borin'							1112011100001101001000110110111111110000201-01111
'Leiothrix_lutea'						10122111110111010110101111111112111101012001-1111
'Phylloscopus_trochilus'				10120111010021010110001111111112111101012001-1111
'Hylia_prasina'							11121111000111111110111111111112111100012001-1111
'Aegithalos_caudatus'					1012212110001111111010111111110211110?012001-1010
'Dulus_dominicus'						1112212011001000001000110111111210010000201-01010
'Bombycilla_garrulus'					101201101000101011100111011111121101100?201-01110
'Cinclus_cinclus'						1012011110001011001101110111111111010001201-0100-
'Luscinia_megarhynchos'					1012011110001001101101110111111210110000201-01111
'Mimus_polyglottus'						1012112010001110001100110111111111010001201-11011
'Regulus_ignicapillus'					10121111110011101110101101101112111100012001-1110
'Tichodroma_muraria'					1012011010002000111001110111111210110001201-01111
'Certhia_familiaris'					10121120010010111110001101111112111100002001-1111
'Troglodytes_troglodytes'				11120101010011111111001101101112111100002001-100-
'Dicaeum_trigonostigma'					1012011011101101011100110111111111110100201-01111
'Irena_puella'							1012111101002101011000110100111111110000201-01111
'Plocepasser_mahali'					1012011110101101111100110110110111110000201-01010
'Taeniopygia_guttata'					0012011100001001001100110111111110010000201-01010
'Passer_domesticus'						1012011010101001001100110110111211010000201-01111
'Motacilla_flava'						0012012010112001001100111110111211010000201-01010
'Chloris_chloris'						1012011000001001011000110110111211011000201-01111
'Emberiza_calandra'						1012011000001001011000110110111211011000201-01111
'Calcarius_lapponicus'					1012010100011001011000110110111211011000201-0110-
'Geospiza_fuliginosa'					1112010110101111111000110110111211111100201-01110
'Coereba_flaveola'						10120111101011010111101101101112111100002000-1110
'Melospiza_melodia'						1012112100001001011000110111111211110?002000-1110
;


tread
(0 ((4 ((2 3) 1)) (5 ((6 7) ((8 9) (10 (((12 13) 11) ((((((18 19) (17 (21 20))) ((14 15) 16)) ((23 22) (24 25))) ((((((((35 36) (37 38)) 34) 33) 32) 31) (26 (27 (28 (30 29))))) ((39 40) ((41 42) ((44 43) ((46 45) (47 (48 (49 (50 (51 (53 52)))))))))))) ((55 54) (((59 58) (57 56)) (((60 61) (62 (((64 65) 63) (66 67)))) ((68 69) ((((72 73) (74 ((75 (76 (77 78))) ((79 (80 (((83 82) 81) (84 85)))) (86 ((87 88) (89 ((91 90) 92)))))))) (71 70)) (93 ((96 (95 94)) (((98 97) 99) (((100 101) (102 103)) ((((107 106) (108 (109 (110 ((111 (113 112)) ((114 115) ((116 (117 118)) (119 (120 121))))))))) (104 105)) (((((125 126) 124) (127 (128 (129 130)))) (122 123)) (131 (132 (133 (134 (135 (136 (137 ((138 139) ((140 141) 142))))))))))))))))))))))))))))*
;


proc /;
comments 0
;
