# Supplementary material for: Comparative anatomy of the passerine carpometacarpus helps illuminate the early fossil record of crown Passeriformes
Source: J Anat. 2022 Sep 7;242(3):495–509. doi: 10.1111/joa.13761 (PMC9919509; doi:10.1111/joa.13761)
Supplement: Supplementary file 3 — Table S1 [file JOA-242-495-s004.xlsx]

## Sheet: Specimens
Species	Family	Specimen Number	3D Data mesh	Mesh ID	3D image volume	Volume ID
Columba livia	Columbidae	FMNH 347273	www.morphosource.org/concern/media/000159465?locale=en	159465	www.morphosource.org/concern/media/000083617?locale=en	83617
Merops orientalis	Meropidae	UMMZ 216577	www.morphosource.org/concern/media/000109643?locale=en	109643	www.morphosource.org/concern/media/000109632?locale=en	109632
Picus viridis	Picidae	NHMUK S/1982.5.1	www.morphosource.org/concern/media/000092607?locale=en	92607	www.morphosource.org/concern/media/000092596?locale=en	92596
Capito niger	Capitonidae	FMNH 321049	www.morphosource.org/concern/media/000108210?locale=en	108210	www.morphosource.org/concern/media/000108203?locale=en	108203
Trogon melanurus	Trogonidae	FMNH 290496	www.morphosource.org/concern/media/000107971?locale=en	107971	www.morphosource.org/concern/media/000107964?locale=en	107964
Cariama cristata	Cariamidae	FMNH 105635	www.morphosource.org/concern/media/000108239?locale=en	108239	www.morphosource.org/concern/media/000108228?locale=en	108228
Micrastur ruficollis	Falconidae	FMNH 330226	www.morphosource.org/concern/media/000093355?locale=en	93355	www.morphosource.org/concern/media/000093346?locale=en	93346
Falco sparverius	Falconidae	UMMZ 154462	www.morphosource.org/concern/media/000092872?locale=en	92872	www.morphosource.org/concern/media/000092861?locale=en	92861
Nestor notabilis	Strigopidae	FMNH 23530	www.morphosource.org/concern/media/000125609?locale=en	125609	www.morphosource.org/concern/media/000125594?locale=en	125594
Psittacus erithacus	Psittacidae	NHMUK S/1992.41.60	www.morphosource.org/concern/media/000092685?locale=en	92685	www.morphosource.org/concern/media/000092678?locale=en	92678
Acanthisitta chloris	Acanthisittidae	YPM 125219	www.morphosource.org/concern/media/000109884?locale=en	109884	www.morphosource.org/concern/media/000109874?locale=en	109874
Xenicus longipes	Acanthisittidae	NHMUK S/1972.1.108	www.morphosource.org/concern/media/000108841?locale=en	108841	www.morphosource.org/concern/media/000108830?locale=en	108830
Xenicus gilviventris	Acanthisittidae	NHMUK 1940.12.8.145	www.morphosource.org/concern/media/000108823?locale=en	108823	www.morphosource.org/concern/media/000108811?locale=en	108811
Philepitta castanea	Philepittidae	NHMUK A/1973.16.2	www.morphosource.org/concern/media/000118893?locale=en	118893	Not available
Philepitta schlegeli	Philepittidae	UMZC 27-Phi-2-b-1	www.morphosource.org/concern/media/000457718?locale=en	457718	www.morphosource.org/concern/media/000457715?locale=en	457715
Neodrepanis coruscans	Philepittidae	FMNH 363807	www.morphosource.org/concern/media/000093390?locale=en	93390	www.morphosource.org/concern/media/000093384?locale=en	93384
Eurylaimus ochromalus	Eurylaimidae	NHMUK A/1969.13.73	www.morphosource.org/concern/media/000457741?locale=en	457741	www.morphosource.org/concern/media/000405141?locale=en	405141
Corydon sumatranus	Eurylaimidae	UMZC 725	www.morphosource.org/concern/media/000458041?locale=en	458041	www.morphosource.org/concern/media/000457747?locale=en	457747
Psarisomus dalhousiae	Eurylaimidae	UMZC 27-Eur-5-a-2	www.morphosource.org/concern/media/000458044?locale=en	458044	www.morphosource.org/concern/media/000457753?locale=en	457753
Cymbirhynchus macrorhynchos	Eurylaimidae	UMZC 27-Eur-3a16	www.morphosource.org/concern/media/000458047?locale=en	458047	www.morphosource.org/concern/media/000457759?locale=en	457759
Serilophus lunatus	Eurylaimidae	UMZC 27-Eur-7-2-1	www.morphosource.org/concern/media/000458050?locale=en	458050	www.morphosource.org/concern/media/000457770?locale=en	457770
Calyptomena viridis	Calyptomenidae	NHMUK S/1969.1.70	www.morphosource.org/concern/media/000108716?locale=en	108716	www.morphosource.org/concern/media/000108710?locale=en	108710
Calyptomena hosii	Calyptomenidae	UMZC 27-Eur-1-2-1	www.morphosource.org/concern/media/000458113?locale=en	458113	www.morphosource.org/concern/media/000457863?locale=en	457863
Pitta sordida	Pittidae	NHMUK S/1956.20.14	www.morphosource.org/concern/media/000117254?locale=en	117254	www.morphosource.org/concern/media/000117249?locale=en	117249
Hydrornis gurneyi	Pittidae	UMZC 27-Pit-1m1	www.morphosource.org/concern/media/000458116?locale=en	458116	www.morphosource.org/concern/media/000457869?locale=en	457869
Melanopareia torquata	Melanopareiidae	FMNH 335140	www.morphosource.org/concern/media/000093325?locale=en	93325	www.morphosource.org/concern/media/000093320?locale=en	93320
Conopophaga lineata	Conopophagidae	UMZC 27-Con-1-E1-4	www.morphosource.org/concern/media/000458531?locale=en	458531	www.morphosource.org/concern/media/000457875?locale=en	457875
Myrmornis torquata	Thamnophilidae	YPM 106157	www.morphosource.org/concern/media/000109855?locale=en	109855	www.morphosource.org/concern/media/000109846?locale=en	109846
Thamnophilus aethiops	Thamnophilidae	FMNH 290261	www.morphosource.org/concern/media/000108029?locale=en	108029	www.morphosource.org/concern/media/000108022?locale=en	108022
Thamnophilus torquatus	Thamnophilidae	FMNH 107181	www.morphosource.org/concern/media/000108041?locale=en	108041	www.morphosource.org/concern/media/000108035?locale=en	108035
Myrmothera campanisona	Grallariidae	FMNH 322348	www.morphosource.org/concern/media/000093379?locale=en	93379	www.morphosource.org/concern/media/000093373?locale=en	93373
Liosceles thoracicus	Rhinocryptidae	FMNH 322411	www.morphosource.org/concern/media/000108052?locale=en	108052	www.morphosource.org/concern/media/000108046?locale=en	108046
Formicarius analis	Formicariidae	FMNH 290507	www.morphosource.org/concern/media/000117266?locale=en	117266	Not available
Sclerurus mexicanus	Scleruridae	FMNH 321715	www.morphosource.org/concern/media/000111282?locale=en	111282	www.morphosource.org/concern/media/000111276?locale=en	111276
Glyphorynchus spirurus	Dendrocolaptidae	NHMUK A/1973.5.150	www.morphosource.org/concern/media/000092096?locale=en	92096	www.morphosource.org/concern/media/000092088?locale=en	92088
Xiphorhynchus guttatus	Dendrocolaptidae	NHMUK A/1974.4.42	www.morphosource.org/concern/media/000108806?locale=en	108806	www.morphosource.org/concern/media/000108798?locale=en	108798
Xenops minutus	Dendrocolaptidae	NHMUK 1974.4.44	www.morphosource.org/concern/media/000458534?locale=en	458534	www.morphosource.org/concern/media/000457880?locale=en	457880
Furnarius rufus	Furnariidae	NHMUK A/1969.13.52	www.morphosource.org/concern/media/000108792?locale=en	108792	www.morphosource.org/concern/media/000108785?locale=en	108785
Neopelma chrysocephalum	Pipridae	YPM 139662	www.morphosource.org/concern/media/000109841?locale=en	109841	www.morphosource.org/concern/media/000109835?locale=en	109835
Ceratopipra erythrocephala	Pipridae	UMMZ 157210	www.morphosource.org/concern/media/000092974?locale=en	92974	www.morphosource.org/concern/media/000092964?locale=en	92964
Cotinga cayana	Cotingidae	FMNH 330678	www.morphosource.org/concern/media/000125703?locale=en	125703	www.morphosource.org/concern/media/000125672?locale=en	125672
Rupicola peruvianus	Cotingidae	UMMZ 119210	www.morphosource.org/concern/media/000093018?locale=en	93018	www.morphosource.org/concern/media/000093010?locale=en	93010
Tityra semifasciata	Tityridae	NHMUK 1891.7.20.15	www.morphosource.org/concern/media/000093078?locale=en	93078	www.morphosource.org/concern/media/000093070?locale=en	93070
Schiffornis virescens	Tityridae	NHMUK S/1952.2.595	www.morphosource.org/concern/media/000458537?locale=en	458537	www.morphosource.org/concern/media/000355791?locale=en	355791
Oxyruncus cristatus	Oxyruncidae	FMNH 107021	www.morphosource.org/concern/media/000118708?locale=en	118708	Not available
Myiobius barbatus	Oxyruncidae	FMNH 386812	www.morphosource.org/concern/media/000093368?locale=en	93368	www.morphosource.org/concern/media/000093360?locale=en	93360
Piprites chloris	Pipritidae	FMNH 290398	www.morphosource.org/concern/media/000093652?locale=en	93652	www.morphosource.org/concern/media/000093645?locale=en	93645
Platyrinchus mystaceus	Platyrinchidae	NHMUK A/1973.5.250	www.morphosource.org/concern/media/000092633?locale=en	92633	www.morphosource.org/concern/media/000092625?locale=en	92625
Tachuris rubrigastra	Tachurididae	UMZC Tyr-100a1	www.morphosource.org/concern/media/000458540?locale=en	458540	www.morphosource.org/concern/media/000457897?locale=en	457897
Mionectes olivaceus	Rhynchocyclus	NHMUK A/1973.5.263	www.morphosource.org/concern/media/000109188?locale=en	109188	www.morphosource.org/concern/media/000109182?locale=en	109182
Hirundinea ferruginea	Tyrannidae	UMMZ 200850	www.morphosource.org/concern/media/000092900?locale=en	92900	www.morphosource.org/concern/media/000092890?locale=en	92890
Elaenia flavogaster	Tyrannidae	FMNH 394495	www.morphosource.org/concern/media/000108568?locale=en	108568	www.morphosource.org/concern/media/000108562?locale=en	108562
Tyrannus tyrannus	Tyrannidae	FMNH 487521	www.morphosource.org/concern/media/000107995?locale=en	107995	www.morphosource.org/concern/media/000107988?locale=en	107988
Menura novaehollandiae	Menuridae	FMNH 336751	www.morphosource.org/concern/media/000093341?locale=en	93341	www.morphosource.org/concern/media/000093330?locale=en	93330
Atrichornis rufescens	Atrichornithidae	UMZC 27-Atr-1b1	www.morphosource.org/concern/media/000458543?locale=en	458543	www.morphosource.org/concern/media/000457914?locale=en	457914
Climacteris melanurus	Climacteridae	UMMZ 214303	www.morphosource.org/concern/media/000109570?locale=en	109570	www.morphosource.org/concern/media/000109559?locale=en	109559
Cormobates leucophaea	Climacteridae	UMZC 485a	www.morphosource.org/concern/media/000458546?locale=en	458546	www.morphosource.org/concern/media/000355804?locale=en	355804
Ptilonorhynchus violaceus	Ptilonorhynchidae	UMMZ 155483	www.morphosource.org/concern/media/000092990?locale=en	92990	www.morphosource.org/concern/media/000092979?locale=en	92979
Sericulus chrysocephalus	Ptilonorhynchidae	NHMUK unreg	www.morphosource.org/concern/media/000110564?locale=en	110564	www.morphosource.org/concern/media/000110558?locale=en	110558
Malurus melanocephalus	Maluridae	UMMZ 224775	www.morphosource.org/concern/media/000092930?locale=en	92930	www.morphosource.org/concern/media/000092921?locale=en	92921
Stipiturus malachurus	Maluridae	NHMUK 1854.9.24.23	www.morphosource.org/concern/media/000458549?locale=en	458549	www.morphosource.org/concern/media/000356995?locale=en	356995
Dasyornis broadbenti	Dasyornithidae	NMV B13069	Specimen not scanned
Pardalotus striatus	Pardalotidae	NHMUK 1965.42.57	www.morphosource.org/concern/media/000458552?locale=en	458552	www.morphosource.org/concern/media/000125535?locale=en	125535
Gerygone fusca	Acanthizidae	NHMUK S/1966.51.86	www.morphosource.org/concern/media/000109253?locale=en	109253	www.morphosource.org/concern/media/000109247?locale=en	109247
Acanthiza pusilla	Acanthizidae	UMZC 460.b	www.morphosource.org/concern/media/000109412?locale=en	109412	www.morphosource.org/concern/media/000109407?locale=en	109407
Cissomela pectoralis	Meliphagidae	NHMUK S/1969.4.150	www.morphosource.org/concern/media/000109199?locale=en	109199	www.morphosource.org/concern/media/000109193?locale=en	109193
Ptilotula penicillata	Meliphagidae	NHMUK 1896.9.16.36	www.morphosource.org/concern/media/000125895?locale=en	125895	www.morphosource.org/concern/media/000125874?locale=en	125874
Pomatostomus superciliosus	Pomatostomidae	AM O.67641	Specimen not scanned
Orthonyx temminckii	Orthonychidae	AM O.59361	Specimen not scanned
Cinclosoma punctatum	Cinclosomatidae	AM O.68471	Specimen not scanned
Ptilorrhoa caerulescens	Cinclosomatidae	ANWC PASS-1423	Specimen not scanned
Coracina tenuirostris	Campephagidae	NHMUK 1925.11.1.1175	www.morphosource.org/concern/media/000091984?locale=en	91984	www.morphosource.org/concern/media/000091978?locale=en	91978
Pericrocotus flammeus	Campephagidae	NHMUK A/2009.10.17	www.morphosource.org/concern/media/000092490?locale=en	92490	www.morphosource.org/concern/media/000092484?locale=en	92484
Mohoua ochrocephala	Mohouidae	UMZC 553	www.morphosource.org/concern/media/000109442?locale=en	109442	www.morphosource.org/concern/media/000109437?locale=en	109437
Falcunculus frontatus	Falcunculidae	UMZC 449.a	www.morphosource.org/concern/media/000458555?locale=en	458555	www.morphosource.org/concern/media/000457933?locale=en	457933
Pteruthius melanotis	Vireonidae	NHMUK 1967.37.54	www.morphosource.org/concern/media/000458558?locale=en	458558	www.morphosource.org/concern/media/000356962?locale=en	356962
Colluricincla harmonica	Pachycephalidae	UMZC 449.ee	www.morphosource.org/concern/media/000109422?locale=en	109422	www.morphosource.org/concern/media/000109417?locale=en	109417
Oriolus sagittatus	Oriolidae	UMZC 482.b	www.morphosource.org/concern/media/000125831?locale=en	125831	www.morphosource.org/concern/media/000125815?locale=en	125815
Machaerirhynchus nigripectus	Machaerirhynchidae	NHMUK 1979.57.1	www.morphosource.org/concern/media/000458566?locale=en	458566	www.morphosource.org/concern/media/000457938?locale=en	457938
Artamus leucorhynchus	Artamidae	UMZC 486.a	www.morphosource.org/concern/media/000458569?locale=en	458569	www.morphosource.org/concern/media/000457943?locale=en	457943
Tchagra senegalus	Malaconotidae	NHMUK A/1975.14.101	www.morphosource.org/concern/media/000125993?locale=en	125993	www.morphosource.org/concern/media/000125986?locale=en	125986
Pityriasis gymnocephala	Pityriasidae	UMZC 772	www.morphosource.org/concern/media/000458572?locale=en	458572	www.morphosource.org/concern/media/000457975?locale=en	457975
Aegithina lafresnayei	Aegithinidae	NHMUK 1928.6.26.44	www.morphosource.org/concern/media/000091962?locale=en	91962	www.morphosource.org/concern/media/000091956?locale=en	91956
Platysteira castanea	Platysteiridae	NHMUK A/1975.14.128	www.morphosource.org/concern/media/000092035?locale=en	92035	www.morphosource.org/concern/media/000092029?locale=en	92029
Prionops plumatus	Vangidae	NHMUK 1968.42.39	www.morphosource.org/concern/media/000092660?locale=en	92660	www.morphosource.org/concern/media/000092654?locale=en	92654
Dicrurus hottentottus	Dicruridae	UMZC 759	www.morphosource.org/concern/media/000458579?locale=en	458579	www.morphosource.org/concern/media/000457981?locale=en	457981
Hypothymis azurea	Monarchidae	NHMUK 1968.74.54	www.morphosource.org/concern/media/000125823?locale=en	125823	www.morphosource.org/concern/parent/000125823/media/000125811	125823
Paradisaea apoda	Paradisaeidae	NHMUK 1944.12.23.12	www.morphosource.org/concern/media/000092423?locale=en	92423	www.morphosource.org/concern/media/000092411?locale=en	92411
Struthidea cinerea	Corcoracidae	UMZC 448.b*	www.morphosource.org/concern/media/000125787?locale=en	125787	www.morphosource.org/concern/media/000125771?locale=en	125771
Lanius collurio	Laniidae	NHMUK 1851.9.26.17	www.morphosource.org/concern/media/000109772?locale=en	109772	www.morphosource.org/concern/media/000109767?locale=en	109767
Platylophus galericulatus	Platylophidae	NHMUK A/1971.34.13	www.morphosource.org/concern/media/000092620?locale=en	92620	www.morphosource.org/concern/media/000092613?locale=en	92613
Corvus brachyrhynchos	Corvidae	FMNH 441515	www.morphosource.org/concern/media/000108412?locale=en	108412	www.morphosource.org/concern/media/000108372?locale=en	108372
Loboparadisea sericea	Cnemophilidae	ANWC 25488	Specimen not scanned
Melanocharis nigra	Melanocharitidae	ANWC PASS-1386	Specimen not scanned
Melanocharis versteri	Melanocharitidae	NHMUK 1970.57.9.8	www.morphosource.org/concern/media/000458619?locale=en	458619	www.morphosource.org/concern/media/000457986?locale=en	457986
Oedistoma iliophus	Melanocharitidae	ANWC PASS-1013	Specimen not scanned
Callaeas cinerea	Callaeidae	UMZC 480.f	www.morphosource.org/concern/media/000458622?locale=en	458622	www.morphosource.org/concern/media/000457992?locale=en	457992
Heteralocha gouldi	Callaeidae	UMZC 444.dd	www.morphosource.org/concern/media/000458625?locale=en	458625	www.morphosource.org/concern/media/000355798?locale=en	355798
Notiomystis cincta	Notiomystidae	UMZC 27-Mel-25-a-4	www.morphosource.org/concern/media/000458628?locale=en	458628	www.morphosource.org/concern/media/000457998?locale=en	457998
Petroica phoenicea	Petroicidae	UMZC 475.c1	www.morphosource.org/concern/media/000458631?locale=en	458631	www.morphosource.org/concern/media/000458004?locale=en	458004
Microeca leucophaea	Petroicidae	UMZC 475.i	www.morphosource.org/concern/media/000109432?locale=en	109432	www.morphosource.org/concern/media/000109427?locale=en	109427
Picathartes gymnocephalus	Eupetidae	NHMUK 1955.4.1	www.morphosource.org/concern/media/000092531?locale=en	92531	www.morphosource.org/concern/media/000092525?locale=en	92525
Eupetes macrocerus	Eupetidae	UMZC 27-Tur-24-a-1	www.morphosource.org/concern/media/000458634?locale=en	458634	www.morphosource.org/concern/media/000458016?locale=en	458016
Hyliota flavigaster	Hyliotidae	NHMUK 1932.11.24.21	www.morphosource.org/concern/media/000458637?locale=en	458637	www.morphosource.org/concern/media/000458021?locale=en	458021
Culicicapa ceylonensis	Stenostiridae	UMZC 27-Mus-9-b-17	www.morphosource.org/concern/media/000458640?locale=en	458640	www.morphosource.org/concern/media/000458010?locale=en	458010
Poecile atricapillus	Paridae	FMNH 504323	www.morphosource.org/concern/media/000093664?locale=en	93664	www.morphosource.org/concern/media/000093658?locale=en	93658
Remiz pendulinus	Remizidae	NHMUK 1874.2.9.26	www.morphosource.org/concern/media/000125969?locale=en	125969	www.morphosource.org/concern/media/000125957?locale=en	125957
Calandrella cinerea	Alaudidae	NHMUK S/1961.13.34	www.morphosource.org/concern/media/000108705?locale=en	108705	www.morphosource.org/concern/media/000108696?locale=en	108696
Sylvietta rufescens	Macrosphenidae	NHMUK A/1985.10.136	www.morphosource.org/concern/media/000125981?locale=en	125981	www.morphosource.org/concern/media/000125975?locale=en	125975
Cisticola anonymus	Cisticolidae	NHMUK A/1971.12.24	www.morphosource.org/concern/media/000125779?locale=en	125779	www.morphosource.org/concern/media/000125770?locale=en	125770
Nesillas typica	Acrocephalidae	UMZC 544	www.morphosource.org/concern/media/000458643?locale=en	458643	www.morphosource.org/concern/media/000458032?locale=en	458032
Locustella lanceolata	Locustellidae	NHMUK 1967.8.29	www.morphosource.org/concern/media/000109096?locale=en	109096	www.morphosource.org/concern/media/000109090?locale=en	109090
Donacobius atricapillus	Donacobiidae	NHMUK 1968.66.256	www.morphosource.org/concern/media/000108931?locale=en	108931	www.morphosource.org/concern/media/000108918?locale=en	108918
Pnoepyga pusilla	Pnoepygidae	NHMUK 1930.7.16.479	www.morphosource.org/concern/media/000125934?locale=en	125934	www.morphosource.org/concern/media/000125900?locale=en	125900
Hirundo rustica	Hirundinidae	NHMUK A/2007.15.5	www.morphosource.org/concern/media/000092108?locale=en	92108	www.morphosource.org/concern/media/000092101?locale=en	92101
Pycnonotus cafer	Pycnonotidae	NHMUK S/1986.75.18	www.morphosource.org/concern/media/000092712?locale=en	92712	www.morphosource.org/concern/media/000092706?locale=en	92706
Sylvia borin	Sylviidae	FMNH 385185	www.morphosource.org/concern/media/000107895?locale=en	107895	www.morphosource.org/concern/media/000107890?locale=en	107890
Leiothrix lutea	Leiothrichidae	NHMUK A/1969.43.100	www.morphosource.org/concern/media/000108926?locale=en	108926	www.morphosource.org/concern/media/000108909?locale=en	108909
Phylloscopus trochilus	Phylloscopidae	NHMUK A/2007.15.72	www.morphosource.org/concern/media/000109068?locale=en	109068	www.morphosource.org/concern/media/000109062?locale=en	109062
Hylia prasina	Hyliidae	NHMUK A/1971.12.35	www.morphosource.org/concern/media/000109154?locale=en	109154	www.morphosource.org/concern/media/000109148?locale=en	109148
Aegithalos caudatus	Aegithalidae	NHMUK A/1996.11.1	www.morphosource.org/concern/media/000109120?locale=en	109120	www.morphosource.org/concern/media/000109113?locale=en	109113
Dulus dominicus	Dulidae	UMZC 27-Dul-1-a-3	www.morphosource.org/concern/media/000458646?locale=en	458646	www.morphosource.org/concern/media/000458038?locale=en	458038
Bombycilla garrulus	Bombycillidae	NHMUK A/1996.8.1	www.morphosource.org/concern/media/000109108?locale=en	109108	www.morphosource.org/concern/media/000109101?locale=en	109101
Cinclus cinclus	Cinclidae	NHMUK S/1988.33.1	www.morphosource.org/concern/media/000108609?locale=en	108609	www.morphosource.org/concern/media/000108602?locale=en	108602
Luscinia megarhynchos	Muscicapidae	UMZC 482.c	www.morphosource.org/concern/media/000458649?locale=en	458649	www.morphosource.org/concern/media/000356949?locale=en	356949
Mimus polyglottus	Mimidae	NHMUK 1964.61.195	www.morphosource.org/concern/media/000109166?locale=en	109166	www.morphosource.org/concern/media/000109159?locale=en	109159
Regulus ignicapillus	Regulidae	NHMUK S/1952.2.662	www.morphosource.org/concern/media/000092751?locale=en	92751	www.morphosource.org/concern/media/000092744?locale=en	92744
Tichodroma muraria	Tichodromidae	NHMUK A/1970.64.15	www.morphosource.org/concern/media/000109938?locale=en	109938	www.morphosource.org/concern/media/000109932?locale=en	109932
Certhia familiaris	Certhiidae	NHMUK 1962.36.1	www.morphosource.org/concern/media/000091973?locale=en	91973	www.morphosource.org/concern/media/000091967?locale=en	91967
Troglodytes troglodytes	Troglodytidae	NHMUK 1963.23.2	www.morphosource.org/concern/media/000109044?locale=en	109044	www.morphosource.org/concern/media/000109036?locale=en	109036
Dicaeum trigonostigma	Dicaeidae	NHMUK A/1970.19.10	www.morphosource.org/concern/media/000092009?locale=en	92009	www.morphosource.org/concern/media/000092003?locale=en	92003
Irena puella	Irenidae	NHMUK A/1969.3.32	www.morphosource.org/concern/media/000125868?locale=en	125868	www.morphosource.org/concern/media/000125828?locale=en	125828
Plocepasser mahali	Ploceidae	NHMUK S/2005.22.15	www.morphosource.org/concern/media/000109323?locale=en	109323	www.morphosource.org/concern/media/000109318?locale=en	109318
Taeniopygia guttata	Estrildidae	NHMUK S/1985.50.4	www.morphosource.org/concern/media/000458652?locale=en	458652	www.morphosource.org/concern/media/000355816?locale=en	355816
Passer domesticus	Passeridae	NHMUK S/1977.70.3	www.morphosource.org/concern/media/000109804?locale=en	109804	www.morphosource.org/concern/media/000109799?locale=en	109799
Motacilla flava	Motacillidae	UMZC 779	www.morphosource.org/concern/media/000109514?locale=en	109514	www.morphosource.org/concern/media/000109510?locale=en	109510
Chloris chloris	Fringillidae	OUMNH 24626	www.morphosource.org/concern/media/000125572?locale=en	125572	www.morphosource.org/concern/media/000125552?locale=en	125552
Emberiza calandra	Emberizidae	NHMUK 1850.12.28.20	www.morphosource.org/concern/media/000109209?locale=en	109209	www.morphosource.org/concern/media/000109204?locale=en	109204
Calcarius lapponicus	Calcariidae	NHMUK A/2007.4.1	www.morphosource.org/concern/media/000125765?locale=en	125765	www.morphosource.org/concern/media/000125759?locale=en	125759
Geospiza fuliginosa	Thraupidae	NHMUK A/1975.15.25	www.morphosource.org/concern/media/000109762?locale=en	109762	www.morphosource.org/concern/media/000109756?locale=en	109756
Coereba flaveola	Thraupidae	FMNH 324020	www.morphosource.org/concern/media/000108017?locale=en	108017	www.morphosource.org/concern/media/000108011?locale=en	108011
Melospiza melodia	Passerellidae	NHMUK S/1955.1.51	www.morphosource.org/concern/media/000458655?locale=en	458655	www.morphosource.org/concern/media/000355811?locale=en	355811
