# Supplementary material for: Comparative anatomy of the passerine carpometacarpus helps illuminate the early fossil record of crown Passeriformes
Source: J Anat. 2022 Sep 7;242(3):495–509. doi: 10.1111/joa.13761 (PMC9919509; doi:10.1111/joa.13761)
Supplement: Supplementary file 4 — Table S2 [file JOA-242-495-s002.xlsx]

## Sheet: Character List
Character Number	Anatomy 2	Description	Notes	Citations	Figure
1	Carpometacarpus	Carpometacarpus, dorsal view, ratio of craniocaudal width of proximal end to total length of carpometacarpus. Continuous character. Craniocaudal width: between caudal-most point of trochlea carpalis ventralis and proc. extensorius; length: between proximal-most point of trochlea carpalis dorsalis and distal-most point of os metacarpale III.	New character.		2
2	Trochlea carpalis ventralis	Trochlea carpalis ventralis, ratio of width of caudal extent to total craniocaudal width. Continuous character. Width of caudal extent measured from most caudal point to point level with trochlea junction to metacarpal III. Total craniocaudal width measured from cranial edge of pisiform process to most caudal point of trochlea. Measured in ventral view that is rotated slightly caudally. Adapted f…		Nguyen, J.M., Hand, S.J. and Archer, M., 2016. The late Cenozoic passerine avifauna from Rackham’s Roost Site, Riversleigh, Australia. Records of the Australian Museum, 68, pp.201-230.	2
3	Os metacarpale III	Os metacarpale III, ratio of craniocaudal width of processus craniodistalis to caudal region of os metacarpale III. Continuous character. Measure width from junction between process and caudal region. See character illustration for clarity.	New character.		2
4	Processus intermetacarpalis	Processus intermetacarpalis, position along spatium intermetacarpalis. Continuous character. Ratio of position of proximal edge of proc. where fused to metacarpal III along distance between junction of ventral part of carpal trochlea and distal terminus of intermetacarpal space. For clarity, see illustrative figure for this character.	New character.		2
5	Processus intermetacarpalis	Processus intermetacarpalis, aspect ratio. Continuous character. Width measured at craniocaudal midpoint, length measured between caudal edge and cranial bound which follows caudal edge of metacarpal II. For clarity, see illustrative figure for this characters.	New character.		2
6	Carpometacarpus	Carpometacapus, dorsoventral curvature of carpometacarpus: straight (0); slightly bowed (1); substantially bowed (2). Ordered. For examples of state (2), see Melanopareia, Menura. Best viewed in caudal view. Adapted from Boles (1993, 1995).		Boles 1993a, 1995b	2
7	Trochlea carpalis dorsalis	Trochlea carpalis dorsalis, craniocaudal symmetry: absent (0); present (1).	New character.		3
8	Processus cranialis	Processus cranialis: absent (0); present (1). The cranial process is on the dorsal margin at the proximal end of the sulcus tendineus. Adapted from Mayr & Manegold (2006) and Manegold (2008).		Manegold, A., 2008. Passerine diversity in the late Oligocene of Germany: earliest evidence for the sympatric coexistence of Suboscines and Oscines. Ibis, 150(2), pp.377-387; Mayr, G. and Manegold, A., 2006. New specimens of the earliest European passeriform bird. Acta Palaeontologica Polonica, 51(2).	3
9	Processus cranialis	Processus cranialis, position relative to approximate midpoint of proc. intermetacarpalis: distal (0); opposite (1); proximal (2). Ordered. Adapted from character 47 in Worthy et al. (2010).		Worthy, T.H., Hand, S.J., Nguyen, J.M., Tennyson, A.J., Worthy, J.P., Scofield, R.P., Boles, W.E. and Archer, M., 2010. Biogeographical and phylogenetic implications of an early Miocene wren (Aves: Passeriformes: Acanthisittidae) from New Zealand. Journal of Vertebrate Paleontology, 30(2), pp.479-498.	3
10	Processus cranialis	Processus cranialis, position relative to distal margin of os metacarpale I in cranial view: distal (0); approximately in line (1); proximal (2). Ordered. Measured from proximal margin of cranial process. Only applicable if cranial process is proximal to intermetacarpal process (char 9: 2).	New character.		4
11	Fovea carpalis caudalis	Fovea carpalis caudalis, distal margin: continuous with spatium intermetacarpalis (0); clearly delimited by a ridge so it is separate to spatium intermetacarpalis (1). Not affected by fovea depth relative to ventral part of carpal trochlea. For examples of state (0), see Thamnophilus. For examples of state (1), see Passer.	New character.		3
12	Fovea carpalis caudalis	Fovea carpalis caudalis, distal margin situated: proximal to proc. cranialis (0); in line with proc. cranialis (1); distal to proc. cranialis (2). Ordered. Adapted from Nguyen et al. (2016).		Nguyen, J.M., Hand, S.J. and Archer, M., 2016. The late Cenozoic passerine avifauna from Rackham’s Roost Site, Riversleigh, Australia. Records of the Australian Museum, 68, pp.201-230.	4
13	Fovea carpalis caudalis	Fovea carpalis caudalis, cranial margin, continuous with caudoproximal margin of proc. intermetacarpalis: present (0); absent (1). Adapted from figure 79 in Tomek and Bochenski (2000).		Tomek, T. and Bocheński, Z.M., 2000. The comparative osteology of European corvids (Aves: Corvidae), with a key to the identification of their skeletal elements. Instytutu Systematyki i Ewolucji Zwierząt PAN.	3
14	Fovea carpalis caudalis	Fovea carpalis caudalis: shallow (0); deep (1). Adapted from Nguyen et al. (2016).		Nguyen, J.M., Hand, S.J. and Archer, M., 2016. The late Cenozoic passerine avifauna from Rackham’s Roost Site, Riversleigh, Australia. Records of the Australian Museum, 68, pp.201-230.	4
15	Fossa infratrochlearis	Fossa infratrochlearis, deeply recessed proximal to proc. pisiformis: absent (0); present (1). For examples of state (1), see Acanthisittidae.	New character.		5
16	Trochlea carpalis ventralis	Trochlea carpalis ventralis: oblong in shape (0); circular in shape (1). Adapted from Nguyen et al. (2016).		Nguyen, J.M., Hand, S.J. and Archer, M., 2016. The late Cenozoic passerine avifauna from Rackham’s Roost Site, Riversleigh, Australia. Records of the Australian Museum, 68, pp.201-230.	6
17	Trochlea carpalis ventralis	Trochlea carpalis ventralis, distal margin: smoothly merges with caudal margin of os metacarpale III (0); is angular and abruptly joins os metacarpale III (1). Adapted from Nguyen et al. (2016).		Nguyen, J.M., Hand, S.J. and Archer, M., 2016. The late Cenozoic passerine avifauna from Rackham’s Roost Site, Riversleigh, Australia. Records of the Australian Museum, 68, pp.201-230.	5
18	Processus alularis	Os metacarpale I, proc. alularis, position of distal margin relative to fovea lig. ventralis: distal (0); in line (1); proximal (2). Ordered. Adapted from Nguyen et al. (2016).		Nguyen, J.M., Hand, S.J. and Archer, M., 2016. The late Cenozoic passerine avifauna from Rackham’s Roost Site, Riversleigh, Australia. Records of the Australian Museum, 68, pp.201-230.	5
19	Fovea ligamentalis ventralis	Fovea lig. ventralis: shallow (0); deep (1). Fovea lig. ventralis was described by Livezy and Zusi (2006). Adapted from Nguyen et al. (2016).		Nguyen, J.M., Hand, S.J. and Archer, M., 2016. The late Cenozoic passerine avifauna from Rackham’s Roost Site, Riversleigh, Australia. Records of the Australian Museum, 68, pp.201-230. Livesy and Zusi 2006.	5
20	Fovea ligamentalis ventralis	Fovea lig. ventralis, position relative to proximal edge of proc. pisiformis: distocaudal (0); distal (1).	New character.		6
21	Sulcus M. flexor digiti III	Sulcus M. flexor digiti III, proximally terminates: distally of proc. pisiformis (0); approximately in line with proc. pisiformis (1). State (1) includes slightly proximal to pisiform. Adapted from Nguyen et al. (2016) and character 50 from Worthy et al. (2010).		Nguyen, J.M., Hand, S.J. and Archer, M., 2016. The late Cenozoic passerine avifauna from Rackham’s Roost Site, Riversleigh, Australia. Records of the Australian Museum, 68, pp.201-230; Worthy, T.H., Hand, S.J., Nguyen, J.M., Tennyson, A.J., Worthy, J.P., Scofield, R.P., Boles, W.E. and Archer, M., 2010. Biogeographical and phylogenetic implications of an early Miocene wren (Aves: Passeriformes: A…	5
22	Sulcus M. flexor digiti III	Sulcus M. flexor digiti III: shallow (0); deep (1). Best viewed in caudal view. Adapted from Nguyen et al. (2016).		Nguyen, J.M., Hand, S.J. and Archer, M., 2016. The late Cenozoic passerine avifauna from Rackham’s Roost Site, Riversleigh, Australia. Records of the Australian Museum, 68, pp.201-230; Worthy, T.H., Hand, S.J., Nguyen, J.M., Tennyson, A.J., Worthy, J.P., Scofield, R.P., Boles, W.E. and Archer, M., 2010. Biogeographical and phylogenetic implications of an early Miocene wren (Aves: Passeriformes: A…	2
23	Sulcus M. flexor digiti III	Sulcus M. flexor digiti III, proximal margin: barely or not distinguishable (0); clearly defined (1).	New character.		5
24	Os metacarpale III	Os metacarpale III, orientation of proximal part: faces caudally (0); faces more ventrally so the caudal surface is at least partly visible in ventral view (1). Adapted from Worthy et al. (2010).		Worthy, T.H., Hand, S.J., Nguyen, J.M., Tennyson, A.J., Worthy, J.P., Scofield, R.P., Boles, W.E. and Archer, M., 2010. Biogeographical and phylogenetic implications of an early Miocene wren (Aves: Passeriformes: Acanthisittidae) from New Zealand. Journal	5
25	Os metacarpale III	Os metacarpale III, ventral view, craniocaudal width of ventral edge: approximately equal proximally and distally (0); much narrower proximally than distally (1). Distal point measured at terminus of intermetacarpal space. For examples of state (1), see Atrichornis.	New character.		5
26	Os metacarpale III	Os metacarpale III, ventral view, very bowed in appearance compared to os metacarpale II: absent (0); present (1). Adapted from Nguyen et al. (2016).		Nguyen, J.M., Hand, S.J. and Archer, M., 2016. The late Cenozoic passerine avifauna from Rackham’s Roost Site, Riversleigh, Australia. Records of the Australian Museum, 68, pp.201-230.	5
27	Os metacarpale III	Os metacarpale III, ventral edge, distinct protrusions so that edge is clearly undulating: absent (0); present (1). Best viewed between caudal and dorsal views.	New character.		6
28	Processus intermetacarpalis	Processus intermetacarpalis: absent (0); present (1).		Various, e.g. Mourer-Chauviré, C., Hugueney, M. and Jonet, P., 1989. Paleontology. Discovery of Passeriformes in the Upper Oligocene of France. Proceedings of the Academy of Sciences. Series 2, Mechanics, Physics, Chemistry, Sciences of the universe, Sciences of the Earth , 309 (8), pp. 843-849.	4
29	Processus intermetacarpalis	Processus intermetacarpalis, fusion to os metacarpale III: absent (0); present (1).		Various, e.g. Mourer-Chauviré, C., Hugueney, M. and Jonet, P., 1989. Paleontology. Discovery of Passeriformes in the Upper Oligocene of France. Proceedings of the Academy of Sciences. Series 2, Mechanics, Physics, Chemistry, Sciences of the universe, Scie	4
30	Processus intermetacarpalis	Processus intermetacarpalis, caudal margin: does not protrude or only slightly protrudes beyond caudal edge of proximal part of os metacarpale III (0); protrudes clearly beyond caudal edge of os metacarpale III (1). Adapted from Nguyen et al. (2016).		Nguyen, J.M., Hand, S.J. and Archer, M., 2016. The late Cenozoic passerine avifauna from Rackham’s Roost Site, Riversleigh, Australia. Records of the Australian Museum, 68, pp.201-230.	4
31	Os metacarpale III	Os metacarpale III, dorsal edge, one or multiple protrusions: absent (0); present (1). Adapted from Nguyen et al. (2016).		Nguyen, J.M., Hand, S.J. and Archer, M., 2016. The late Cenozoic passerine avifauna from Rackham’s Roost Site, Riversleigh, Australia. Records of the Australian Museum, 68, pp.201-230.	4
32	Os metacarpale III	Os metacarpale III, dorsal edge, protrusions: one proximally-located protrusion in close proximity to proc. intermetacarpalis (0); multiple protrusions present along os metacarpale III (1). Adapted from Nguyen et al. (2016).			4
33	Os metacarpale III	Os metacarpale III, dorsal edge, proc. Intermetacarpalis perfectly superimposes proximal protrusion: yes (0); no, caudal margin of proc. intermetacarpalis is irregular (1). State (1) may look bisected.	New character.		4
34	Os metacarpale II	Os metacarpale II, dorsal view, cranial margin: completely straight, uniform (0); irregular (1). For examples of state (0), see Corvidae, for examples of state (1), see Eurylaimidae. Dentiform process is included as state (1).	New character.		4
35	Processus dentiformis	Processus dentiformis: absent (0); present (1). Proc. dentiformis is a clearly defined process that projects cranially and/or dorsally. Score as (0) if only a very shallow, rounded bump is present.		Ballmann 1969; Nguyen, J.M., Hand, S.J. and Archer, M., 2016. The late Cenozoic passerine avifauna from Rackham’s Roost Site, Riversleigh, Australia. Records of the Australian Museum, 68, pp.201-230.; Ksepka, Daniel T., Lance Grande, and Gerald Mayr. "Oldest finch-beaked birds reveal parallel ecological radiations in the earliest evolution of passerines." Current Biology 29.4 (2019): 657-663.	4
36	Processus dentiformis	Processus dentiformis, position along os metacarpale II: arises at about the proximodistal midpoint (0); arises distally of the proximodistal midpoint (1). From Nguyen et al. (2016).		Nguyen, J.M., Hand, S.J. and Archer, M., 2016. The late Cenozoic passerine avifauna from Rackham’s Roost Site, Riversleigh, Australia. Records of the Australian Museum, 68, pp.201-230.	4
37	Os metacarpale II	Os metacarpale II, cranial margin of craniodistal region in relation to proximal region: approximately level or slightly expanded cranially (0); moderately expanded cranially (1); greatly expanded cranially (2). Ordered. For examples of state (0), see Acanthisittidae. For examples of state (1), see Menuridae. For examples of state (2), see Meliphagidae. Adapted from Nguyen et al. (2016).		Nguyen, J.M., Hand, S.J. and Archer, M., 2016. The late Cenozoic passerine avifauna from Rackham’s Roost Site, Riversleigh, Australia. Records of the Australian Museum, 68, pp.201-230.	4
38	Os metacarpale II	Os metacarpale II, dorsal surface of caudodistal region: protrudes dorsally (0); is planar (1). Manegold (2008) suggests state (0) is plesiomorphic and state (1) is an apomorphy for oscines. Adapted from Manegold (2008) and Worthy et al. (2010).		Manegold, A., 2008. Passerine diversity in the late Oligocene of Germany: earliest evidence for the sympatric coexistence of Suboscines and Oscines. Ibis, 150(2), pp.377-387.	3
39	Sulcus tendineus	Sulcus tendineus: shallow (0); moderately deep (1). Adapted from Nguyen et al. (2016).		Nguyen, J.M., Hand, S.J. and Archer, M., 2016. The late Cenozoic passerine avifauna from Rackham’s Roost Site, Riversleigh, Australia. Records of the Australian Museum, 68, pp.201-230.	3
40	Sulcus tendineus	Sulcus tendineus, distal end broadens into a fossa on distal os metacarpale II: absent (0); present (1). Adapted from Nguyen et al. (2016).		Nguyen, J.M., Hand, S.J. and Archer, M., 2016. The late Cenozoic passerine avifauna from Rackham’s Roost Site, Riversleigh, Australia. Records of the Australian Museum, 68, pp.201-230.	3
41	Sulcus tendineus	Sulcus tendineus, dorsal view, distal region, cranial margin delimited or partially delimited by a clearly discernible ridge: absent (0); present (1). Referring only to region of sulcus on dorsal surface.	New character.		3
42	Sulcus tendineus	Sulcus tendineus, dorsal view, distal region, ridge along cranial margin: incomplete (0); clearly continuous (1). Referring only to region of sulcus on dorsal surface.	New character.		3
43	Sulcus tendineus	Sulcus tendineus, distal region, craniocaudal width of ridge on cranial margin: width approximately the same and uniform along length of sulcus (0); ridge irregular, not consistently parallel with cranial margin (1). Ridge may form an overhang along part of its length.	New character.		3
44	Sulcus tendineus	Sulcus tendineus, distal region, intersulcus bridge forming a distinctive hole at the distal end of the sulcus: absent (0); present (1). For examples of state (1), see Dendrocolaptidae, Scleruridae. Only score as (1) if the there is indeed a 'hole', because a partial or complete intersulcus bridge is a variable and common morphology in many taxa, but this character refers specifically to the cond…	New character.		3
45	Facies articularis digiti II	Facies articularis digiti II, distinct distal process: absent (0); present (1). Adapted from Ballmann 1969, suggested as a diagnostic character of Piciformes.		Ballmann 1969	3
46	Carpometacarpus	Carpometacarpus, relative distal projection of os metacarpale II and os metacarpale III: approximately the same (0); os metacarpale III projects slightly beyond os metacarpale II (1); os metacarpale III projects substantially beyond os metacarpale II (2). Ordered. See Eurylaimides for examples of state (1) and see Passeri for examples of state (2). Adapted from character 79 in Ksepka et al. (2019…		Ksepka, Daniel T., Lance Grande, and Gerald Mayr. "Oldest finch-beaked birds reveal parallel ecological radiations in the earliest evolution of passerines." Current Biology 29.4 (2019): 657-663.	5
47	Facies articularis digiti III	Facies articularis digiti III, ventral view: obscured by distal tip of os metacarpale III (0); visible (1). Adapted from Manegold (2008).		Manegold, A., 2008. Passerine diversity in the late Oligocene of Germany: earliest evidence for the sympatric coexistence of Suboscines and Oscines. Ibis, 150(2), pp.377-387.	5
48	Os metacarpale III	Os metacarpale III, craniodistal edge clearly extends further distally than caudodistal edge: yes (0); no (1). For examples of state (0), see Acanthisitta or Melanopareia; see Corvus for state (1).	New character.		6
49	Os metacarpale III	Os metacarpale III, processus craniodistalis (distinct distally-protruding process at distal end): absent (0); present (1). Not applicable if 48(1). Adapted from the 'finger-like' process described by Mourer-Chauviré et al. (1989).		Mourer-Chauviré, C., Hugueney, M. and Jonet, P., 1989. Paleontology. Discovery of Passeriformes in the Upper Oligocene of France. Proceedings of the Academy of Sciences. Series 2, Mechanics, Physics, Chemistry, Sciences of the universe, Sciences of the Earth , 309 (8), pp. 843-849.	6
50	Os metacarpale III	Os metacarpale III, distal edge, indented with two distinct processes visible: absent (0); present (1). Not applicable if 48(0).	New character.		6
51	Fossa distalis ventralis	Fossa distalis ventralis, (ventral surface, wide fossa at distal margin of spatium intermetacarpalis): absent (0); present (1). Adapted from Manegold (2008) and character 52 from Worthy et al. (2010).		Manegold, A., 2008. Passerine diversity in the late Oligocene of Germany: earliest evidence for the sympatric coexistence of Suboscines and Oscines. Ibis, 150(2), pp.377-387.	6
52	Fossa distalis ventralis	Fossa distalis ventralis: shallow (0); deep (1). Adapted from Nguyen et al. (2016).		Nguyen, J.M., Hand, S.J. and Archer, M., 2016. The late Cenozoic passerine avifauna from Rackham’s Roost Site, Riversleigh, Australia. Records of the Australian Museum, 68, pp.201-230.	6
53	Fossa distalis ventralis	Fossa distalis ventralis, secondary fossa distal to main fossa: absent (0); present (1). Adapted from character 52 from Worthy et al. (2010).		Worthy, T.H., Hand, S.J., Nguyen, J.M., Tennyson, A.J., Worthy, J.P., Scofield, R.P., Boles, W.E. and Archer, M., 2010. Biogeographical and phylogenetic implications of an early Miocene wren (Aves: Passeriformes: Acanthisittidae) from New Zealand. Journal	6
54	Fossa distalis ventralis	Fossa distalis ventralis, secondary fossa, depth: shallow (0); deep (1).	New character.		6
