# Supplementary material for: Comparative anatomy of the passerine carpometacarpus helps illuminate the early fossil record of crown Passeriformes
Source: J Anat. 2022 Sep 7;242(3):495–509. doi: 10.1111/joa.13761 (PMC9919509; doi:10.1111/joa.13761)
Supplement: Supplementary file 5 — Appendix S2 [file JOA-242-495-s003.zip]

Archive with 16 entries (16 files):
- JOA_13761_Analysis_1_SuppInfo.nex
- JOA_13761_Analysis_1_SuppInfo.tre
- JOA_13761_Analysis_2_SuppInfo.nex
- JOA_13761_Analysis_2_SuppInfo.tre
- JOA_13761_Analysis_3_SuppInfo.nex
- JOA_13761_Analysis_3_SuppInfo.tre
- JOA_13761_Analysis_4_SuppInfo.nex
- JOA_13761_Analysis_4_SuppInfo.tre
- JOA_13761_Analysis_S1_SuppInfo.nex
- JOA_13761_Analysis_S1_SuppInfo.tre
- JOA_13761_Analysis_S2_SuppInfo.nex
- JOA_13761_Analysis_S2_SuppInfo.tre
- JOA_13761_complete_constraint_SuppInfo.phy
- JOA_13761_mapstates_SuppInfo.out
- JOA_13761_paleotree_constraints_SuppInfo.R
- JOA_13761_partial_constraint_SuppInfo.phy
