# Supplementary material for: Comparative anatomy of the passerine carpometacarpus helps illuminate the early fossil record of crown Passeriformes
Source: J Anat. 2022 Sep 7;242(3):495–509. doi: 10.1111/joa.13761 (PMC9919509; doi:10.1111/joa.13761)
Supplement: Supplementary file 5 — Appendix S2 [file JOA-242-495-s003.zip › JOA_13761_Analysis_1_SuppInfo.nex]

#NEXUS
[written Thu Aug 18 10:53:05 BST 2022 by Mesquite  version 3.61 (build 927) at dhcp-10-249-4-157.eduroam.wireless.private.cam.ac.uk/10.249.4.157]

BEGIN TAXA;
	TITLE Taxa;
	DIMENSIONS NTAX=154;
	TAXLABELS
		Columba_livia Wieslochia_weissi_SMNK_PAL3980 SMF_Av_504 NT_LBR_014 SMNS_59466_1 SMNS_59466_3 SMNS_59466_4 SMNS_59466_5 SMF_Av_514 SMNS_59466_6 SMF_Av_517 SMNS_59466_14 Merops_orientalis Picus_viridis Capito_niger Trogon_melanurus Cariama_cristata Micrastur_ruficollis Falco_sparverius Nestor_notabilis Psittacus_erithacus Zygodactylus_luberonensis_SMFAv519 Acanthisitta_chloris Xenicus_longipes Xenicus_gilviventris Philepitta_castanea Philepitta_schlegeli Neodrepanis_coruscans Eurylaimus_ochromalus Corydon_sumatranus Psarisomus_dalhousiae Cymbirhynchus_macrorhynchos Serilophus_lunatus Calyptomena_viridis Calyptomena_hosii Pitta_sordida Hydrornis_gurneyi Melanopareia_torquata Conopophaga_lineata Myrmornis_torquata Thamnophilus_aethiops Thamnophilus_torquatus Myrmothera_campanisona Liosceles_thoracicus Formicarius_analis Sclerurus_mexicanus Glyphorhynchus_spirurus Xiphorhynchus_guttatus Xenops_minutus Furnarius_rufus Neopelma_chrysocephalum Ceratopipra_erythrocephala Cotinga_cayana Rupicola_peruvianus Tityra_semifasciata Schiffornis_virescens Oxyruncus_cristatus Myiobius_barbatus Piprites_chloris Platyrinchus_mystaceus Tachuris_rubrigastra Mionectes_olivaceus Hirundinea_ferruginea Elaenia_flavogaster Tyrannus_tyrannus Menura_novaehollandiae Atrichornis_rufescens Climacteris_melanurus Cormobates_leucophaea Ptilonorhynchus_violaceus Sericulus_chrysocephalus Malurus_melanocephalus Stipiturus_malachurus Dasyornis_broadbenti Pardalotus_striatus Gerygone_fusca Acanthiza_pusilla Cissomela_pectoralis Ptilotula_penicillata Pomatostomus_superciliosus Orthonyx_temminckii Cinclosoma_punctatum Ptilorrhoa_caerulescens Coracina_tenuirostris Pericrocotus_flammeus Mohoua_ochrocephala Falcunculus_frontatus Pteruthius_melanotis Colluricincla_harmonica Oriolus_sagittatus Machaerirhynchus_nigripectus Artamus_leucorhynchus Tchagra_senegalus Pityriasis_gymnocephala Aegithina_lafresnayei Platysteira_castanea Prionops_plumatus Dicrurus_hottentotus Hypothymis_azurea Paradisaea_apoda Struthidea_cinerea Lanius_collurio Platylophus_galericulatus Corvus_brachyrhynchos Loboparadisea_sericea Melanocharis_nigra Melanocharis_versteri Oedistoma_iliophus Callaeas_cinerea Heteralocha_gouldi Notiomystis_cincta Petroica_phoenicea Microeca_leucophaea Picathartes_gymnocephalus Eupetes_macrocerus Hyliota_flavigaster Culicicapa_ceylonensis Poecile_atricapillus Remiz_pendulinus Calandrella_cinerea Sylvietta_rufescens Cisticola_anonymus Nesillas_typica Locustella_lanceolata Donacobius_atricapillus Pnoepyga_pusilla Hirundo_rustica Pycnonotus_cafer Sylvia_borin Leiothrix_lutea Phylloscopus_trochilus Hylia_prasina Aegithalos_caudatus Dulus_dominicus Bombycilla_garrulus Cinclus_cinclus Luscinia_megarhynchos Mimus_polyglottus Regulus_ignicapillus Tichodroma_muraria Certhia_familiaris Troglodytes_troglodytes Dicaeum_trigonostigma Irena_puella Plocepasser_mahali Taeniopygia_guttata Passer_domesticus Motacilla_flava Chloris_chloris Emberiza_calandra Calcarius_lapponicus Geospiza_fuliginosa Coereba_flaveola Melospiza_melodia 
	;

END;


BEGIN CHARACTERS;
	TITLE  Character_Matrix;
	DIMENSIONS  NCHAR=49;
	FORMAT DATATYPE = STANDARD RESPECTCASE GAP = - MISSING = ? SYMBOLS = "  0 1 2 3 4 5 6 7 8 9 A B C D E F G H J K M N P Q R S T U V W X Y Z a b c d e f g h j k m n";
	MATRIX
	Columba_livia                       000--????101????0011100--0--0--00000--000100-0---
	Wieslochia_weissi_SMNK_PAL3980      ??120??1??001100001?0?1101?110-0010110001???-????
	SMF_Av_504                          ?1120?????????????????11?1?1???00101100?1?01-????
	NT_LBR_014                          ??120??0??0???????110?1101??10-0010110001?01-1???
	SMNS_59466_1                        ?01200000?012??0??1???11????10-1000110011?01-????
	SMNS_59466_3                        ?0121111??01??????1?0?1111?111021011?0002000-1???
	SMNS_59466_4                        ??12?1?0??001?????????1?????11021?11?0002001-????
	SMNS_59466_5                        ??12?111???????????10?1?????11021?1100002001-1???
	SMF_Av_514                          ????????????????????0???????11?21?110000201-0????
	SMNS_59466_6                        ????????????????????????????11?21?1100002000-1???
	SMF_Av_517                          ?0120121??002?11?11???100???11???????????????????
	SMNS_59466_14                       ?0121121??011?11?11???100???110??????????????????
	Merops_orientalis                   0011-1011100200000010010-10010-00110--00201-00---
	Picus_viridis                       1011-101100011000000001101010--201010101101-0110-
	Capito_niger                        10120111100110011100111111111102110101011000-000-
	Trogon_melanurus                    100--??-?111???00000100--0--0--2001110000100-0---
	Cariama_cristata                    200--1--110100010000100--0--0--11000--00011-?0---
	Micrastur_ruficollis                000--1--000110000000000--0--0--10011000?011-10---
	Falco_sparverius                    000--1--100100010000000--0--0--1001100010000-0---
	Nestor_notabilis                    000--1--0001?0000000000--0--0--10010--000000-0---
	Psittacus_erithacus                 000--1--000000000000000--0--0--10010--010100-0---
	Zygodactylus_luberonensis_SMFAv519  -??00?????????????101111111101?1010?1????????????
	Acanthisitta_chloris                1110-0-00101010000100111011010-0011110002000-0---
	Xenicus_longipes                    1010-0-00100010000110111011010-0001110002101-0---
	Xenicus_gilviventris                1010-0-00100010000100011011010-0011110002000-0---
	Philepitta_castanea                 001201000000100001110111011110-0000101001101-0---
	Philepitta_schlegeli                011201000000100001110111011010-1000101001101-0---
	Neodrepanis_coruscans               0?1210-00000?00000110111011110-00001010?1?01-0---
	Eurylaimus_ochromalus               011201011100100000110111011010-1000101001101-0---
	Corydon_sumatranus                  001201111000100000110011111010-1000101001101-0---
	Psarisomus_dalhousiae               011211101101100001110111011010-1000101001101-0---
	Cymbirhynchus_macrorhynchos         001200-11000100000110011011010-1000101001101-0---
	Serilophus_lunatus                  001201101000100001110011011010-1000101001?01-0---
	Calyptomena_viridis                 001201110100110000100011011010-1000101001100-100-
	Calyptomena_hosii                   001201110000110000110011111110-1000100001101-0---
	Pitta_sordida                       001200-01001100001110010111110-0000100001101-100-
	Hydrornis_gurneyi                   001200-01000100000110011111110-0000100001100-0---
	Melanopareia_torquata               201221211001000111111011111011000000--002000-0---
	Conopophaga_lineata                 101221201001200111111011111110-0000100002101-100-
	Myrmornis_torquata                  101220-0110121011111111111111111000100002000-100-
	Thamnophilus_aethiops               101220-0110111001110111111110--0000100002001-100-
	Thamnophilus_torquatus              101220-01001110011111111110010-0000100002000-0---
	Myrmothera_campanisona              101220-01001100011111111110010-00001010?2?01-100-
	Liosceles_thoracicus                21122121100100011111101111011100000100002001-0---
	Formicarius_analis                  101210-0100120011111011111001111000101001001-100-
	Sclerurus_mexicanus                 001220-0110011000111011101111111000101102?01-0---
	Glyphorhynchus_spirurus             111220-0010121000011011111010--0010101102101-100-
	Xiphorhynchus_guttatus              001210-0010121000010011111000--0000101102101-110-
	Xenops_minutus                      011210-0110111000011011101000--0000101102?01-1111
	Furnarius_rufus                     001220-00100110000110011010110-0000101001000-100-
	Neopelma_chrysocephalum             001210-01101210001110111111110-1010111001101-0---
	Ceratopipra_erythrocephala          011200-0110121000111011111111111010111001101-1010
	Cotinga_cayana                      011210-01001200001110111111110-1010110001101-100-
	Rupicola_peruvianus                 001220-00100200000110111110110-1000111001101-0---
	Tityra_semifasciata                 00120110000110000011011101000--1010100001101-0---
	Schiffornis_virescens               001210-00101100001110111110110-1010110001101-0---
	Oxyruncus_cristatus                 001210-00001100000110111110110-1010110001000-100-
	Myiobius_barbatus                   111220-00100110010101111110010-1010110001?01-100-
	Piprites_chloris                    011211100100100000100111010010-1010110001?01-0---
	Platyrinchus_mystaceus              001221100001200010110111010010-1010110001101-0---
	Tachuris_rubrigastra                011221100000011000110111011010-1010110001?01-0---
	Mionectes_olivaceus                 011220-01000110000100111111110-1010110001101-100-
	Hirundinea_ferruginea               001211100001110000110111011010-1010110001101-100-
	Elaenia_flavogaster                 011210-01100100000110111011110-1010110001101-100-
	Tyrannus_tyrannus                   00120120100020000010011111101111010110001101-100-
	Menura_novaehollandiae              20120101010000011010101101011101101100002000-110-
	Atrichornis_rufescens               201211110100010110111011111010-0100100002000-0---
	Climacteris_melanurus               10120101000011000010001101111102101100002000-1111
	Cormobates_leucophaea               10120101000011011010001111111102101100002000-1110
	Ptilonorhynchus_violaceus           10121120000110001010001101100--211110000201-01111
	Sericulus_chrysocephalus            101211101000100110100011111110-211110101201-01111
	Malurus_melanocephalus              20122----0010111111111111110110211110100201-0110-
	Stipiturus_malachurus               1012112101001111111000110110110211110000201-0110-
	Dasyornis_broadbenti                2112210100100101111110111110110211011100200000-0-
	Pardalotus_striatus                 1012111001001111001000110110111211010000201-0110-
	Gerygone_fusca                      10121111010110111110101111101102111101002000-1110
	Acanthiza_pusilla                   20121111010111111110101111111102111101002000-1110
	Cissomela_pectoralis                1012011100001011011000111110110211110100201-01110
	Ptilotula_penicillata               1012112110011111111000110110110211110100201-11010
	Pomatostomus_superciliosus          1112211111111111001110111110110210010100200001010
	Orthonyx_temminckii                 2112011111111111111010111111110211111100201-01010
	Cinclosoma_punctatum                1112-10100001111011010110111111210010100201-01010
	Ptilorrhoa_caerulescens             1112010110001111111010110101110210010100201-01010
	Coracina_tenuirostris               00120120100111011110011101110--211110000201-01111
	Pericrocotus_flammeus               001201201000200100100011011110-211110000201-01111
	Mohoua_ochrocephala                 20121111010111010010001111110--21011?1002000-1010
	Falcunculus_frontatus               101211100000110110101011110110-210110000201-01011
	Pteruthius_melanotis                10121111010011111110001111111102101100002001-100-
	Colluricincla_harmonica             101201111000201110100011011110-211110000201-11111
	Oriolus_sagittatus                  111201201000100100100011010010-211110000211-11011
	Machaerirhynchus_nigripectus        10122121100110111110001101000--2111100002000-1010
	Artamus_leucorhynchus               00121120100020010010011101100--111110000201-0100-
	Tchagra_senegalus                   20121111000111011110111111110--110110000201-0100-
	Pityriasis_gymnocephala             10121110100120111110011101110--2111100002001-1111
	Aegithina_lafresnayei               21122110100111011110111111110--2101100002000-100-
	Platysteira_castanea                101221210101111111101111111110-2101101002001-1110
	Prionops_plumatus                   10122120000010111110011111110--211110100201-11110
	Dicrurus_hottentotus                101221201000?0010010001101010--111110000201-01110
	Hypothymis_azurea                   10121120100110011110001101010--211110001201-11111
	Paradisaea_apoda                    11122120100020011110011111110--2111101002001-1111
	Struthidea_cinerea                  10122120100110011111001111110--1101100002001-1110
	Lanius_collurio                     00120110100111010111001101110--1111100002000-1010
	Platylophus_galericulatus           111221111001200110101111011110-2101101002001-1110
	Corvus_brachyrhynchos               10121121100011010010001101110--211010000201-01110
	Loboparadisea_sericea               1112111110?0101110100011011111021011?100201-01110
	Melanocharis_nigra                  0112111111?0110100100011011011021111?100201-01111
	Melanocharis_versteri               1112111111001101001000111111110211110100201-01111
	Oedistoma_iliophus                  111201111001111100101011011011021111?100201-01111
	Callaeas_cinerea                    10122111000010011111101111111112111100002001-100-
	Heteralocha_gouldi                  20122111100110011111101111111112101100002000-1110
	Notiomystis_cincta                  20121111010120111110001111101102111101002001-1110
	Petroica_phoenicea                  11122121110111010110001101101112111111002001-1111
	Microeca_leucophaea                 0012011011001101011000110100111211110100201-0110-
	Picathartes_gymnocephalus           20121111010011011111101111011101100100002001-100-
	Eupetes_macrocerus                  2012210101000001111110111101110010010000201-0100-
	Hyliota_flavigaster                 11120121110020110110001111111101101100002000-1110
	Culicicapa_ceylonensis              11122120010010110010001111111102111100002000-111?
	Poecile_atricapillus                21121121000011010110001111101102111101002001-110-
	Remiz_pendulinus                    01120101000010010010001111101102111101012000-1110
	Calandrella_cinerea                 01120110000020010110001101111112110110012000-1110
	Sylvietta_rufescens                 11121111000111010110001111101102101101002101-1110
	Cisticola_anonymus                  11122110010100110111101111111101101100002000-110-
	Nesillas_typica                     111221111000011101101011111111111111000?2000-1010
	Locustella_lanceolata               10120111000001010111101101101111101100012000-1010
	Donacobius_atricapillus             10122110110011010110111111111101101100012000-1110
	Pnoepyga_pusilla                    21121111010011011111111111101112110100012000-0---
	Hirundo_rustica                     0012011010001101000001110110111211010001201-01010
	Pycnonotus_cafer                    1112212111011001111101111111110211110100201-01111
	Sylvia_borin                        1112011100001101001000110110111111110000201-01111
	Leiothrix_lutea                     10122111110111010110101111111112111101012001-1111
	Phylloscopus_trochilus              10120111010021010110001111111112111101012001-1111
	Hylia_prasina                       11121111000111111110111111111112111100012001-1111
	Aegithalos_caudatus                 1012212110001111111010111111110211110?012001-1010
	Dulus_dominicus                     1112212011001000001000110111111210010000201-01010
	Bombycilla_garrulus                 101201101000101011100111011111121101100?201-01110
	Cinclus_cinclus                     1012011110001011001101110111111111010001201-0100-
	Luscinia_megarhynchos               1012011110001001101101110111111210110000201-01111
	Mimus_polyglottus                   1012112010001110001100110111111111010001201-11011
	Regulus_ignicapillus                10121111110011101110101101101112111100012001-1110
	Tichodroma_muraria                  1012011010002000111001110111111210110001201-01111
	Certhia_familiaris                  10121120010010111110001101111112111100002001-1111
	Troglodytes_troglodytes             11120101010011111111001101101112111100002001-100-
	Dicaeum_trigonostigma               1012011011101101011100110111111111110100201-01111
	Irena_puella                        1012111101002101011000110100111111110000201-01111
	Plocepasser_mahali                  1012011110101101111100110110110111110000201-01010
	Taeniopygia_guttata                 0012011100001001001100110111111110010000201-01010
	Passer_domesticus                   1012011010101001001100110110111211010000201-01111
	Motacilla_flava                     0012012010112001001100111110111211010000201-01010
	Chloris_chloris                     1012011000001001011000110110111211011000201-01111
	Emberiza_calandra                   1012011000001001011000110110111211011000201-01111
	Calcarius_lapponicus                1012010100011001011000110110111211011000201-0110-
	Geospiza_fuliginosa                 1112010110101111111000110110111211111100201-01110
	Coereba_flaveola                    10120111101011010111101101101112111100002000-1110
	Melospiza_melodia                   1012112100001001011000110111111211110?002000-1110

;

END;
begin mrbayes;
 set autoclose = yes nowarn = yes;
	ctype ordered : 6 9 10 12 18 37 46;
        lset coding = variable;
	lset rates = gamma ngammacat = 4;
constraint node1 partial = Trogon_melanurus Picus_viridis Capito_niger Merops_orientalis Cariama_cristata Micrastur_ruficollis Falco_sparverius Nestor_notabilis Psittacus_erithacus Zygodactylus_luberonensis_SMFAv519 Xenicus_longipes Xenicus_gilviventris Acanthisitta_chloris Corydon_sumatranus Psarisomus_dalhousiae Eurylaimus_ochromalus Serilophus_lunatus Cymbirhynchus_macrorhynchos Philepitta_castanea Philepitta_schlegeli Neodrepanis_coruscans Calyptomena_hosii Calyptomena_viridis Pitta_sordida Hydrornis_gurneyi Glyphorhynchus_spirurus Xiphorhynchus_guttatus Xenops_minutus Furnarius_rufus Sclerurus_mexicanus Formicarius_analis Liosceles_thoracicus Myrmothera_campanisona Melanopareia_torquata Conopophaga_lineata Myrmornis_torquata Thamnophilus_torquatus Thamnophilus_aethiops Neopelma_chrysocephalum Ceratopipra_erythrocephala Cotinga_cayana Rupicola_peruvianus Schiffornis_virescens Tityra_semifasciata Myiobius_barbatus Oxyruncus_cristatus Piprites_chloris Platyrinchus_mystaceus Tachuris_rubrigastra Mionectes_olivaceus Hirundinea_ferruginea Tyrannus_tyrannus Elaenia_flavogaster Atrichornis_rufescens Menura_novaehollandiae Sericulus_chrysocephalus Ptilonorhynchus_violaceus Cormobates_leucophaea Climacteris_melanurus Malurus_melanocephalus Stipiturus_malachurus Dasyornis_broadbenti Gerygone_fusca Acanthiza_pusilla Pardalotus_striatus Cissomela_pectoralis Ptilotula_penicillata Pomatostomus_superciliosus Orthonyx_temminckii Coracina_tenuirostris Pericrocotus_flammeus Mohoua_ochrocephala Falcunculus_frontatus Pteruthius_melanotis Colluricincla_harmonica Oriolus_sagittatus Machaerirhynchus_nigripectus Artamus_leucorhynchus Aegithina_lafresnayei Pityriasis_gymnocephala Tchagra_senegalus Platysteira_castanea Prionops_plumatus Dicrurus_hottentotus Hypothymis_azurea Paradisaea_apoda Struthidea_cinerea Platylophus_galericulatus Lanius_collurio Corvus_brachyrhynchos Ptilorrhoa_caerulescens Cinclosoma_punctatum Loboparadisea_sericea Oedistoma_iliophus Melanocharis_versteri Melanocharis_nigra Heteralocha_gouldi Callaeas_cinerea Notiomystis_cincta Petroica_phoenicea Microeca_leucophaea Picathartes_gymnocephalus Eupetes_macrocerus Remiz_pendulinus Poecile_atricapillus Calandrella_cinerea Sylvietta_rufescens Cisticola_anonymus Nesillas_typica Donacobius_atricapillus Locustella_lanceolata Pnoepyga_pusilla Hirundo_rustica Pycnonotus_cafer Sylvia_borin Leiothrix_lutea Phylloscopus_trochilus Hylia_prasina Aegithalos_caudatus Hyliota_flavigaster Culicicapa_ceylonensis Luscinia_megarhynchos Mimus_polyglottus Cinclus_cinclus Regulus_ignicapillus Tichodroma_muraria Certhia_familiaris Troglodytes_troglodytes Dulus_dominicus Bombycilla_garrulus Dicaeum_trigonostigma Irena_puella Plocepasser_mahali Taeniopygia_guttata Passer_domesticus Motacilla_flava Chloris_chloris Emberiza_calandra Calcarius_lapponicus Geospiza_fuliginosa Coereba_flaveola Melospiza_melodia : Columba_livia;
constraint node2 partial = Trogon_melanurus Picus_viridis Capito_niger Merops_orientalis : Columba_livia Cariama_cristata Micrastur_ruficollis Falco_sparverius Nestor_notabilis Psittacus_erithacus Zygodactylus_luberonensis_SMFAv519 Xenicus_longipes Xenicus_gilviventris Acanthisitta_chloris Corydon_sumatranus Psarisomus_dalhousiae Eurylaimus_ochromalus Serilophus_lunatus Cymbirhynchus_macrorhynchos Philepitta_castanea Philepitta_schlegeli Neodrepanis_coruscans Calyptomena_hosii Calyptomena_viridis Pitta_sordida Hydrornis_gurneyi Glyphorhynchus_spirurus Xiphorhynchus_guttatus Xenops_minutus Furnarius_rufus Sclerurus_mexicanus Formicarius_analis Liosceles_thoracicus Myrmothera_campanisona Melanopareia_torquata Conopophaga_lineata Myrmornis_torquata Thamnophilus_torquatus Thamnophilus_aethiops Neopelma_chrysocephalum Ceratopipra_erythrocephala Cotinga_cayana Rupicola_peruvianus Schiffornis_virescens Tityra_semifasciata Myiobius_barbatus Oxyruncus_cristatus Piprites_chloris Platyrinchus_mystaceus Tachuris_rubrigastra Mionectes_olivaceus Hirundinea_ferruginea Tyrannus_tyrannus Elaenia_flavogaster Atrichornis_rufescens Menura_novaehollandiae Sericulus_chrysocephalus Ptilonorhynchus_violaceus Cormobates_leucophaea Climacteris_melanurus Malurus_melanocephalus Stipiturus_malachurus Dasyornis_broadbenti Gerygone_fusca Acanthiza_pusilla Pardalotus_striatus Cissomela_pectoralis Ptilotula_penicillata Pomatostomus_superciliosus Orthonyx_temminckii Coracina_tenuirostris Pericrocotus_flammeus Mohoua_ochrocephala Falcunculus_frontatus Pteruthius_melanotis Colluricincla_harmonica Oriolus_sagittatus Machaerirhynchus_nigripectus Artamus_leucorhynchus Aegithina_lafresnayei Pityriasis_gymnocephala Tchagra_senegalus Platysteira_castanea Prionops_plumatus Dicrurus_hottentotus Hypothymis_azurea Paradisaea_apoda Struthidea_cinerea Platylophus_galericulatus Lanius_collurio Corvus_brachyrhynchos Ptilorrhoa_caerulescens Cinclosoma_punctatum Loboparadisea_sericea Oedistoma_iliophus Melanocharis_versteri Melanocharis_nigra Heteralocha_gouldi Callaeas_cinerea Notiomystis_cincta Petroica_phoenicea Microeca_leucophaea Picathartes_gymnocephalus Eupetes_macrocerus Remiz_pendulinus Poecile_atricapillus Calandrella_cinerea Sylvietta_rufescens Cisticola_anonymus Nesillas_typica Donacobius_atricapillus Locustella_lanceolata Pnoepyga_pusilla Hirundo_rustica Pycnonotus_cafer Sylvia_borin Leiothrix_lutea Phylloscopus_trochilus Hylia_prasina Aegithalos_caudatus Hyliota_flavigaster Culicicapa_ceylonensis Luscinia_megarhynchos Mimus_polyglottus Cinclus_cinclus Regulus_ignicapillus Tichodroma_muraria Certhia_familiaris Troglodytes_troglodytes Dulus_dominicus Bombycilla_garrulus Dicaeum_trigonostigma Irena_puella Plocepasser_mahali Taeniopygia_guttata Passer_domesticus Motacilla_flava Chloris_chloris Emberiza_calandra Calcarius_lapponicus Geospiza_fuliginosa Coereba_flaveola Melospiza_melodia;
constraint node3 partial = Picus_viridis Capito_niger Merops_orientalis : Columba_livia Trogon_melanurus Cariama_cristata Micrastur_ruficollis Falco_sparverius Nestor_notabilis Psittacus_erithacus Zygodactylus_luberonensis_SMFAv519 Xenicus_longipes Xenicus_gilviventris Acanthisitta_chloris Corydon_sumatranus Psarisomus_dalhousiae Eurylaimus_ochromalus Serilophus_lunatus Cymbirhynchus_macrorhynchos Philepitta_castanea Philepitta_schlegeli Neodrepanis_coruscans Calyptomena_hosii Calyptomena_viridis Pitta_sordida Hydrornis_gurneyi Glyphorhynchus_spirurus Xiphorhynchus_guttatus Xenops_minutus Furnarius_rufus Sclerurus_mexicanus Formicarius_analis Liosceles_thoracicus Myrmothera_campanisona Melanopareia_torquata Conopophaga_lineata Myrmornis_torquata Thamnophilus_torquatus Thamnophilus_aethiops Neopelma_chrysocephalum Ceratopipra_erythrocephala Cotinga_cayana Rupicola_peruvianus Schiffornis_virescens Tityra_semifasciata Myiobius_barbatus Oxyruncus_cristatus Piprites_chloris Platyrinchus_mystaceus Tachuris_rubrigastra Mionectes_olivaceus Hirundinea_ferruginea Tyrannus_tyrannus Elaenia_flavogaster Atrichornis_rufescens Menura_novaehollandiae Sericulus_chrysocephalus Ptilonorhynchus_violaceus Cormobates_leucophaea Climacteris_melanurus Malurus_melanocephalus Stipiturus_malachurus Dasyornis_broadbenti Gerygone_fusca Acanthiza_pusilla Pardalotus_striatus Cissomela_pectoralis Ptilotula_penicillata Pomatostomus_superciliosus Orthonyx_temminckii Coracina_tenuirostris Pericrocotus_flammeus Mohoua_ochrocephala Falcunculus_frontatus Pteruthius_melanotis Colluricincla_harmonica Oriolus_sagittatus Machaerirhynchus_nigripectus Artamus_leucorhynchus Aegithina_lafresnayei Pityriasis_gymnocephala Tchagra_senegalus Platysteira_castanea Prionops_plumatus Dicrurus_hottentotus Hypothymis_azurea Paradisaea_apoda Struthidea_cinerea Platylophus_galericulatus Lanius_collurio Corvus_brachyrhynchos Ptilorrhoa_caerulescens Cinclosoma_punctatum Loboparadisea_sericea Oedistoma_iliophus Melanocharis_versteri Melanocharis_nigra Heteralocha_gouldi Callaeas_cinerea Notiomystis_cincta Petroica_phoenicea Microeca_leucophaea Picathartes_gymnocephalus Eupetes_macrocerus Remiz_pendulinus Poecile_atricapillus Calandrella_cinerea Sylvietta_rufescens Cisticola_anonymus Nesillas_typica Donacobius_atricapillus Locustella_lanceolata Pnoepyga_pusilla Hirundo_rustica Pycnonotus_cafer Sylvia_borin Leiothrix_lutea Phylloscopus_trochilus Hylia_prasina Aegithalos_caudatus Hyliota_flavigaster Culicicapa_ceylonensis Luscinia_megarhynchos Mimus_polyglottus Cinclus_cinclus Regulus_ignicapillus Tichodroma_muraria Certhia_familiaris Troglodytes_troglodytes Dulus_dominicus Bombycilla_garrulus Dicaeum_trigonostigma Irena_puella Plocepasser_mahali Taeniopygia_guttata Passer_domesticus Motacilla_flava Chloris_chloris Emberiza_calandra Calcarius_lapponicus Geospiza_fuliginosa Coereba_flaveola Melospiza_melodia;
constraint node4 partial = Picus_viridis Capito_niger : Columba_livia Trogon_melanurus Merops_orientalis Cariama_cristata Micrastur_ruficollis Falco_sparverius Nestor_notabilis Psittacus_erithacus Zygodactylus_luberonensis_SMFAv519 Xenicus_longipes Xenicus_gilviventris Acanthisitta_chloris Corydon_sumatranus Psarisomus_dalhousiae Eurylaimus_ochromalus Serilophus_lunatus Cymbirhynchus_macrorhynchos Philepitta_castanea Philepitta_schlegeli Neodrepanis_coruscans Calyptomena_hosii Calyptomena_viridis Pitta_sordida Hydrornis_gurneyi Glyphorhynchus_spirurus Xiphorhynchus_guttatus Xenops_minutus Furnarius_rufus Sclerurus_mexicanus Formicarius_analis Liosceles_thoracicus Myrmothera_campanisona Melanopareia_torquata Conopophaga_lineata Myrmornis_torquata Thamnophilus_torquatus Thamnophilus_aethiops Neopelma_chrysocephalum Ceratopipra_erythrocephala Cotinga_cayana Rupicola_peruvianus Schiffornis_virescens Tityra_semifasciata Myiobius_barbatus Oxyruncus_cristatus Piprites_chloris Platyrinchus_mystaceus Tachuris_rubrigastra Mionectes_olivaceus Hirundinea_ferruginea Tyrannus_tyrannus Elaenia_flavogaster Atrichornis_rufescens Menura_novaehollandiae Sericulus_chrysocephalus Ptilonorhynchus_violaceus Cormobates_leucophaea Climacteris_melanurus Malurus_melanocephalus Stipiturus_malachurus Dasyornis_broadbenti Gerygone_fusca Acanthiza_pusilla Pardalotus_striatus Cissomela_pectoralis Ptilotula_penicillata Pomatostomus_superciliosus Orthonyx_temminckii Coracina_tenuirostris Pericrocotus_flammeus Mohoua_ochrocephala Falcunculus_frontatus Pteruthius_melanotis Colluricincla_harmonica Oriolus_sagittatus Machaerirhynchus_nigripectus Artamus_leucorhynchus Aegithina_lafresnayei Pityriasis_gymnocephala Tchagra_senegalus Platysteira_castanea Prionops_plumatus Dicrurus_hottentotus Hypothymis_azurea Paradisaea_apoda Struthidea_cinerea Platylophus_galericulatus Lanius_collurio Corvus_brachyrhynchos Ptilorrhoa_caerulescens Cinclosoma_punctatum Loboparadisea_sericea Oedistoma_iliophus Melanocharis_versteri Melanocharis_nigra Heteralocha_gouldi Callaeas_cinerea Notiomystis_cincta Petroica_phoenicea Microeca_leucophaea Picathartes_gymnocephalus Eupetes_macrocerus Remiz_pendulinus Poecile_atricapillus Calandrella_cinerea Sylvietta_rufescens Cisticola_anonymus Nesillas_typica Donacobius_atricapillus Locustella_lanceolata Pnoepyga_pusilla Hirundo_rustica Pycnonotus_cafer Sylvia_borin Leiothrix_lutea Phylloscopus_trochilus Hylia_prasina Aegithalos_caudatus Hyliota_flavigaster Culicicapa_ceylonensis Luscinia_megarhynchos Mimus_polyglottus Cinclus_cinclus Regulus_ignicapillus Tichodroma_muraria Certhia_familiaris Troglodytes_troglodytes Dulus_dominicus Bombycilla_garrulus Dicaeum_trigonostigma Irena_puella Plocepasser_mahali Taeniopygia_guttata Passer_domesticus Motacilla_flava Chloris_chloris Emberiza_calandra Calcarius_lapponicus Geospiza_fuliginosa Coereba_flaveola Melospiza_melodia;
constraint node5 partial = Cariama_cristata Micrastur_ruficollis Falco_sparverius Nestor_notabilis Psittacus_erithacus Zygodactylus_luberonensis_SMFAv519 Xenicus_longipes Xenicus_gilviventris Acanthisitta_chloris Corydon_sumatranus Psarisomus_dalhousiae Eurylaimus_ochromalus Serilophus_lunatus Cymbirhynchus_macrorhynchos Philepitta_castanea Philepitta_schlegeli Neodrepanis_coruscans Calyptomena_hosii Calyptomena_viridis Pitta_sordida Hydrornis_gurneyi Glyphorhynchus_spirurus Xiphorhynchus_guttatus Xenops_minutus Furnarius_rufus Sclerurus_mexicanus Formicarius_analis Liosceles_thoracicus Myrmothera_campanisona Melanopareia_torquata Conopophaga_lineata Myrmornis_torquata Thamnophilus_torquatus Thamnophilus_aethiops Neopelma_chrysocephalum Ceratopipra_erythrocephala Cotinga_cayana Rupicola_peruvianus Schiffornis_virescens Tityra_semifasciata Myiobius_barbatus Oxyruncus_cristatus Piprites_chloris Platyrinchus_mystaceus Tachuris_rubrigastra Mionectes_olivaceus Hirundinea_ferruginea Tyrannus_tyrannus Elaenia_flavogaster Atrichornis_rufescens Menura_novaehollandiae Sericulus_chrysocephalus Ptilonorhynchus_violaceus Cormobates_leucophaea Climacteris_melanurus Malurus_melanocephalus Stipiturus_malachurus Dasyornis_broadbenti Gerygone_fusca Acanthiza_pusilla Pardalotus_striatus Cissomela_pectoralis Ptilotula_penicillata Pomatostomus_superciliosus Orthonyx_temminckii Coracina_tenuirostris Pericrocotus_flammeus Mohoua_ochrocephala Falcunculus_frontatus Pteruthius_melanotis Colluricincla_harmonica Oriolus_sagittatus Machaerirhynchus_nigripectus Artamus_leucorhynchus Aegithina_lafresnayei Pityriasis_gymnocephala Tchagra_senegalus Platysteira_castanea Prionops_plumatus Dicrurus_hottentotus Hypothymis_azurea Paradisaea_apoda Struthidea_cinerea Platylophus_galericulatus Lanius_collurio Corvus_brachyrhynchos Ptilorrhoa_caerulescens Cinclosoma_punctatum Loboparadisea_sericea Oedistoma_iliophus Melanocharis_versteri Melanocharis_nigra Heteralocha_gouldi Callaeas_cinerea Notiomystis_cincta Petroica_phoenicea Microeca_leucophaea Picathartes_gymnocephalus Eupetes_macrocerus Remiz_pendulinus Poecile_atricapillus Calandrella_cinerea Sylvietta_rufescens Cisticola_anonymus Nesillas_typica Donacobius_atricapillus Locustella_lanceolata Pnoepyga_pusilla Hirundo_rustica Pycnonotus_cafer Sylvia_borin Leiothrix_lutea Phylloscopus_trochilus Hylia_prasina Aegithalos_caudatus Hyliota_flavigaster Culicicapa_ceylonensis Luscinia_megarhynchos Mimus_polyglottus Cinclus_cinclus Regulus_ignicapillus Tichodroma_muraria Certhia_familiaris Troglodytes_troglodytes Dulus_dominicus Bombycilla_garrulus Dicaeum_trigonostigma Irena_puella Plocepasser_mahali Taeniopygia_guttata Passer_domesticus Motacilla_flava Chloris_chloris Emberiza_calandra Calcarius_lapponicus Geospiza_fuliginosa Coereba_flaveola Melospiza_melodia : Columba_livia Trogon_melanurus Picus_viridis Capito_niger Merops_orientalis;
constraint node6 partial = Micrastur_ruficollis Falco_sparverius Nestor_notabilis Psittacus_erithacus Zygodactylus_luberonensis_SMFAv519 Xenicus_longipes Xenicus_gilviventris Acanthisitta_chloris Corydon_sumatranus Psarisomus_dalhousiae Eurylaimus_ochromalus Serilophus_lunatus Cymbirhynchus_macrorhynchos Philepitta_castanea Philepitta_schlegeli Neodrepanis_coruscans Calyptomena_hosii Calyptomena_viridis Pitta_sordida Hydrornis_gurneyi Glyphorhynchus_spirurus Xiphorhynchus_guttatus Xenops_minutus Furnarius_rufus Sclerurus_mexicanus Formicarius_analis Liosceles_thoracicus Myrmothera_campanisona Melanopareia_torquata Conopophaga_lineata Myrmornis_torquata Thamnophilus_torquatus Thamnophilus_aethiops Neopelma_chrysocephalum Ceratopipra_erythrocephala Cotinga_cayana Rupicola_peruvianus Schiffornis_virescens Tityra_semifasciata Myiobius_barbatus Oxyruncus_cristatus Piprites_chloris Platyrinchus_mystaceus Tachuris_rubrigastra Mionectes_olivaceus Hirundinea_ferruginea Tyrannus_tyrannus Elaenia_flavogaster Atrichornis_rufescens Menura_novaehollandiae Sericulus_chrysocephalus Ptilonorhynchus_violaceus Cormobates_leucophaea Climacteris_melanurus Malurus_melanocephalus Stipiturus_malachurus Dasyornis_broadbenti Gerygone_fusca Acanthiza_pusilla Pardalotus_striatus Cissomela_pectoralis Ptilotula_penicillata Pomatostomus_superciliosus Orthonyx_temminckii Coracina_tenuirostris Pericrocotus_flammeus Mohoua_ochrocephala Falcunculus_frontatus Pteruthius_melanotis Colluricincla_harmonica Oriolus_sagittatus Machaerirhynchus_nigripectus Artamus_leucorhynchus Aegithina_lafresnayei Pityriasis_gymnocephala Tchagra_senegalus Platysteira_castanea Prionops_plumatus Dicrurus_hottentotus Hypothymis_azurea Paradisaea_apoda Struthidea_cinerea Platylophus_galericulatus Lanius_collurio Corvus_brachyrhynchos Ptilorrhoa_caerulescens Cinclosoma_punctatum Loboparadisea_sericea Oedistoma_iliophus Melanocharis_versteri Melanocharis_nigra Heteralocha_gouldi Callaeas_cinerea Notiomystis_cincta Petroica_phoenicea Microeca_leucophaea Picathartes_gymnocephalus Eupetes_macrocerus Remiz_pendulinus Poecile_atricapillus Calandrella_cinerea Sylvietta_rufescens Cisticola_anonymus Nesillas_typica Donacobius_atricapillus Locustella_lanceolata Pnoepyga_pusilla Hirundo_rustica Pycnonotus_cafer Sylvia_borin Leiothrix_lutea Phylloscopus_trochilus Hylia_prasina Aegithalos_caudatus Hyliota_flavigaster Culicicapa_ceylonensis Luscinia_megarhynchos Mimus_polyglottus Cinclus_cinclus Regulus_ignicapillus Tichodroma_muraria Certhia_familiaris Troglodytes_troglodytes Dulus_dominicus Bombycilla_garrulus Dicaeum_trigonostigma Irena_puella Plocepasser_mahali Taeniopygia_guttata Passer_domesticus Motacilla_flava Chloris_chloris Emberiza_calandra Calcarius_lapponicus Geospiza_fuliginosa Coereba_flaveola Melospiza_melodia : Columba_livia Trogon_melanurus Picus_viridis Capito_niger Merops_orientalis Cariama_cristata;
constraint node7 partial = Micrastur_ruficollis Falco_sparverius : Columba_livia Trogon_melanurus Picus_viridis Capito_niger Merops_orientalis Cariama_cristata Nestor_notabilis Psittacus_erithacus Zygodactylus_luberonensis_SMFAv519 Xenicus_longipes Xenicus_gilviventris Acanthisitta_chloris Corydon_sumatranus Psarisomus_dalhousiae Eurylaimus_ochromalus Serilophus_lunatus Cymbirhynchus_macrorhynchos Philepitta_castanea Philepitta_schlegeli Neodrepanis_coruscans Calyptomena_hosii Calyptomena_viridis Pitta_sordida Hydrornis_gurneyi Glyphorhynchus_spirurus Xiphorhynchus_guttatus Xenops_minutus Furnarius_rufus Sclerurus_mexicanus Formicarius_analis Liosceles_thoracicus Myrmothera_campanisona Melanopareia_torquata Conopophaga_lineata Myrmornis_torquata Thamnophilus_torquatus Thamnophilus_aethiops Neopelma_chrysocephalum Ceratopipra_erythrocephala Cotinga_cayana Rupicola_peruvianus Schiffornis_virescens Tityra_semifasciata Myiobius_barbatus Oxyruncus_cristatus Piprites_chloris Platyrinchus_mystaceus Tachuris_rubrigastra Mionectes_olivaceus Hirundinea_ferruginea Tyrannus_tyrannus Elaenia_flavogaster Atrichornis_rufescens Menura_novaehollandiae Sericulus_chrysocephalus Ptilonorhynchus_violaceus Cormobates_leucophaea Climacteris_melanurus Malurus_melanocephalus Stipiturus_malachurus Dasyornis_broadbenti Gerygone_fusca Acanthiza_pusilla Pardalotus_striatus Cissomela_pectoralis Ptilotula_penicillata Pomatostomus_superciliosus Orthonyx_temminckii Coracina_tenuirostris Pericrocotus_flammeus Mohoua_ochrocephala Falcunculus_frontatus Pteruthius_melanotis Colluricincla_harmonica Oriolus_sagittatus Machaerirhynchus_nigripectus Artamus_leucorhynchus Aegithina_lafresnayei Pityriasis_gymnocephala Tchagra_senegalus Platysteira_castanea Prionops_plumatus Dicrurus_hottentotus Hypothymis_azurea Paradisaea_apoda Struthidea_cinerea Platylophus_galericulatus Lanius_collurio Corvus_brachyrhynchos Ptilorrhoa_caerulescens Cinclosoma_punctatum Loboparadisea_sericea Oedistoma_iliophus Melanocharis_versteri Melanocharis_nigra Heteralocha_gouldi Callaeas_cinerea Notiomystis_cincta Petroica_phoenicea Microeca_leucophaea Picathartes_gymnocephalus Eupetes_macrocerus Remiz_pendulinus Poecile_atricapillus Calandrella_cinerea Sylvietta_rufescens Cisticola_anonymus Nesillas_typica Donacobius_atricapillus Locustella_lanceolata Pnoepyga_pusilla Hirundo_rustica Pycnonotus_cafer Sylvia_borin Leiothrix_lutea Phylloscopus_trochilus Hylia_prasina Aegithalos_caudatus Hyliota_flavigaster Culicicapa_ceylonensis Luscinia_megarhynchos Mimus_polyglottus Cinclus_cinclus Regulus_ignicapillus Tichodroma_muraria Certhia_familiaris Troglodytes_troglodytes Dulus_dominicus Bombycilla_garrulus Dicaeum_trigonostigma Irena_puella Plocepasser_mahali Taeniopygia_guttata Passer_domesticus Motacilla_flava Chloris_chloris Emberiza_calandra Calcarius_lapponicus Geospiza_fuliginosa Coereba_flaveola Melospiza_melodia;
constraint node8 partial = Nestor_notabilis Psittacus_erithacus Zygodactylus_luberonensis_SMFAv519 Xenicus_longipes Xenicus_gilviventris Acanthisitta_chloris Corydon_sumatranus Psarisomus_dalhousiae Eurylaimus_ochromalus Serilophus_lunatus Cymbirhynchus_macrorhynchos Philepitta_castanea Philepitta_schlegeli Neodrepanis_coruscans Calyptomena_hosii Calyptomena_viridis Pitta_sordida Hydrornis_gurneyi Glyphorhynchus_spirurus Xiphorhynchus_guttatus Xenops_minutus Furnarius_rufus Sclerurus_mexicanus Formicarius_analis Liosceles_thoracicus Myrmothera_campanisona Melanopareia_torquata Conopophaga_lineata Myrmornis_torquata Thamnophilus_torquatus Thamnophilus_aethiops Neopelma_chrysocephalum Ceratopipra_erythrocephala Cotinga_cayana Rupicola_peruvianus Schiffornis_virescens Tityra_semifasciata Myiobius_barbatus Oxyruncus_cristatus Piprites_chloris Platyrinchus_mystaceus Tachuris_rubrigastra Mionectes_olivaceus Hirundinea_ferruginea Tyrannus_tyrannus Elaenia_flavogaster Atrichornis_rufescens Menura_novaehollandiae Sericulus_chrysocephalus Ptilonorhynchus_violaceus Cormobates_leucophaea Climacteris_melanurus Malurus_melanocephalus Stipiturus_malachurus Dasyornis_broadbenti Gerygone_fusca Acanthiza_pusilla Pardalotus_striatus Cissomela_pectoralis Ptilotula_penicillata Pomatostomus_superciliosus Orthonyx_temminckii Coracina_tenuirostris Pericrocotus_flammeus Mohoua_ochrocephala Falcunculus_frontatus Pteruthius_melanotis Colluricincla_harmonica Oriolus_sagittatus Machaerirhynchus_nigripectus Artamus_leucorhynchus Aegithina_lafresnayei Pityriasis_gymnocephala Tchagra_senegalus Platysteira_castanea Prionops_plumatus Dicrurus_hottentotus Hypothymis_azurea Paradisaea_apoda Struthidea_cinerea Platylophus_galericulatus Lanius_collurio Corvus_brachyrhynchos Ptilorrhoa_caerulescens Cinclosoma_punctatum Loboparadisea_sericea Oedistoma_iliophus Melanocharis_versteri Melanocharis_nigra Heteralocha_gouldi Callaeas_cinerea Notiomystis_cincta Petroica_phoenicea Microeca_leucophaea Picathartes_gymnocephalus Eupetes_macrocerus Remiz_pendulinus Poecile_atricapillus Calandrella_cinerea Sylvietta_rufescens Cisticola_anonymus Nesillas_typica Donacobius_atricapillus Locustella_lanceolata Pnoepyga_pusilla Hirundo_rustica Pycnonotus_cafer Sylvia_borin Leiothrix_lutea Phylloscopus_trochilus Hylia_prasina Aegithalos_caudatus Hyliota_flavigaster Culicicapa_ceylonensis Luscinia_megarhynchos Mimus_polyglottus Cinclus_cinclus Regulus_ignicapillus Tichodroma_muraria Certhia_familiaris Troglodytes_troglodytes Dulus_dominicus Bombycilla_garrulus Dicaeum_trigonostigma Irena_puella Plocepasser_mahali Taeniopygia_guttata Passer_domesticus Motacilla_flava Chloris_chloris Emberiza_calandra Calcarius_lapponicus Geospiza_fuliginosa Coereba_flaveola Melospiza_melodia : Columba_livia Trogon_melanurus Picus_viridis Capito_niger Merops_orientalis Cariama_cristata Micrastur_ruficollis Falco_sparverius;
constraint node9 partial = Nestor_notabilis Psittacus_erithacus : Columba_livia Trogon_melanurus Picus_viridis Capito_niger Merops_orientalis Cariama_cristata Micrastur_ruficollis Falco_sparverius Zygodactylus_luberonensis_SMFAv519 Xenicus_longipes Xenicus_gilviventris Acanthisitta_chloris Corydon_sumatranus Psarisomus_dalhousiae Eurylaimus_ochromalus Serilophus_lunatus Cymbirhynchus_macrorhynchos Philepitta_castanea Philepitta_schlegeli Neodrepanis_coruscans Calyptomena_hosii Calyptomena_viridis Pitta_sordida Hydrornis_gurneyi Glyphorhynchus_spirurus Xiphorhynchus_guttatus Xenops_minutus Furnarius_rufus Sclerurus_mexicanus Formicarius_analis Liosceles_thoracicus Myrmothera_campanisona Melanopareia_torquata Conopophaga_lineata Myrmornis_torquata Thamnophilus_torquatus Thamnophilus_aethiops Neopelma_chrysocephalum Ceratopipra_erythrocephala Cotinga_cayana Rupicola_peruvianus Schiffornis_virescens Tityra_semifasciata Myiobius_barbatus Oxyruncus_cristatus Piprites_chloris Platyrinchus_mystaceus Tachuris_rubrigastra Mionectes_olivaceus Hirundinea_ferruginea Tyrannus_tyrannus Elaenia_flavogaster Atrichornis_rufescens Menura_novaehollandiae Sericulus_chrysocephalus Ptilonorhynchus_violaceus Cormobates_leucophaea Climacteris_melanurus Malurus_melanocephalus Stipiturus_malachurus Dasyornis_broadbenti Gerygone_fusca Acanthiza_pusilla Pardalotus_striatus Cissomela_pectoralis Ptilotula_penicillata Pomatostomus_superciliosus Orthonyx_temminckii Coracina_tenuirostris Pericrocotus_flammeus Mohoua_ochrocephala Falcunculus_frontatus Pteruthius_melanotis Colluricincla_harmonica Oriolus_sagittatus Machaerirhynchus_nigripectus Artamus_leucorhynchus Aegithina_lafresnayei Pityriasis_gymnocephala Tchagra_senegalus Platysteira_castanea Prionops_plumatus Dicrurus_hottentotus Hypothymis_azurea Paradisaea_apoda Struthidea_cinerea Platylophus_galericulatus Lanius_collurio Corvus_brachyrhynchos Ptilorrhoa_caerulescens Cinclosoma_punctatum Loboparadisea_sericea Oedistoma_iliophus Melanocharis_versteri Melanocharis_nigra Heteralocha_gouldi Callaeas_cinerea Notiomystis_cincta Petroica_phoenicea Microeca_leucophaea Picathartes_gymnocephalus Eupetes_macrocerus Remiz_pendulinus Poecile_atricapillus Calandrella_cinerea Sylvietta_rufescens Cisticola_anonymus Nesillas_typica Donacobius_atricapillus Locustella_lanceolata Pnoepyga_pusilla Hirundo_rustica Pycnonotus_cafer Sylvia_borin Leiothrix_lutea Phylloscopus_trochilus Hylia_prasina Aegithalos_caudatus Hyliota_flavigaster Culicicapa_ceylonensis Luscinia_megarhynchos Mimus_polyglottus Cinclus_cinclus Regulus_ignicapillus Tichodroma_muraria Certhia_familiaris Troglodytes_troglodytes Dulus_dominicus Bombycilla_garrulus Dicaeum_trigonostigma Irena_puella Plocepasser_mahali Taeniopygia_guttata Passer_domesticus Motacilla_flava Chloris_chloris Emberiza_calandra Calcarius_lapponicus Geospiza_fuliginosa Coereba_flaveola Melospiza_melodia;
constraint node10 partial = Zygodactylus_luberonensis_SMFAv519 Xenicus_longipes Xenicus_gilviventris Acanthisitta_chloris Corydon_sumatranus Psarisomus_dalhousiae Eurylaimus_ochromalus Serilophus_lunatus Cymbirhynchus_macrorhynchos Philepitta_castanea Philepitta_schlegeli Neodrepanis_coruscans Calyptomena_hosii Calyptomena_viridis Pitta_sordida Hydrornis_gurneyi Glyphorhynchus_spirurus Xiphorhynchus_guttatus Xenops_minutus Furnarius_rufus Sclerurus_mexicanus Formicarius_analis Liosceles_thoracicus Myrmothera_campanisona Melanopareia_torquata Conopophaga_lineata Myrmornis_torquata Thamnophilus_torquatus Thamnophilus_aethiops Neopelma_chrysocephalum Ceratopipra_erythrocephala Cotinga_cayana Rupicola_peruvianus Schiffornis_virescens Tityra_semifasciata Myiobius_barbatus Oxyruncus_cristatus Piprites_chloris Platyrinchus_mystaceus Tachuris_rubrigastra Mionectes_olivaceus Hirundinea_ferruginea Tyrannus_tyrannus Elaenia_flavogaster Atrichornis_rufescens Menura_novaehollandiae Sericulus_chrysocephalus Ptilonorhynchus_violaceus Cormobates_leucophaea Climacteris_melanurus Malurus_melanocephalus Stipiturus_malachurus Dasyornis_broadbenti Gerygone_fusca Acanthiza_pusilla Pardalotus_striatus Cissomela_pectoralis Ptilotula_penicillata Pomatostomus_superciliosus Orthonyx_temminckii Coracina_tenuirostris Pericrocotus_flammeus Mohoua_ochrocephala Falcunculus_frontatus Pteruthius_melanotis Colluricincla_harmonica Oriolus_sagittatus Machaerirhynchus_nigripectus Artamus_leucorhynchus Aegithina_lafresnayei Pityriasis_gymnocephala Tchagra_senegalus Platysteira_castanea Prionops_plumatus Dicrurus_hottentotus Hypothymis_azurea Paradisaea_apoda Struthidea_cinerea Platylophus_galericulatus Lanius_collurio Corvus_brachyrhynchos Ptilorrhoa_caerulescens Cinclosoma_punctatum Loboparadisea_sericea Oedistoma_iliophus Melanocharis_versteri Melanocharis_nigra Heteralocha_gouldi Callaeas_cinerea Notiomystis_cincta Petroica_phoenicea Microeca_leucophaea Picathartes_gymnocephalus Eupetes_macrocerus Remiz_pendulinus Poecile_atricapillus Calandrella_cinerea Sylvietta_rufescens Cisticola_anonymus Nesillas_typica Donacobius_atricapillus Locustella_lanceolata Pnoepyga_pusilla Hirundo_rustica Pycnonotus_cafer Sylvia_borin Leiothrix_lutea Phylloscopus_trochilus Hylia_prasina Aegithalos_caudatus Hyliota_flavigaster Culicicapa_ceylonensis Luscinia_megarhynchos Mimus_polyglottus Cinclus_cinclus Regulus_ignicapillus Tichodroma_muraria Certhia_familiaris Troglodytes_troglodytes Dulus_dominicus Bombycilla_garrulus Dicaeum_trigonostigma Irena_puella Plocepasser_mahali Taeniopygia_guttata Passer_domesticus Motacilla_flava Chloris_chloris Emberiza_calandra Calcarius_lapponicus Geospiza_fuliginosa Coereba_flaveola Melospiza_melodia : Columba_livia Trogon_melanurus Picus_viridis Capito_niger Merops_orientalis Cariama_cristata Micrastur_ruficollis Falco_sparverius Nestor_notabilis Psittacus_erithacus;
constraint node11 partial = Xenicus_longipes Xenicus_gilviventris Acanthisitta_chloris Corydon_sumatranus Psarisomus_dalhousiae Eurylaimus_ochromalus Serilophus_lunatus Cymbirhynchus_macrorhynchos Philepitta_castanea Philepitta_schlegeli Neodrepanis_coruscans Calyptomena_hosii Calyptomena_viridis Pitta_sordida Hydrornis_gurneyi Glyphorhynchus_spirurus Xiphorhynchus_guttatus Xenops_minutus Furnarius_rufus Sclerurus_mexicanus Formicarius_analis Liosceles_thoracicus Myrmothera_campanisona Melanopareia_torquata Conopophaga_lineata Myrmornis_torquata Thamnophilus_torquatus Thamnophilus_aethiops Neopelma_chrysocephalum Ceratopipra_erythrocephala Cotinga_cayana Rupicola_peruvianus Schiffornis_virescens Tityra_semifasciata Myiobius_barbatus Oxyruncus_cristatus Piprites_chloris Platyrinchus_mystaceus Tachuris_rubrigastra Mionectes_olivaceus Hirundinea_ferruginea Tyrannus_tyrannus Elaenia_flavogaster Atrichornis_rufescens Menura_novaehollandiae Sericulus_chrysocephalus Ptilonorhynchus_violaceus Cormobates_leucophaea Climacteris_melanurus Malurus_melanocephalus Stipiturus_malachurus Dasyornis_broadbenti Gerygone_fusca Acanthiza_pusilla Pardalotus_striatus Cissomela_pectoralis Ptilotula_penicillata Pomatostomus_superciliosus Orthonyx_temminckii Coracina_tenuirostris Pericrocotus_flammeus Mohoua_ochrocephala Falcunculus_frontatus Pteruthius_melanotis Colluricincla_harmonica Oriolus_sagittatus Machaerirhynchus_nigripectus Artamus_leucorhynchus Aegithina_lafresnayei Pityriasis_gymnocephala Tchagra_senegalus Platysteira_castanea Prionops_plumatus Dicrurus_hottentotus Hypothymis_azurea Paradisaea_apoda Struthidea_cinerea Platylophus_galericulatus Lanius_collurio Corvus_brachyrhynchos Ptilorrhoa_caerulescens Cinclosoma_punctatum Loboparadisea_sericea Oedistoma_iliophus Melanocharis_versteri Melanocharis_nigra Heteralocha_gouldi Callaeas_cinerea Notiomystis_cincta Petroica_phoenicea Microeca_leucophaea Picathartes_gymnocephalus Eupetes_macrocerus Remiz_pendulinus Poecile_atricapillus Calandrella_cinerea Sylvietta_rufescens Cisticola_anonymus Nesillas_typica Donacobius_atricapillus Locustella_lanceolata Pnoepyga_pusilla Hirundo_rustica Pycnonotus_cafer Sylvia_borin Leiothrix_lutea Phylloscopus_trochilus Hylia_prasina Aegithalos_caudatus Hyliota_flavigaster Culicicapa_ceylonensis Luscinia_megarhynchos Mimus_polyglottus Cinclus_cinclus Regulus_ignicapillus Tichodroma_muraria Certhia_familiaris Troglodytes_troglodytes Dulus_dominicus Bombycilla_garrulus Dicaeum_trigonostigma Irena_puella Plocepasser_mahali Taeniopygia_guttata Passer_domesticus Motacilla_flava Chloris_chloris Emberiza_calandra Calcarius_lapponicus Geospiza_fuliginosa Coereba_flaveola Melospiza_melodia : Columba_livia Trogon_melanurus Picus_viridis Capito_niger Merops_orientalis Cariama_cristata Micrastur_ruficollis Falco_sparverius Nestor_notabilis Psittacus_erithacus Zygodactylus_luberonensis_SMFAv519;
constraint node12 partial = Xenicus_longipes Xenicus_gilviventris Acanthisitta_chloris : Columba_livia Trogon_melanurus Picus_viridis Capito_niger Merops_orientalis Cariama_cristata Micrastur_ruficollis Falco_sparverius Nestor_notabilis Psittacus_erithacus Zygodactylus_luberonensis_SMFAv519 Corydon_sumatranus Psarisomus_dalhousiae Eurylaimus_ochromalus Serilophus_lunatus Cymbirhynchus_macrorhynchos Philepitta_castanea Philepitta_schlegeli Neodrepanis_coruscans Calyptomena_hosii Calyptomena_viridis Pitta_sordida Hydrornis_gurneyi Glyphorhynchus_spirurus Xiphorhynchus_guttatus Xenops_minutus Furnarius_rufus Sclerurus_mexicanus Formicarius_analis Liosceles_thoracicus Myrmothera_campanisona Melanopareia_torquata Conopophaga_lineata Myrmornis_torquata Thamnophilus_torquatus Thamnophilus_aethiops Neopelma_chrysocephalum Ceratopipra_erythrocephala Cotinga_cayana Rupicola_peruvianus Schiffornis_virescens Tityra_semifasciata Myiobius_barbatus Oxyruncus_cristatus Piprites_chloris Platyrinchus_mystaceus Tachuris_rubrigastra Mionectes_olivaceus Hirundinea_ferruginea Tyrannus_tyrannus Elaenia_flavogaster Atrichornis_rufescens Menura_novaehollandiae Sericulus_chrysocephalus Ptilonorhynchus_violaceus Cormobates_leucophaea Climacteris_melanurus Malurus_melanocephalus Stipiturus_malachurus Dasyornis_broadbenti Gerygone_fusca Acanthiza_pusilla Pardalotus_striatus Cissomela_pectoralis Ptilotula_penicillata Pomatostomus_superciliosus Orthonyx_temminckii Coracina_tenuirostris Pericrocotus_flammeus Mohoua_ochrocephala Falcunculus_frontatus Pteruthius_melanotis Colluricincla_harmonica Oriolus_sagittatus Machaerirhynchus_nigripectus Artamus_leucorhynchus Aegithina_lafresnayei Pityriasis_gymnocephala Tchagra_senegalus Platysteira_castanea Prionops_plumatus Dicrurus_hottentotus Hypothymis_azurea Paradisaea_apoda Struthidea_cinerea Platylophus_galericulatus Lanius_collurio Corvus_brachyrhynchos Ptilorrhoa_caerulescens Cinclosoma_punctatum Loboparadisea_sericea Oedistoma_iliophus Melanocharis_versteri Melanocharis_nigra Heteralocha_gouldi Callaeas_cinerea Notiomystis_cincta Petroica_phoenicea Microeca_leucophaea Picathartes_gymnocephalus Eupetes_macrocerus Remiz_pendulinus Poecile_atricapillus Calandrella_cinerea Sylvietta_rufescens Cisticola_anonymus Nesillas_typica Donacobius_atricapillus Locustella_lanceolata Pnoepyga_pusilla Hirundo_rustica Pycnonotus_cafer Sylvia_borin Leiothrix_lutea Phylloscopus_trochilus Hylia_prasina Aegithalos_caudatus Hyliota_flavigaster Culicicapa_ceylonensis Luscinia_megarhynchos Mimus_polyglottus Cinclus_cinclus Regulus_ignicapillus Tichodroma_muraria Certhia_familiaris Troglodytes_troglodytes Dulus_dominicus Bombycilla_garrulus Dicaeum_trigonostigma Irena_puella Plocepasser_mahali Taeniopygia_guttata Passer_domesticus Motacilla_flava Chloris_chloris Emberiza_calandra Calcarius_lapponicus Geospiza_fuliginosa Coereba_flaveola Melospiza_melodia;
constraint node13 partial = Xenicus_longipes Xenicus_gilviventris : Columba_livia Trogon_melanurus Picus_viridis Capito_niger Merops_orientalis Cariama_cristata Micrastur_ruficollis Falco_sparverius Nestor_notabilis Psittacus_erithacus Zygodactylus_luberonensis_SMFAv519 Acanthisitta_chloris Corydon_sumatranus Psarisomus_dalhousiae Eurylaimus_ochromalus Serilophus_lunatus Cymbirhynchus_macrorhynchos Philepitta_castanea Philepitta_schlegeli Neodrepanis_coruscans Calyptomena_hosii Calyptomena_viridis Pitta_sordida Hydrornis_gurneyi Glyphorhynchus_spirurus Xiphorhynchus_guttatus Xenops_minutus Furnarius_rufus Sclerurus_mexicanus Formicarius_analis Liosceles_thoracicus Myrmothera_campanisona Melanopareia_torquata Conopophaga_lineata Myrmornis_torquata Thamnophilus_torquatus Thamnophilus_aethiops Neopelma_chrysocephalum Ceratopipra_erythrocephala Cotinga_cayana Rupicola_peruvianus Schiffornis_virescens Tityra_semifasciata Myiobius_barbatus Oxyruncus_cristatus Piprites_chloris Platyrinchus_mystaceus Tachuris_rubrigastra Mionectes_olivaceus Hirundinea_ferruginea Tyrannus_tyrannus Elaenia_flavogaster Atrichornis_rufescens Menura_novaehollandiae Sericulus_chrysocephalus Ptilonorhynchus_violaceus Cormobates_leucophaea Climacteris_melanurus Malurus_melanocephalus Stipiturus_malachurus Dasyornis_broadbenti Gerygone_fusca Acanthiza_pusilla Pardalotus_striatus Cissomela_pectoralis Ptilotula_penicillata Pomatostomus_superciliosus Orthonyx_temminckii Coracina_tenuirostris Pericrocotus_flammeus Mohoua_ochrocephala Falcunculus_frontatus Pteruthius_melanotis Colluricincla_harmonica Oriolus_sagittatus Machaerirhynchus_nigripectus Artamus_leucorhynchus Aegithina_lafresnayei Pityriasis_gymnocephala Tchagra_senegalus Platysteira_castanea Prionops_plumatus Dicrurus_hottentotus Hypothymis_azurea Paradisaea_apoda Struthidea_cinerea Platylophus_galericulatus Lanius_collurio Corvus_brachyrhynchos Ptilorrhoa_caerulescens Cinclosoma_punctatum Loboparadisea_sericea Oedistoma_iliophus Melanocharis_versteri Melanocharis_nigra Heteralocha_gouldi Callaeas_cinerea Notiomystis_cincta Petroica_phoenicea Microeca_leucophaea Picathartes_gymnocephalus Eupetes_macrocerus Remiz_pendulinus Poecile_atricapillus Calandrella_cinerea Sylvietta_rufescens Cisticola_anonymus Nesillas_typica Donacobius_atricapillus Locustella_lanceolata Pnoepyga_pusilla Hirundo_rustica Pycnonotus_cafer Sylvia_borin Leiothrix_lutea Phylloscopus_trochilus Hylia_prasina Aegithalos_caudatus Hyliota_flavigaster Culicicapa_ceylonensis Luscinia_megarhynchos Mimus_polyglottus Cinclus_cinclus Regulus_ignicapillus Tichodroma_muraria Certhia_familiaris Troglodytes_troglodytes Dulus_dominicus Bombycilla_garrulus Dicaeum_trigonostigma Irena_puella Plocepasser_mahali Taeniopygia_guttata Passer_domesticus Motacilla_flava Chloris_chloris Emberiza_calandra Calcarius_lapponicus Geospiza_fuliginosa Coereba_flaveola Melospiza_melodia;
constraint node14 partial = Corydon_sumatranus Psarisomus_dalhousiae Eurylaimus_ochromalus Serilophus_lunatus Cymbirhynchus_macrorhynchos Philepitta_castanea Philepitta_schlegeli Neodrepanis_coruscans Calyptomena_hosii Calyptomena_viridis Pitta_sordida Hydrornis_gurneyi Glyphorhynchus_spirurus Xiphorhynchus_guttatus Xenops_minutus Furnarius_rufus Sclerurus_mexicanus Formicarius_analis Liosceles_thoracicus Myrmothera_campanisona Melanopareia_torquata Conopophaga_lineata Myrmornis_torquata Thamnophilus_torquatus Thamnophilus_aethiops Neopelma_chrysocephalum Ceratopipra_erythrocephala Cotinga_cayana Rupicola_peruvianus Schiffornis_virescens Tityra_semifasciata Myiobius_barbatus Oxyruncus_cristatus Piprites_chloris Platyrinchus_mystaceus Tachuris_rubrigastra Mionectes_olivaceus Hirundinea_ferruginea Tyrannus_tyrannus Elaenia_flavogaster Atrichornis_rufescens Menura_novaehollandiae Sericulus_chrysocephalus Ptilonorhynchus_violaceus Cormobates_leucophaea Climacteris_melanurus Malurus_melanocephalus Stipiturus_malachurus Dasyornis_broadbenti Gerygone_fusca Acanthiza_pusilla Pardalotus_striatus Cissomela_pectoralis Ptilotula_penicillata Pomatostomus_superciliosus Orthonyx_temminckii Coracina_tenuirostris Pericrocotus_flammeus Mohoua_ochrocephala Falcunculus_frontatus Pteruthius_melanotis Colluricincla_harmonica Oriolus_sagittatus Machaerirhynchus_nigripectus Artamus_leucorhynchus Aegithina_lafresnayei Pityriasis_gymnocephala Tchagra_senegalus Platysteira_castanea Prionops_plumatus Dicrurus_hottentotus Hypothymis_azurea Paradisaea_apoda Struthidea_cinerea Platylophus_galericulatus Lanius_collurio Corvus_brachyrhynchos Ptilorrhoa_caerulescens Cinclosoma_punctatum Loboparadisea_sericea Oedistoma_iliophus Melanocharis_versteri Melanocharis_nigra Heteralocha_gouldi Callaeas_cinerea Notiomystis_cincta Petroica_phoenicea Microeca_leucophaea Picathartes_gymnocephalus Eupetes_macrocerus Remiz_pendulinus Poecile_atricapillus Calandrella_cinerea Sylvietta_rufescens Cisticola_anonymus Nesillas_typica Donacobius_atricapillus Locustella_lanceolata Pnoepyga_pusilla Hirundo_rustica Pycnonotus_cafer Sylvia_borin Leiothrix_lutea Phylloscopus_trochilus Hylia_prasina Aegithalos_caudatus Hyliota_flavigaster Culicicapa_ceylonensis Luscinia_megarhynchos Mimus_polyglottus Cinclus_cinclus Regulus_ignicapillus Tichodroma_muraria Certhia_familiaris Troglodytes_troglodytes Dulus_dominicus Bombycilla_garrulus Dicaeum_trigonostigma Irena_puella Plocepasser_mahali Taeniopygia_guttata Passer_domesticus Motacilla_flava Chloris_chloris Emberiza_calandra Calcarius_lapponicus Geospiza_fuliginosa Coereba_flaveola Melospiza_melodia : Columba_livia Trogon_melanurus Picus_viridis Capito_niger Merops_orientalis Cariama_cristata Micrastur_ruficollis Falco_sparverius Nestor_notabilis Psittacus_erithacus Zygodactylus_luberonensis_SMFAv519 Xenicus_longipes Xenicus_gilviventris Acanthisitta_chloris;
constraint node15 partial = Corydon_sumatranus Psarisomus_dalhousiae Eurylaimus_ochromalus Serilophus_lunatus Cymbirhynchus_macrorhynchos Philepitta_castanea Philepitta_schlegeli Neodrepanis_coruscans Calyptomena_hosii Calyptomena_viridis Pitta_sordida Hydrornis_gurneyi Glyphorhynchus_spirurus Xiphorhynchus_guttatus Xenops_minutus Furnarius_rufus Sclerurus_mexicanus Formicarius_analis Liosceles_thoracicus Myrmothera_campanisona Melanopareia_torquata Conopophaga_lineata Myrmornis_torquata Thamnophilus_torquatus Thamnophilus_aethiops Neopelma_chrysocephalum Ceratopipra_erythrocephala Cotinga_cayana Rupicola_peruvianus Schiffornis_virescens Tityra_semifasciata Myiobius_barbatus Oxyruncus_cristatus Piprites_chloris Platyrinchus_mystaceus Tachuris_rubrigastra Mionectes_olivaceus Hirundinea_ferruginea Tyrannus_tyrannus Elaenia_flavogaster : Columba_livia Trogon_melanurus Picus_viridis Capito_niger Merops_orientalis Cariama_cristata Micrastur_ruficollis Falco_sparverius Nestor_notabilis Psittacus_erithacus Zygodactylus_luberonensis_SMFAv519 Xenicus_longipes Xenicus_gilviventris Acanthisitta_chloris Atrichornis_rufescens Menura_novaehollandiae Sericulus_chrysocephalus Ptilonorhynchus_violaceus Cormobates_leucophaea Climacteris_melanurus Malurus_melanocephalus Stipiturus_malachurus Dasyornis_broadbenti Gerygone_fusca Acanthiza_pusilla Pardalotus_striatus Cissomela_pectoralis Ptilotula_penicillata Pomatostomus_superciliosus Orthonyx_temminckii Coracina_tenuirostris Pericrocotus_flammeus Mohoua_ochrocephala Falcunculus_frontatus Pteruthius_melanotis Colluricincla_harmonica Oriolus_sagittatus Machaerirhynchus_nigripectus Artamus_leucorhynchus Aegithina_lafresnayei Pityriasis_gymnocephala Tchagra_senegalus Platysteira_castanea Prionops_plumatus Dicrurus_hottentotus Hypothymis_azurea Paradisaea_apoda Struthidea_cinerea Platylophus_galericulatus Lanius_collurio Corvus_brachyrhynchos Ptilorrhoa_caerulescens Cinclosoma_punctatum Loboparadisea_sericea Oedistoma_iliophus Melanocharis_versteri Melanocharis_nigra Heteralocha_gouldi Callaeas_cinerea Notiomystis_cincta Petroica_phoenicea Microeca_leucophaea Picathartes_gymnocephalus Eupetes_macrocerus Remiz_pendulinus Poecile_atricapillus Calandrella_cinerea Sylvietta_rufescens Cisticola_anonymus Nesillas_typica Donacobius_atricapillus Locustella_lanceolata Pnoepyga_pusilla Hirundo_rustica Pycnonotus_cafer Sylvia_borin Leiothrix_lutea Phylloscopus_trochilus Hylia_prasina Aegithalos_caudatus Hyliota_flavigaster Culicicapa_ceylonensis Luscinia_megarhynchos Mimus_polyglottus Cinclus_cinclus Regulus_ignicapillus Tichodroma_muraria Certhia_familiaris Troglodytes_troglodytes Dulus_dominicus Bombycilla_garrulus Dicaeum_trigonostigma Irena_puella Plocepasser_mahali Taeniopygia_guttata Passer_domesticus Motacilla_flava Chloris_chloris Emberiza_calandra Calcarius_lapponicus Geospiza_fuliginosa Coereba_flaveola Melospiza_melodia;
constraint node16 partial = Corydon_sumatranus Psarisomus_dalhousiae Eurylaimus_ochromalus Serilophus_lunatus Cymbirhynchus_macrorhynchos Philepitta_castanea Philepitta_schlegeli Neodrepanis_coruscans Calyptomena_hosii Calyptomena_viridis Pitta_sordida Hydrornis_gurneyi : Columba_livia Trogon_melanurus Picus_viridis Capito_niger Merops_orientalis Cariama_cristata Micrastur_ruficollis Falco_sparverius Nestor_notabilis Psittacus_erithacus Zygodactylus_luberonensis_SMFAv519 Xenicus_longipes Xenicus_gilviventris Acanthisitta_chloris Glyphorhynchus_spirurus Xiphorhynchus_guttatus Xenops_minutus Furnarius_rufus Sclerurus_mexicanus Formicarius_analis Liosceles_thoracicus Myrmothera_campanisona Melanopareia_torquata Conopophaga_lineata Myrmornis_torquata Thamnophilus_torquatus Thamnophilus_aethiops Neopelma_chrysocephalum Ceratopipra_erythrocephala Cotinga_cayana Rupicola_peruvianus Schiffornis_virescens Tityra_semifasciata Myiobius_barbatus Oxyruncus_cristatus Piprites_chloris Platyrinchus_mystaceus Tachuris_rubrigastra Mionectes_olivaceus Hirundinea_ferruginea Tyrannus_tyrannus Elaenia_flavogaster Atrichornis_rufescens Menura_novaehollandiae Sericulus_chrysocephalus Ptilonorhynchus_violaceus Cormobates_leucophaea Climacteris_melanurus Malurus_melanocephalus Stipiturus_malachurus Dasyornis_broadbenti Gerygone_fusca Acanthiza_pusilla Pardalotus_striatus Cissomela_pectoralis Ptilotula_penicillata Pomatostomus_superciliosus Orthonyx_temminckii Coracina_tenuirostris Pericrocotus_flammeus Mohoua_ochrocephala Falcunculus_frontatus Pteruthius_melanotis Colluricincla_harmonica Oriolus_sagittatus Machaerirhynchus_nigripectus Artamus_leucorhynchus Aegithina_lafresnayei Pityriasis_gymnocephala Tchagra_senegalus Platysteira_castanea Prionops_plumatus Dicrurus_hottentotus Hypothymis_azurea Paradisaea_apoda Struthidea_cinerea Platylophus_galericulatus Lanius_collurio Corvus_brachyrhynchos Ptilorrhoa_caerulescens Cinclosoma_punctatum Loboparadisea_sericea Oedistoma_iliophus Melanocharis_versteri Melanocharis_nigra Heteralocha_gouldi Callaeas_cinerea Notiomystis_cincta Petroica_phoenicea Microeca_leucophaea Picathartes_gymnocephalus Eupetes_macrocerus Remiz_pendulinus Poecile_atricapillus Calandrella_cinerea Sylvietta_rufescens Cisticola_anonymus Nesillas_typica Donacobius_atricapillus Locustella_lanceolata Pnoepyga_pusilla Hirundo_rustica Pycnonotus_cafer Sylvia_borin Leiothrix_lutea Phylloscopus_trochilus Hylia_prasina Aegithalos_caudatus Hyliota_flavigaster Culicicapa_ceylonensis Luscinia_megarhynchos Mimus_polyglottus Cinclus_cinclus Regulus_ignicapillus Tichodroma_muraria Certhia_familiaris Troglodytes_troglodytes Dulus_dominicus Bombycilla_garrulus Dicaeum_trigonostigma Irena_puella Plocepasser_mahali Taeniopygia_guttata Passer_domesticus Motacilla_flava Chloris_chloris Emberiza_calandra Calcarius_lapponicus Geospiza_fuliginosa Coereba_flaveola Melospiza_melodia;
constraint node17 partial = Corydon_sumatranus Psarisomus_dalhousiae Eurylaimus_ochromalus Serilophus_lunatus Cymbirhynchus_macrorhynchos Philepitta_castanea Philepitta_schlegeli Neodrepanis_coruscans : Columba_livia Trogon_melanurus Picus_viridis Capito_niger Merops_orientalis Cariama_cristata Micrastur_ruficollis Falco_sparverius Nestor_notabilis Psittacus_erithacus Zygodactylus_luberonensis_SMFAv519 Xenicus_longipes Xenicus_gilviventris Acanthisitta_chloris Calyptomena_hosii Calyptomena_viridis Pitta_sordida Hydrornis_gurneyi Glyphorhynchus_spirurus Xiphorhynchus_guttatus Xenops_minutus Furnarius_rufus Sclerurus_mexicanus Formicarius_analis Liosceles_thoracicus Myrmothera_campanisona Melanopareia_torquata Conopophaga_lineata Myrmornis_torquata Thamnophilus_torquatus Thamnophilus_aethiops Neopelma_chrysocephalum Ceratopipra_erythrocephala Cotinga_cayana Rupicola_peruvianus Schiffornis_virescens Tityra_semifasciata Myiobius_barbatus Oxyruncus_cristatus Piprites_chloris Platyrinchus_mystaceus Tachuris_rubrigastra Mionectes_olivaceus Hirundinea_ferruginea Tyrannus_tyrannus Elaenia_flavogaster Atrichornis_rufescens Menura_novaehollandiae Sericulus_chrysocephalus Ptilonorhynchus_violaceus Cormobates_leucophaea Climacteris_melanurus Malurus_melanocephalus Stipiturus_malachurus Dasyornis_broadbenti Gerygone_fusca Acanthiza_pusilla Pardalotus_striatus Cissomela_pectoralis Ptilotula_penicillata Pomatostomus_superciliosus Orthonyx_temminckii Coracina_tenuirostris Pericrocotus_flammeus Mohoua_ochrocephala Falcunculus_frontatus Pteruthius_melanotis Colluricincla_harmonica Oriolus_sagittatus Machaerirhynchus_nigripectus Artamus_leucorhynchus Aegithina_lafresnayei Pityriasis_gymnocephala Tchagra_senegalus Platysteira_castanea Prionops_plumatus Dicrurus_hottentotus Hypothymis_azurea Paradisaea_apoda Struthidea_cinerea Platylophus_galericulatus Lanius_collurio Corvus_brachyrhynchos Ptilorrhoa_caerulescens Cinclosoma_punctatum Loboparadisea_sericea Oedistoma_iliophus Melanocharis_versteri Melanocharis_nigra Heteralocha_gouldi Callaeas_cinerea Notiomystis_cincta Petroica_phoenicea Microeca_leucophaea Picathartes_gymnocephalus Eupetes_macrocerus Remiz_pendulinus Poecile_atricapillus Calandrella_cinerea Sylvietta_rufescens Cisticola_anonymus Nesillas_typica Donacobius_atricapillus Locustella_lanceolata Pnoepyga_pusilla Hirundo_rustica Pycnonotus_cafer Sylvia_borin Leiothrix_lutea Phylloscopus_trochilus Hylia_prasina Aegithalos_caudatus Hyliota_flavigaster Culicicapa_ceylonensis Luscinia_megarhynchos Mimus_polyglottus Cinclus_cinclus Regulus_ignicapillus Tichodroma_muraria Certhia_familiaris Troglodytes_troglodytes Dulus_dominicus Bombycilla_garrulus Dicaeum_trigonostigma Irena_puella Plocepasser_mahali Taeniopygia_guttata Passer_domesticus Motacilla_flava Chloris_chloris Emberiza_calandra Calcarius_lapponicus Geospiza_fuliginosa Coereba_flaveola Melospiza_melodia;
constraint node18 partial = Corydon_sumatranus Psarisomus_dalhousiae Eurylaimus_ochromalus Serilophus_lunatus Cymbirhynchus_macrorhynchos : Columba_livia Trogon_melanurus Picus_viridis Capito_niger Merops_orientalis Cariama_cristata Micrastur_ruficollis Falco_sparverius Nestor_notabilis Psittacus_erithacus Zygodactylus_luberonensis_SMFAv519 Xenicus_longipes Xenicus_gilviventris Acanthisitta_chloris Philepitta_castanea Philepitta_schlegeli Neodrepanis_coruscans Calyptomena_hosii Calyptomena_viridis Pitta_sordida Hydrornis_gurneyi Glyphorhynchus_spirurus Xiphorhynchus_guttatus Xenops_minutus Furnarius_rufus Sclerurus_mexicanus Formicarius_analis Liosceles_thoracicus Myrmothera_campanisona Melanopareia_torquata Conopophaga_lineata Myrmornis_torquata Thamnophilus_torquatus Thamnophilus_aethiops Neopelma_chrysocephalum Ceratopipra_erythrocephala Cotinga_cayana Rupicola_peruvianus Schiffornis_virescens Tityra_semifasciata Myiobius_barbatus Oxyruncus_cristatus Piprites_chloris Platyrinchus_mystaceus Tachuris_rubrigastra Mionectes_olivaceus Hirundinea_ferruginea Tyrannus_tyrannus Elaenia_flavogaster Atrichornis_rufescens Menura_novaehollandiae Sericulus_chrysocephalus Ptilonorhynchus_violaceus Cormobates_leucophaea Climacteris_melanurus Malurus_melanocephalus Stipiturus_malachurus Dasyornis_broadbenti Gerygone_fusca Acanthiza_pusilla Pardalotus_striatus Cissomela_pectoralis Ptilotula_penicillata Pomatostomus_superciliosus Orthonyx_temminckii Coracina_tenuirostris Pericrocotus_flammeus Mohoua_ochrocephala Falcunculus_frontatus Pteruthius_melanotis Colluricincla_harmonica Oriolus_sagittatus Machaerirhynchus_nigripectus Artamus_leucorhynchus Aegithina_lafresnayei Pityriasis_gymnocephala Tchagra_senegalus Platysteira_castanea Prionops_plumatus Dicrurus_hottentotus Hypothymis_azurea Paradisaea_apoda Struthidea_cinerea Platylophus_galericulatus Lanius_collurio Corvus_brachyrhynchos Ptilorrhoa_caerulescens Cinclosoma_punctatum Loboparadisea_sericea Oedistoma_iliophus Melanocharis_versteri Melanocharis_nigra Heteralocha_gouldi Callaeas_cinerea Notiomystis_cincta Petroica_phoenicea Microeca_leucophaea Picathartes_gymnocephalus Eupetes_macrocerus Remiz_pendulinus Poecile_atricapillus Calandrella_cinerea Sylvietta_rufescens Cisticola_anonymus Nesillas_typica Donacobius_atricapillus Locustella_lanceolata Pnoepyga_pusilla Hirundo_rustica Pycnonotus_cafer Sylvia_borin Leiothrix_lutea Phylloscopus_trochilus Hylia_prasina Aegithalos_caudatus Hyliota_flavigaster Culicicapa_ceylonensis Luscinia_megarhynchos Mimus_polyglottus Cinclus_cinclus Regulus_ignicapillus Tichodroma_muraria Certhia_familiaris Troglodytes_troglodytes Dulus_dominicus Bombycilla_garrulus Dicaeum_trigonostigma Irena_puella Plocepasser_mahali Taeniopygia_guttata Passer_domesticus Motacilla_flava Chloris_chloris Emberiza_calandra Calcarius_lapponicus Geospiza_fuliginosa Coereba_flaveola Melospiza_melodia;
constraint node19 partial = Corydon_sumatranus Psarisomus_dalhousiae : Columba_livia Trogon_melanurus Picus_viridis Capito_niger Merops_orientalis Cariama_cristata Micrastur_ruficollis Falco_sparverius Nestor_notabilis Psittacus_erithacus Zygodactylus_luberonensis_SMFAv519 Xenicus_longipes Xenicus_gilviventris Acanthisitta_chloris Eurylaimus_ochromalus Serilophus_lunatus Cymbirhynchus_macrorhynchos Philepitta_castanea Philepitta_schlegeli Neodrepanis_coruscans Calyptomena_hosii Calyptomena_viridis Pitta_sordida Hydrornis_gurneyi Glyphorhynchus_spirurus Xiphorhynchus_guttatus Xenops_minutus Furnarius_rufus Sclerurus_mexicanus Formicarius_analis Liosceles_thoracicus Myrmothera_campanisona Melanopareia_torquata Conopophaga_lineata Myrmornis_torquata Thamnophilus_torquatus Thamnophilus_aethiops Neopelma_chrysocephalum Ceratopipra_erythrocephala Cotinga_cayana Rupicola_peruvianus Schiffornis_virescens Tityra_semifasciata Myiobius_barbatus Oxyruncus_cristatus Piprites_chloris Platyrinchus_mystaceus Tachuris_rubrigastra Mionectes_olivaceus Hirundinea_ferruginea Tyrannus_tyrannus Elaenia_flavogaster Atrichornis_rufescens Menura_novaehollandiae Sericulus_chrysocephalus Ptilonorhynchus_violaceus Cormobates_leucophaea Climacteris_melanurus Malurus_melanocephalus Stipiturus_malachurus Dasyornis_broadbenti Gerygone_fusca Acanthiza_pusilla Pardalotus_striatus Cissomela_pectoralis Ptilotula_penicillata Pomatostomus_superciliosus Orthonyx_temminckii Coracina_tenuirostris Pericrocotus_flammeus Mohoua_ochrocephala Falcunculus_frontatus Pteruthius_melanotis Colluricincla_harmonica Oriolus_sagittatus Machaerirhynchus_nigripectus Artamus_leucorhynchus Aegithina_lafresnayei Pityriasis_gymnocephala Tchagra_senegalus Platysteira_castanea Prionops_plumatus Dicrurus_hottentotus Hypothymis_azurea Paradisaea_apoda Struthidea_cinerea Platylophus_galericulatus Lanius_collurio Corvus_brachyrhynchos Ptilorrhoa_caerulescens Cinclosoma_punctatum Loboparadisea_sericea Oedistoma_iliophus Melanocharis_versteri Melanocharis_nigra Heteralocha_gouldi Callaeas_cinerea Notiomystis_cincta Petroica_phoenicea Microeca_leucophaea Picathartes_gymnocephalus Eupetes_macrocerus Remiz_pendulinus Poecile_atricapillus Calandrella_cinerea Sylvietta_rufescens Cisticola_anonymus Nesillas_typica Donacobius_atricapillus Locustella_lanceolata Pnoepyga_pusilla Hirundo_rustica Pycnonotus_cafer Sylvia_borin Leiothrix_lutea Phylloscopus_trochilus Hylia_prasina Aegithalos_caudatus Hyliota_flavigaster Culicicapa_ceylonensis Luscinia_megarhynchos Mimus_polyglottus Cinclus_cinclus Regulus_ignicapillus Tichodroma_muraria Certhia_familiaris Troglodytes_troglodytes Dulus_dominicus Bombycilla_garrulus Dicaeum_trigonostigma Irena_puella Plocepasser_mahali Taeniopygia_guttata Passer_domesticus Motacilla_flava Chloris_chloris Emberiza_calandra Calcarius_lapponicus Geospiza_fuliginosa Coereba_flaveola Melospiza_melodia;
constraint node20 partial = Eurylaimus_ochromalus Serilophus_lunatus Cymbirhynchus_macrorhynchos : Columba_livia Trogon_melanurus Picus_viridis Capito_niger Merops_orientalis Cariama_cristata Micrastur_ruficollis Falco_sparverius Nestor_notabilis Psittacus_erithacus Zygodactylus_luberonensis_SMFAv519 Xenicus_longipes Xenicus_gilviventris Acanthisitta_chloris Corydon_sumatranus Psarisomus_dalhousiae Philepitta_castanea Philepitta_schlegeli Neodrepanis_coruscans Calyptomena_hosii Calyptomena_viridis Pitta_sordida Hydrornis_gurneyi Glyphorhynchus_spirurus Xiphorhynchus_guttatus Xenops_minutus Furnarius_rufus Sclerurus_mexicanus Formicarius_analis Liosceles_thoracicus Myrmothera_campanisona Melanopareia_torquata Conopophaga_lineata Myrmornis_torquata Thamnophilus_torquatus Thamnophilus_aethiops Neopelma_chrysocephalum Ceratopipra_erythrocephala Cotinga_cayana Rupicola_peruvianus Schiffornis_virescens Tityra_semifasciata Myiobius_barbatus Oxyruncus_cristatus Piprites_chloris Platyrinchus_mystaceus Tachuris_rubrigastra Mionectes_olivaceus Hirundinea_ferruginea Tyrannus_tyrannus Elaenia_flavogaster Atrichornis_rufescens Menura_novaehollandiae Sericulus_chrysocephalus Ptilonorhynchus_violaceus Cormobates_leucophaea Climacteris_melanurus Malurus_melanocephalus Stipiturus_malachurus Dasyornis_broadbenti Gerygone_fusca Acanthiza_pusilla Pardalotus_striatus Cissomela_pectoralis Ptilotula_penicillata Pomatostomus_superciliosus Orthonyx_temminckii Coracina_tenuirostris Pericrocotus_flammeus Mohoua_ochrocephala Falcunculus_frontatus Pteruthius_melanotis Colluricincla_harmonica Oriolus_sagittatus Machaerirhynchus_nigripectus Artamus_leucorhynchus Aegithina_lafresnayei Pityriasis_gymnocephala Tchagra_senegalus Platysteira_castanea Prionops_plumatus Dicrurus_hottentotus Hypothymis_azurea Paradisaea_apoda Struthidea_cinerea Platylophus_galericulatus Lanius_collurio Corvus_brachyrhynchos Ptilorrhoa_caerulescens Cinclosoma_punctatum Loboparadisea_sericea Oedistoma_iliophus Melanocharis_versteri Melanocharis_nigra Heteralocha_gouldi Callaeas_cinerea Notiomystis_cincta Petroica_phoenicea Microeca_leucophaea Picathartes_gymnocephalus Eupetes_macrocerus Remiz_pendulinus Poecile_atricapillus Calandrella_cinerea Sylvietta_rufescens Cisticola_anonymus Nesillas_typica Donacobius_atricapillus Locustella_lanceolata Pnoepyga_pusilla Hirundo_rustica Pycnonotus_cafer Sylvia_borin Leiothrix_lutea Phylloscopus_trochilus Hylia_prasina Aegithalos_caudatus Hyliota_flavigaster Culicicapa_ceylonensis Luscinia_megarhynchos Mimus_polyglottus Cinclus_cinclus Regulus_ignicapillus Tichodroma_muraria Certhia_familiaris Troglodytes_troglodytes Dulus_dominicus Bombycilla_garrulus Dicaeum_trigonostigma Irena_puella Plocepasser_mahali Taeniopygia_guttata Passer_domesticus Motacilla_flava Chloris_chloris Emberiza_calandra Calcarius_lapponicus Geospiza_fuliginosa Coereba_flaveola Melospiza_melodia;
constraint node21 partial = Serilophus_lunatus Cymbirhynchus_macrorhynchos : Columba_livia Trogon_melanurus Picus_viridis Capito_niger Merops_orientalis Cariama_cristata Micrastur_ruficollis Falco_sparverius Nestor_notabilis Psittacus_erithacus Zygodactylus_luberonensis_SMFAv519 Xenicus_longipes Xenicus_gilviventris Acanthisitta_chloris Corydon_sumatranus Psarisomus_dalhousiae Eurylaimus_ochromalus Philepitta_castanea Philepitta_schlegeli Neodrepanis_coruscans Calyptomena_hosii Calyptomena_viridis Pitta_sordida Hydrornis_gurneyi Glyphorhynchus_spirurus Xiphorhynchus_guttatus Xenops_minutus Furnarius_rufus Sclerurus_mexicanus Formicarius_analis Liosceles_thoracicus Myrmothera_campanisona Melanopareia_torquata Conopophaga_lineata Myrmornis_torquata Thamnophilus_torquatus Thamnophilus_aethiops Neopelma_chrysocephalum Ceratopipra_erythrocephala Cotinga_cayana Rupicola_peruvianus Schiffornis_virescens Tityra_semifasciata Myiobius_barbatus Oxyruncus_cristatus Piprites_chloris Platyrinchus_mystaceus Tachuris_rubrigastra Mionectes_olivaceus Hirundinea_ferruginea Tyrannus_tyrannus Elaenia_flavogaster Atrichornis_rufescens Menura_novaehollandiae Sericulus_chrysocephalus Ptilonorhynchus_violaceus Cormobates_leucophaea Climacteris_melanurus Malurus_melanocephalus Stipiturus_malachurus Dasyornis_broadbenti Gerygone_fusca Acanthiza_pusilla Pardalotus_striatus Cissomela_pectoralis Ptilotula_penicillata Pomatostomus_superciliosus Orthonyx_temminckii Coracina_tenuirostris Pericrocotus_flammeus Mohoua_ochrocephala Falcunculus_frontatus Pteruthius_melanotis Colluricincla_harmonica Oriolus_sagittatus Machaerirhynchus_nigripectus Artamus_leucorhynchus Aegithina_lafresnayei Pityriasis_gymnocephala Tchagra_senegalus Platysteira_castanea Prionops_plumatus Dicrurus_hottentotus Hypothymis_azurea Paradisaea_apoda Struthidea_cinerea Platylophus_galericulatus Lanius_collurio Corvus_brachyrhynchos Ptilorrhoa_caerulescens Cinclosoma_punctatum Loboparadisea_sericea Oedistoma_iliophus Melanocharis_versteri Melanocharis_nigra Heteralocha_gouldi Callaeas_cinerea Notiomystis_cincta Petroica_phoenicea Microeca_leucophaea Picathartes_gymnocephalus Eupetes_macrocerus Remiz_pendulinus Poecile_atricapillus Calandrella_cinerea Sylvietta_rufescens Cisticola_anonymus Nesillas_typica Donacobius_atricapillus Locustella_lanceolata Pnoepyga_pusilla Hirundo_rustica Pycnonotus_cafer Sylvia_borin Leiothrix_lutea Phylloscopus_trochilus Hylia_prasina Aegithalos_caudatus Hyliota_flavigaster Culicicapa_ceylonensis Luscinia_megarhynchos Mimus_polyglottus Cinclus_cinclus Regulus_ignicapillus Tichodroma_muraria Certhia_familiaris Troglodytes_troglodytes Dulus_dominicus Bombycilla_garrulus Dicaeum_trigonostigma Irena_puella Plocepasser_mahali Taeniopygia_guttata Passer_domesticus Motacilla_flava Chloris_chloris Emberiza_calandra Calcarius_lapponicus Geospiza_fuliginosa Coereba_flaveola Melospiza_melodia;
constraint node22 partial = Philepitta_castanea Philepitta_schlegeli Neodrepanis_coruscans : Columba_livia Trogon_melanurus Picus_viridis Capito_niger Merops_orientalis Cariama_cristata Micrastur_ruficollis Falco_sparverius Nestor_notabilis Psittacus_erithacus Zygodactylus_luberonensis_SMFAv519 Xenicus_longipes Xenicus_gilviventris Acanthisitta_chloris Corydon_sumatranus Psarisomus_dalhousiae Eurylaimus_ochromalus Serilophus_lunatus Cymbirhynchus_macrorhynchos Calyptomena_hosii Calyptomena_viridis Pitta_sordida Hydrornis_gurneyi Glyphorhynchus_spirurus Xiphorhynchus_guttatus Xenops_minutus Furnarius_rufus Sclerurus_mexicanus Formicarius_analis Liosceles_thoracicus Myrmothera_campanisona Melanopareia_torquata Conopophaga_lineata Myrmornis_torquata Thamnophilus_torquatus Thamnophilus_aethiops Neopelma_chrysocephalum Ceratopipra_erythrocephala Cotinga_cayana Rupicola_peruvianus Schiffornis_virescens Tityra_semifasciata Myiobius_barbatus Oxyruncus_cristatus Piprites_chloris Platyrinchus_mystaceus Tachuris_rubrigastra Mionectes_olivaceus Hirundinea_ferruginea Tyrannus_tyrannus Elaenia_flavogaster Atrichornis_rufescens Menura_novaehollandiae Sericulus_chrysocephalus Ptilonorhynchus_violaceus Cormobates_leucophaea Climacteris_melanurus Malurus_melanocephalus Stipiturus_malachurus Dasyornis_broadbenti Gerygone_fusca Acanthiza_pusilla Pardalotus_striatus Cissomela_pectoralis Ptilotula_penicillata Pomatostomus_superciliosus Orthonyx_temminckii Coracina_tenuirostris Pericrocotus_flammeus Mohoua_ochrocephala Falcunculus_frontatus Pteruthius_melanotis Colluricincla_harmonica Oriolus_sagittatus Machaerirhynchus_nigripectus Artamus_leucorhynchus Aegithina_lafresnayei Pityriasis_gymnocephala Tchagra_senegalus Platysteira_castanea Prionops_plumatus Dicrurus_hottentotus Hypothymis_azurea Paradisaea_apoda Struthidea_cinerea Platylophus_galericulatus Lanius_collurio Corvus_brachyrhynchos Ptilorrhoa_caerulescens Cinclosoma_punctatum Loboparadisea_sericea Oedistoma_iliophus Melanocharis_versteri Melanocharis_nigra Heteralocha_gouldi Callaeas_cinerea Notiomystis_cincta Petroica_phoenicea Microeca_leucophaea Picathartes_gymnocephalus Eupetes_macrocerus Remiz_pendulinus Poecile_atricapillus Calandrella_cinerea Sylvietta_rufescens Cisticola_anonymus Nesillas_typica Donacobius_atricapillus Locustella_lanceolata Pnoepyga_pusilla Hirundo_rustica Pycnonotus_cafer Sylvia_borin Leiothrix_lutea Phylloscopus_trochilus Hylia_prasina Aegithalos_caudatus Hyliota_flavigaster Culicicapa_ceylonensis Luscinia_megarhynchos Mimus_polyglottus Cinclus_cinclus Regulus_ignicapillus Tichodroma_muraria Certhia_familiaris Troglodytes_troglodytes Dulus_dominicus Bombycilla_garrulus Dicaeum_trigonostigma Irena_puella Plocepasser_mahali Taeniopygia_guttata Passer_domesticus Motacilla_flava Chloris_chloris Emberiza_calandra Calcarius_lapponicus Geospiza_fuliginosa Coereba_flaveola Melospiza_melodia;
constraint node23 partial = Philepitta_castanea Philepitta_schlegeli : Columba_livia Trogon_melanurus Picus_viridis Capito_niger Merops_orientalis Cariama_cristata Micrastur_ruficollis Falco_sparverius Nestor_notabilis Psittacus_erithacus Zygodactylus_luberonensis_SMFAv519 Xenicus_longipes Xenicus_gilviventris Acanthisitta_chloris Corydon_sumatranus Psarisomus_dalhousiae Eurylaimus_ochromalus Serilophus_lunatus Cymbirhynchus_macrorhynchos Neodrepanis_coruscans Calyptomena_hosii Calyptomena_viridis Pitta_sordida Hydrornis_gurneyi Glyphorhynchus_spirurus Xiphorhynchus_guttatus Xenops_minutus Furnarius_rufus Sclerurus_mexicanus Formicarius_analis Liosceles_thoracicus Myrmothera_campanisona Melanopareia_torquata Conopophaga_lineata Myrmornis_torquata Thamnophilus_torquatus Thamnophilus_aethiops Neopelma_chrysocephalum Ceratopipra_erythrocephala Cotinga_cayana Rupicola_peruvianus Schiffornis_virescens Tityra_semifasciata Myiobius_barbatus Oxyruncus_cristatus Piprites_chloris Platyrinchus_mystaceus Tachuris_rubrigastra Mionectes_olivaceus Hirundinea_ferruginea Tyrannus_tyrannus Elaenia_flavogaster Atrichornis_rufescens Menura_novaehollandiae Sericulus_chrysocephalus Ptilonorhynchus_violaceus Cormobates_leucophaea Climacteris_melanurus Malurus_melanocephalus Stipiturus_malachurus Dasyornis_broadbenti Gerygone_fusca Acanthiza_pusilla Pardalotus_striatus Cissomela_pectoralis Ptilotula_penicillata Pomatostomus_superciliosus Orthonyx_temminckii Coracina_tenuirostris Pericrocotus_flammeus Mohoua_ochrocephala Falcunculus_frontatus Pteruthius_melanotis Colluricincla_harmonica Oriolus_sagittatus Machaerirhynchus_nigripectus Artamus_leucorhynchus Aegithina_lafresnayei Pityriasis_gymnocephala Tchagra_senegalus Platysteira_castanea Prionops_plumatus Dicrurus_hottentotus Hypothymis_azurea Paradisaea_apoda Struthidea_cinerea Platylophus_galericulatus Lanius_collurio Corvus_brachyrhynchos Ptilorrhoa_caerulescens Cinclosoma_punctatum Loboparadisea_sericea Oedistoma_iliophus Melanocharis_versteri Melanocharis_nigra Heteralocha_gouldi Callaeas_cinerea Notiomystis_cincta Petroica_phoenicea Microeca_leucophaea Picathartes_gymnocephalus Eupetes_macrocerus Remiz_pendulinus Poecile_atricapillus Calandrella_cinerea Sylvietta_rufescens Cisticola_anonymus Nesillas_typica Donacobius_atricapillus Locustella_lanceolata Pnoepyga_pusilla Hirundo_rustica Pycnonotus_cafer Sylvia_borin Leiothrix_lutea Phylloscopus_trochilus Hylia_prasina Aegithalos_caudatus Hyliota_flavigaster Culicicapa_ceylonensis Luscinia_megarhynchos Mimus_polyglottus Cinclus_cinclus Regulus_ignicapillus Tichodroma_muraria Certhia_familiaris Troglodytes_troglodytes Dulus_dominicus Bombycilla_garrulus Dicaeum_trigonostigma Irena_puella Plocepasser_mahali Taeniopygia_guttata Passer_domesticus Motacilla_flava Chloris_chloris Emberiza_calandra Calcarius_lapponicus Geospiza_fuliginosa Coereba_flaveola Melospiza_melodia;
constraint node24 partial = Calyptomena_hosii Calyptomena_viridis Pitta_sordida Hydrornis_gurneyi : Columba_livia Trogon_melanurus Picus_viridis Capito_niger Merops_orientalis Cariama_cristata Micrastur_ruficollis Falco_sparverius Nestor_notabilis Psittacus_erithacus Zygodactylus_luberonensis_SMFAv519 Xenicus_longipes Xenicus_gilviventris Acanthisitta_chloris Corydon_sumatranus Psarisomus_dalhousiae Eurylaimus_ochromalus Serilophus_lunatus Cymbirhynchus_macrorhynchos Philepitta_castanea Philepitta_schlegeli Neodrepanis_coruscans Glyphorhynchus_spirurus Xiphorhynchus_guttatus Xenops_minutus Furnarius_rufus Sclerurus_mexicanus Formicarius_analis Liosceles_thoracicus Myrmothera_campanisona Melanopareia_torquata Conopophaga_lineata Myrmornis_torquata Thamnophilus_torquatus Thamnophilus_aethiops Neopelma_chrysocephalum Ceratopipra_erythrocephala Cotinga_cayana Rupicola_peruvianus Schiffornis_virescens Tityra_semifasciata Myiobius_barbatus Oxyruncus_cristatus Piprites_chloris Platyrinchus_mystaceus Tachuris_rubrigastra Mionectes_olivaceus Hirundinea_ferruginea Tyrannus_tyrannus Elaenia_flavogaster Atrichornis_rufescens Menura_novaehollandiae Sericulus_chrysocephalus Ptilonorhynchus_violaceus Cormobates_leucophaea Climacteris_melanurus Malurus_melanocephalus Stipiturus_malachurus Dasyornis_broadbenti Gerygone_fusca Acanthiza_pusilla Pardalotus_striatus Cissomela_pectoralis Ptilotula_penicillata Pomatostomus_superciliosus Orthonyx_temminckii Coracina_tenuirostris Pericrocotus_flammeus Mohoua_ochrocephala Falcunculus_frontatus Pteruthius_melanotis Colluricincla_harmonica Oriolus_sagittatus Machaerirhynchus_nigripectus Artamus_leucorhynchus Aegithina_lafresnayei Pityriasis_gymnocephala Tchagra_senegalus Platysteira_castanea Prionops_plumatus Dicrurus_hottentotus Hypothymis_azurea Paradisaea_apoda Struthidea_cinerea Platylophus_galericulatus Lanius_collurio Corvus_brachyrhynchos Ptilorrhoa_caerulescens Cinclosoma_punctatum Loboparadisea_sericea Oedistoma_iliophus Melanocharis_versteri Melanocharis_nigra Heteralocha_gouldi Callaeas_cinerea Notiomystis_cincta Petroica_phoenicea Microeca_leucophaea Picathartes_gymnocephalus Eupetes_macrocerus Remiz_pendulinus Poecile_atricapillus Calandrella_cinerea Sylvietta_rufescens Cisticola_anonymus Nesillas_typica Donacobius_atricapillus Locustella_lanceolata Pnoepyga_pusilla Hirundo_rustica Pycnonotus_cafer Sylvia_borin Leiothrix_lutea Phylloscopus_trochilus Hylia_prasina Aegithalos_caudatus Hyliota_flavigaster Culicicapa_ceylonensis Luscinia_megarhynchos Mimus_polyglottus Cinclus_cinclus Regulus_ignicapillus Tichodroma_muraria Certhia_familiaris Troglodytes_troglodytes Dulus_dominicus Bombycilla_garrulus Dicaeum_trigonostigma Irena_puella Plocepasser_mahali Taeniopygia_guttata Passer_domesticus Motacilla_flava Chloris_chloris Emberiza_calandra Calcarius_lapponicus Geospiza_fuliginosa Coereba_flaveola Melospiza_melodia;
constraint node25 partial = Calyptomena_hosii Calyptomena_viridis : Columba_livia Trogon_melanurus Picus_viridis Capito_niger Merops_orientalis Cariama_cristata Micrastur_ruficollis Falco_sparverius Nestor_notabilis Psittacus_erithacus Zygodactylus_luberonensis_SMFAv519 Xenicus_longipes Xenicus_gilviventris Acanthisitta_chloris Corydon_sumatranus Psarisomus_dalhousiae Eurylaimus_ochromalus Serilophus_lunatus Cymbirhynchus_macrorhynchos Philepitta_castanea Philepitta_schlegeli Neodrepanis_coruscans Pitta_sordida Hydrornis_gurneyi Glyphorhynchus_spirurus Xiphorhynchus_guttatus Xenops_minutus Furnarius_rufus Sclerurus_mexicanus Formicarius_analis Liosceles_thoracicus Myrmothera_campanisona Melanopareia_torquata Conopophaga_lineata Myrmornis_torquata Thamnophilus_torquatus Thamnophilus_aethiops Neopelma_chrysocephalum Ceratopipra_erythrocephala Cotinga_cayana Rupicola_peruvianus Schiffornis_virescens Tityra_semifasciata Myiobius_barbatus Oxyruncus_cristatus Piprites_chloris Platyrinchus_mystaceus Tachuris_rubrigastra Mionectes_olivaceus Hirundinea_ferruginea Tyrannus_tyrannus Elaenia_flavogaster Atrichornis_rufescens Menura_novaehollandiae Sericulus_chrysocephalus Ptilonorhynchus_violaceus Cormobates_leucophaea Climacteris_melanurus Malurus_melanocephalus Stipiturus_malachurus Dasyornis_broadbenti Gerygone_fusca Acanthiza_pusilla Pardalotus_striatus Cissomela_pectoralis Ptilotula_penicillata Pomatostomus_superciliosus Orthonyx_temminckii Coracina_tenuirostris Pericrocotus_flammeus Mohoua_ochrocephala Falcunculus_frontatus Pteruthius_melanotis Colluricincla_harmonica Oriolus_sagittatus Machaerirhynchus_nigripectus Artamus_leucorhynchus Aegithina_lafresnayei Pityriasis_gymnocephala Tchagra_senegalus Platysteira_castanea Prionops_plumatus Dicrurus_hottentotus Hypothymis_azurea Paradisaea_apoda Struthidea_cinerea Platylophus_galericulatus Lanius_collurio Corvus_brachyrhynchos Ptilorrhoa_caerulescens Cinclosoma_punctatum Loboparadisea_sericea Oedistoma_iliophus Melanocharis_versteri Melanocharis_nigra Heteralocha_gouldi Callaeas_cinerea Notiomystis_cincta Petroica_phoenicea Microeca_leucophaea Picathartes_gymnocephalus Eupetes_macrocerus Remiz_pendulinus Poecile_atricapillus Calandrella_cinerea Sylvietta_rufescens Cisticola_anonymus Nesillas_typica Donacobius_atricapillus Locustella_lanceolata Pnoepyga_pusilla Hirundo_rustica Pycnonotus_cafer Sylvia_borin Leiothrix_lutea Phylloscopus_trochilus Hylia_prasina Aegithalos_caudatus Hyliota_flavigaster Culicicapa_ceylonensis Luscinia_megarhynchos Mimus_polyglottus Cinclus_cinclus Regulus_ignicapillus Tichodroma_muraria Certhia_familiaris Troglodytes_troglodytes Dulus_dominicus Bombycilla_garrulus Dicaeum_trigonostigma Irena_puella Plocepasser_mahali Taeniopygia_guttata Passer_domesticus Motacilla_flava Chloris_chloris Emberiza_calandra Calcarius_lapponicus Geospiza_fuliginosa Coereba_flaveola Melospiza_melodia;
constraint node26 partial = Pitta_sordida Hydrornis_gurneyi : Columba_livia Trogon_melanurus Picus_viridis Capito_niger Merops_orientalis Cariama_cristata Micrastur_ruficollis Falco_sparverius Nestor_notabilis Psittacus_erithacus Zygodactylus_luberonensis_SMFAv519 Xenicus_longipes Xenicus_gilviventris Acanthisitta_chloris Corydon_sumatranus Psarisomus_dalhousiae Eurylaimus_ochromalus Serilophus_lunatus Cymbirhynchus_macrorhynchos Philepitta_castanea Philepitta_schlegeli Neodrepanis_coruscans Calyptomena_hosii Calyptomena_viridis Glyphorhynchus_spirurus Xiphorhynchus_guttatus Xenops_minutus Furnarius_rufus Sclerurus_mexicanus Formicarius_analis Liosceles_thoracicus Myrmothera_campanisona Melanopareia_torquata Conopophaga_lineata Myrmornis_torquata Thamnophilus_torquatus Thamnophilus_aethiops Neopelma_chrysocephalum Ceratopipra_erythrocephala Cotinga_cayana Rupicola_peruvianus Schiffornis_virescens Tityra_semifasciata Myiobius_barbatus Oxyruncus_cristatus Piprites_chloris Platyrinchus_mystaceus Tachuris_rubrigastra Mionectes_olivaceus Hirundinea_ferruginea Tyrannus_tyrannus Elaenia_flavogaster Atrichornis_rufescens Menura_novaehollandiae Sericulus_chrysocephalus Ptilonorhynchus_violaceus Cormobates_leucophaea Climacteris_melanurus Malurus_melanocephalus Stipiturus_malachurus Dasyornis_broadbenti Gerygone_fusca Acanthiza_pusilla Pardalotus_striatus Cissomela_pectoralis Ptilotula_penicillata Pomatostomus_superciliosus Orthonyx_temminckii Coracina_tenuirostris Pericrocotus_flammeus Mohoua_ochrocephala Falcunculus_frontatus Pteruthius_melanotis Colluricincla_harmonica Oriolus_sagittatus Machaerirhynchus_nigripectus Artamus_leucorhynchus Aegithina_lafresnayei Pityriasis_gymnocephala Tchagra_senegalus Platysteira_castanea Prionops_plumatus Dicrurus_hottentotus Hypothymis_azurea Paradisaea_apoda Struthidea_cinerea Platylophus_galericulatus Lanius_collurio Corvus_brachyrhynchos Ptilorrhoa_caerulescens Cinclosoma_punctatum Loboparadisea_sericea Oedistoma_iliophus Melanocharis_versteri Melanocharis_nigra Heteralocha_gouldi Callaeas_cinerea Notiomystis_cincta Petroica_phoenicea Microeca_leucophaea Picathartes_gymnocephalus Eupetes_macrocerus Remiz_pendulinus Poecile_atricapillus Calandrella_cinerea Sylvietta_rufescens Cisticola_anonymus Nesillas_typica Donacobius_atricapillus Locustella_lanceolata Pnoepyga_pusilla Hirundo_rustica Pycnonotus_cafer Sylvia_borin Leiothrix_lutea Phylloscopus_trochilus Hylia_prasina Aegithalos_caudatus Hyliota_flavigaster Culicicapa_ceylonensis Luscinia_megarhynchos Mimus_polyglottus Cinclus_cinclus Regulus_ignicapillus Tichodroma_muraria Certhia_familiaris Troglodytes_troglodytes Dulus_dominicus Bombycilla_garrulus Dicaeum_trigonostigma Irena_puella Plocepasser_mahali Taeniopygia_guttata Passer_domesticus Motacilla_flava Chloris_chloris Emberiza_calandra Calcarius_lapponicus Geospiza_fuliginosa Coereba_flaveola Melospiza_melodia;
constraint node27 partial = Glyphorhynchus_spirurus Xiphorhynchus_guttatus Xenops_minutus Furnarius_rufus Sclerurus_mexicanus Formicarius_analis Liosceles_thoracicus Myrmothera_campanisona Melanopareia_torquata Conopophaga_lineata Myrmornis_torquata Thamnophilus_torquatus Thamnophilus_aethiops Neopelma_chrysocephalum Ceratopipra_erythrocephala Cotinga_cayana Rupicola_peruvianus Schiffornis_virescens Tityra_semifasciata Myiobius_barbatus Oxyruncus_cristatus Piprites_chloris Platyrinchus_mystaceus Tachuris_rubrigastra Mionectes_olivaceus Hirundinea_ferruginea Tyrannus_tyrannus Elaenia_flavogaster : Columba_livia Trogon_melanurus Picus_viridis Capito_niger Merops_orientalis Cariama_cristata Micrastur_ruficollis Falco_sparverius Nestor_notabilis Psittacus_erithacus Zygodactylus_luberonensis_SMFAv519 Xenicus_longipes Xenicus_gilviventris Acanthisitta_chloris Corydon_sumatranus Psarisomus_dalhousiae Eurylaimus_ochromalus Serilophus_lunatus Cymbirhynchus_macrorhynchos Philepitta_castanea Philepitta_schlegeli Neodrepanis_coruscans Calyptomena_hosii Calyptomena_viridis Pitta_sordida Hydrornis_gurneyi Atrichornis_rufescens Menura_novaehollandiae Sericulus_chrysocephalus Ptilonorhynchus_violaceus Cormobates_leucophaea Climacteris_melanurus Malurus_melanocephalus Stipiturus_malachurus Dasyornis_broadbenti Gerygone_fusca Acanthiza_pusilla Pardalotus_striatus Cissomela_pectoralis Ptilotula_penicillata Pomatostomus_superciliosus Orthonyx_temminckii Coracina_tenuirostris Pericrocotus_flammeus Mohoua_ochrocephala Falcunculus_frontatus Pteruthius_melanotis Colluricincla_harmonica Oriolus_sagittatus Machaerirhynchus_nigripectus Artamus_leucorhynchus Aegithina_lafresnayei Pityriasis_gymnocephala Tchagra_senegalus Platysteira_castanea Prionops_plumatus Dicrurus_hottentotus Hypothymis_azurea Paradisaea_apoda Struthidea_cinerea Platylophus_galericulatus Lanius_collurio Corvus_brachyrhynchos Ptilorrhoa_caerulescens Cinclosoma_punctatum Loboparadisea_sericea Oedistoma_iliophus Melanocharis_versteri Melanocharis_nigra Heteralocha_gouldi Callaeas_cinerea Notiomystis_cincta Petroica_phoenicea Microeca_leucophaea Picathartes_gymnocephalus Eupetes_macrocerus Remiz_pendulinus Poecile_atricapillus Calandrella_cinerea Sylvietta_rufescens Cisticola_anonymus Nesillas_typica Donacobius_atricapillus Locustella_lanceolata Pnoepyga_pusilla Hirundo_rustica Pycnonotus_cafer Sylvia_borin Leiothrix_lutea Phylloscopus_trochilus Hylia_prasina Aegithalos_caudatus Hyliota_flavigaster Culicicapa_ceylonensis Luscinia_megarhynchos Mimus_polyglottus Cinclus_cinclus Regulus_ignicapillus Tichodroma_muraria Certhia_familiaris Troglodytes_troglodytes Dulus_dominicus Bombycilla_garrulus Dicaeum_trigonostigma Irena_puella Plocepasser_mahali Taeniopygia_guttata Passer_domesticus Motacilla_flava Chloris_chloris Emberiza_calandra Calcarius_lapponicus Geospiza_fuliginosa Coereba_flaveola Melospiza_melodia;
constraint node28 partial = Glyphorhynchus_spirurus Xiphorhynchus_guttatus Xenops_minutus Furnarius_rufus Sclerurus_mexicanus Formicarius_analis Liosceles_thoracicus Myrmothera_campanisona Melanopareia_torquata Conopophaga_lineata Myrmornis_torquata Thamnophilus_torquatus Thamnophilus_aethiops : Columba_livia Trogon_melanurus Picus_viridis Capito_niger Merops_orientalis Cariama_cristata Micrastur_ruficollis Falco_sparverius Nestor_notabilis Psittacus_erithacus Zygodactylus_luberonensis_SMFAv519 Xenicus_longipes Xenicus_gilviventris Acanthisitta_chloris Corydon_sumatranus Psarisomus_dalhousiae Eurylaimus_ochromalus Serilophus_lunatus Cymbirhynchus_macrorhynchos Philepitta_castanea Philepitta_schlegeli Neodrepanis_coruscans Calyptomena_hosii Calyptomena_viridis Pitta_sordida Hydrornis_gurneyi Neopelma_chrysocephalum Ceratopipra_erythrocephala Cotinga_cayana Rupicola_peruvianus Schiffornis_virescens Tityra_semifasciata Myiobius_barbatus Oxyruncus_cristatus Piprites_chloris Platyrinchus_mystaceus Tachuris_rubrigastra Mionectes_olivaceus Hirundinea_ferruginea Tyrannus_tyrannus Elaenia_flavogaster Atrichornis_rufescens Menura_novaehollandiae Sericulus_chrysocephalus Ptilonorhynchus_violaceus Cormobates_leucophaea Climacteris_melanurus Malurus_melanocephalus Stipiturus_malachurus Dasyornis_broadbenti Gerygone_fusca Acanthiza_pusilla Pardalotus_striatus Cissomela_pectoralis Ptilotula_penicillata Pomatostomus_superciliosus Orthonyx_temminckii Coracina_tenuirostris Pericrocotus_flammeus Mohoua_ochrocephala Falcunculus_frontatus Pteruthius_melanotis Colluricincla_harmonica Oriolus_sagittatus Machaerirhynchus_nigripectus Artamus_leucorhynchus Aegithina_lafresnayei Pityriasis_gymnocephala Tchagra_senegalus Platysteira_castanea Prionops_plumatus Dicrurus_hottentotus Hypothymis_azurea Paradisaea_apoda Struthidea_cinerea Platylophus_galericulatus Lanius_collurio Corvus_brachyrhynchos Ptilorrhoa_caerulescens Cinclosoma_punctatum Loboparadisea_sericea Oedistoma_iliophus Melanocharis_versteri Melanocharis_nigra Heteralocha_gouldi Callaeas_cinerea Notiomystis_cincta Petroica_phoenicea Microeca_leucophaea Picathartes_gymnocephalus Eupetes_macrocerus Remiz_pendulinus Poecile_atricapillus Calandrella_cinerea Sylvietta_rufescens Cisticola_anonymus Nesillas_typica Donacobius_atricapillus Locustella_lanceolata Pnoepyga_pusilla Hirundo_rustica Pycnonotus_cafer Sylvia_borin Leiothrix_lutea Phylloscopus_trochilus Hylia_prasina Aegithalos_caudatus Hyliota_flavigaster Culicicapa_ceylonensis Luscinia_megarhynchos Mimus_polyglottus Cinclus_cinclus Regulus_ignicapillus Tichodroma_muraria Certhia_familiaris Troglodytes_troglodytes Dulus_dominicus Bombycilla_garrulus Dicaeum_trigonostigma Irena_puella Plocepasser_mahali Taeniopygia_guttata Passer_domesticus Motacilla_flava Chloris_chloris Emberiza_calandra Calcarius_lapponicus Geospiza_fuliginosa Coereba_flaveola Melospiza_melodia;
constraint node29 partial = Glyphorhynchus_spirurus Xiphorhynchus_guttatus Xenops_minutus Furnarius_rufus Sclerurus_mexicanus Formicarius_analis Liosceles_thoracicus Myrmothera_campanisona : Columba_livia Trogon_melanurus Picus_viridis Capito_niger Merops_orientalis Cariama_cristata Micrastur_ruficollis Falco_sparverius Nestor_notabilis Psittacus_erithacus Zygodactylus_luberonensis_SMFAv519 Xenicus_longipes Xenicus_gilviventris Acanthisitta_chloris Corydon_sumatranus Psarisomus_dalhousiae Eurylaimus_ochromalus Serilophus_lunatus Cymbirhynchus_macrorhynchos Philepitta_castanea Philepitta_schlegeli Neodrepanis_coruscans Calyptomena_hosii Calyptomena_viridis Pitta_sordida Hydrornis_gurneyi Melanopareia_torquata Conopophaga_lineata Myrmornis_torquata Thamnophilus_torquatus Thamnophilus_aethiops Neopelma_chrysocephalum Ceratopipra_erythrocephala Cotinga_cayana Rupicola_peruvianus Schiffornis_virescens Tityra_semifasciata Myiobius_barbatus Oxyruncus_cristatus Piprites_chloris Platyrinchus_mystaceus Tachuris_rubrigastra Mionectes_olivaceus Hirundinea_ferruginea Tyrannus_tyrannus Elaenia_flavogaster Atrichornis_rufescens Menura_novaehollandiae Sericulus_chrysocephalus Ptilonorhynchus_violaceus Cormobates_leucophaea Climacteris_melanurus Malurus_melanocephalus Stipiturus_malachurus Dasyornis_broadbenti Gerygone_fusca Acanthiza_pusilla Pardalotus_striatus Cissomela_pectoralis Ptilotula_penicillata Pomatostomus_superciliosus Orthonyx_temminckii Coracina_tenuirostris Pericrocotus_flammeus Mohoua_ochrocephala Falcunculus_frontatus Pteruthius_melanotis Colluricincla_harmonica Oriolus_sagittatus Machaerirhynchus_nigripectus Artamus_leucorhynchus Aegithina_lafresnayei Pityriasis_gymnocephala Tchagra_senegalus Platysteira_castanea Prionops_plumatus Dicrurus_hottentotus Hypothymis_azurea Paradisaea_apoda Struthidea_cinerea Platylophus_galericulatus Lanius_collurio Corvus_brachyrhynchos Ptilorrhoa_caerulescens Cinclosoma_punctatum Loboparadisea_sericea Oedistoma_iliophus Melanocharis_versteri Melanocharis_nigra Heteralocha_gouldi Callaeas_cinerea Notiomystis_cincta Petroica_phoenicea Microeca_leucophaea Picathartes_gymnocephalus Eupetes_macrocerus Remiz_pendulinus Poecile_atricapillus Calandrella_cinerea Sylvietta_rufescens Cisticola_anonymus Nesillas_typica Donacobius_atricapillus Locustella_lanceolata Pnoepyga_pusilla Hirundo_rustica Pycnonotus_cafer Sylvia_borin Leiothrix_lutea Phylloscopus_trochilus Hylia_prasina Aegithalos_caudatus Hyliota_flavigaster Culicicapa_ceylonensis Luscinia_megarhynchos Mimus_polyglottus Cinclus_cinclus Regulus_ignicapillus Tichodroma_muraria Certhia_familiaris Troglodytes_troglodytes Dulus_dominicus Bombycilla_garrulus Dicaeum_trigonostigma Irena_puella Plocepasser_mahali Taeniopygia_guttata Passer_domesticus Motacilla_flava Chloris_chloris Emberiza_calandra Calcarius_lapponicus Geospiza_fuliginosa Coereba_flaveola Melospiza_melodia;
constraint node30 partial = Glyphorhynchus_spirurus Xiphorhynchus_guttatus Xenops_minutus Furnarius_rufus Sclerurus_mexicanus Formicarius_analis Liosceles_thoracicus : Columba_livia Trogon_melanurus Picus_viridis Capito_niger Merops_orientalis Cariama_cristata Micrastur_ruficollis Falco_sparverius Nestor_notabilis Psittacus_erithacus Zygodactylus_luberonensis_SMFAv519 Xenicus_longipes Xenicus_gilviventris Acanthisitta_chloris Corydon_sumatranus Psarisomus_dalhousiae Eurylaimus_ochromalus Serilophus_lunatus Cymbirhynchus_macrorhynchos Philepitta_castanea Philepitta_schlegeli Neodrepanis_coruscans Calyptomena_hosii Calyptomena_viridis Pitta_sordida Hydrornis_gurneyi Myrmothera_campanisona Melanopareia_torquata Conopophaga_lineata Myrmornis_torquata Thamnophilus_torquatus Thamnophilus_aethiops Neopelma_chrysocephalum Ceratopipra_erythrocephala Cotinga_cayana Rupicola_peruvianus Schiffornis_virescens Tityra_semifasciata Myiobius_barbatus Oxyruncus_cristatus Piprites_chloris Platyrinchus_mystaceus Tachuris_rubrigastra Mionectes_olivaceus Hirundinea_ferruginea Tyrannus_tyrannus Elaenia_flavogaster Atrichornis_rufescens Menura_novaehollandiae Sericulus_chrysocephalus Ptilonorhynchus_violaceus Cormobates_leucophaea Climacteris_melanurus Malurus_melanocephalus Stipiturus_malachurus Dasyornis_broadbenti Gerygone_fusca Acanthiza_pusilla Pardalotus_striatus Cissomela_pectoralis Ptilotula_penicillata Pomatostomus_superciliosus Orthonyx_temminckii Coracina_tenuirostris Pericrocotus_flammeus Mohoua_ochrocephala Falcunculus_frontatus Pteruthius_melanotis Colluricincla_harmonica Oriolus_sagittatus Machaerirhynchus_nigripectus Artamus_leucorhynchus Aegithina_lafresnayei Pityriasis_gymnocephala Tchagra_senegalus Platysteira_castanea Prionops_plumatus Dicrurus_hottentotus Hypothymis_azurea Paradisaea_apoda Struthidea_cinerea Platylophus_galericulatus Lanius_collurio Corvus_brachyrhynchos Ptilorrhoa_caerulescens Cinclosoma_punctatum Loboparadisea_sericea Oedistoma_iliophus Melanocharis_versteri Melanocharis_nigra Heteralocha_gouldi Callaeas_cinerea Notiomystis_cincta Petroica_phoenicea Microeca_leucophaea Picathartes_gymnocephalus Eupetes_macrocerus Remiz_pendulinus Poecile_atricapillus Calandrella_cinerea Sylvietta_rufescens Cisticola_anonymus Nesillas_typica Donacobius_atricapillus Locustella_lanceolata Pnoepyga_pusilla Hirundo_rustica Pycnonotus_cafer Sylvia_borin Leiothrix_lutea Phylloscopus_trochilus Hylia_prasina Aegithalos_caudatus Hyliota_flavigaster Culicicapa_ceylonensis Luscinia_megarhynchos Mimus_polyglottus Cinclus_cinclus Regulus_ignicapillus Tichodroma_muraria Certhia_familiaris Troglodytes_troglodytes Dulus_dominicus Bombycilla_garrulus Dicaeum_trigonostigma Irena_puella Plocepasser_mahali Taeniopygia_guttata Passer_domesticus Motacilla_flava Chloris_chloris Emberiza_calandra Calcarius_lapponicus Geospiza_fuliginosa Coereba_flaveola Melospiza_melodia;
constraint node31 partial = Glyphorhynchus_spirurus Xiphorhynchus_guttatus Xenops_minutus Furnarius_rufus Sclerurus_mexicanus Formicarius_analis : Columba_livia Trogon_melanurus Picus_viridis Capito_niger Merops_orientalis Cariama_cristata Micrastur_ruficollis Falco_sparverius Nestor_notabilis Psittacus_erithacus Zygodactylus_luberonensis_SMFAv519 Xenicus_longipes Xenicus_gilviventris Acanthisitta_chloris Corydon_sumatranus Psarisomus_dalhousiae Eurylaimus_ochromalus Serilophus_lunatus Cymbirhynchus_macrorhynchos Philepitta_castanea Philepitta_schlegeli Neodrepanis_coruscans Calyptomena_hosii Calyptomena_viridis Pitta_sordida Hydrornis_gurneyi Liosceles_thoracicus Myrmothera_campanisona Melanopareia_torquata Conopophaga_lineata Myrmornis_torquata Thamnophilus_torquatus Thamnophilus_aethiops Neopelma_chrysocephalum Ceratopipra_erythrocephala Cotinga_cayana Rupicola_peruvianus Schiffornis_virescens Tityra_semifasciata Myiobius_barbatus Oxyruncus_cristatus Piprites_chloris Platyrinchus_mystaceus Tachuris_rubrigastra Mionectes_olivaceus Hirundinea_ferruginea Tyrannus_tyrannus Elaenia_flavogaster Atrichornis_rufescens Menura_novaehollandiae Sericulus_chrysocephalus Ptilonorhynchus_violaceus Cormobates_leucophaea Climacteris_melanurus Malurus_melanocephalus Stipiturus_malachurus Dasyornis_broadbenti Gerygone_fusca Acanthiza_pusilla Pardalotus_striatus Cissomela_pectoralis Ptilotula_penicillata Pomatostomus_superciliosus Orthonyx_temminckii Coracina_tenuirostris Pericrocotus_flammeus Mohoua_ochrocephala Falcunculus_frontatus Pteruthius_melanotis Colluricincla_harmonica Oriolus_sagittatus Machaerirhynchus_nigripectus Artamus_leucorhynchus Aegithina_lafresnayei Pityriasis_gymnocephala Tchagra_senegalus Platysteira_castanea Prionops_plumatus Dicrurus_hottentotus Hypothymis_azurea Paradisaea_apoda Struthidea_cinerea Platylophus_galericulatus Lanius_collurio Corvus_brachyrhynchos Ptilorrhoa_caerulescens Cinclosoma_punctatum Loboparadisea_sericea Oedistoma_iliophus Melanocharis_versteri Melanocharis_nigra Heteralocha_gouldi Callaeas_cinerea Notiomystis_cincta Petroica_phoenicea Microeca_leucophaea Picathartes_gymnocephalus Eupetes_macrocerus Remiz_pendulinus Poecile_atricapillus Calandrella_cinerea Sylvietta_rufescens Cisticola_anonymus Nesillas_typica Donacobius_atricapillus Locustella_lanceolata Pnoepyga_pusilla Hirundo_rustica Pycnonotus_cafer Sylvia_borin Leiothrix_lutea Phylloscopus_trochilus Hylia_prasina Aegithalos_caudatus Hyliota_flavigaster Culicicapa_ceylonensis Luscinia_megarhynchos Mimus_polyglottus Cinclus_cinclus Regulus_ignicapillus Tichodroma_muraria Certhia_familiaris Troglodytes_troglodytes Dulus_dominicus Bombycilla_garrulus Dicaeum_trigonostigma Irena_puella Plocepasser_mahali Taeniopygia_guttata Passer_domesticus Motacilla_flava Chloris_chloris Emberiza_calandra Calcarius_lapponicus Geospiza_fuliginosa Coereba_flaveola Melospiza_melodia;
constraint node32 partial = Glyphorhynchus_spirurus Xiphorhynchus_guttatus Xenops_minutus Furnarius_rufus Sclerurus_mexicanus : Columba_livia Trogon_melanurus Picus_viridis Capito_niger Merops_orientalis Cariama_cristata Micrastur_ruficollis Falco_sparverius Nestor_notabilis Psittacus_erithacus Zygodactylus_luberonensis_SMFAv519 Xenicus_longipes Xenicus_gilviventris Acanthisitta_chloris Corydon_sumatranus Psarisomus_dalhousiae Eurylaimus_ochromalus Serilophus_lunatus Cymbirhynchus_macrorhynchos Philepitta_castanea Philepitta_schlegeli Neodrepanis_coruscans Calyptomena_hosii Calyptomena_viridis Pitta_sordida Hydrornis_gurneyi Formicarius_analis Liosceles_thoracicus Myrmothera_campanisona Melanopareia_torquata Conopophaga_lineata Myrmornis_torquata Thamnophilus_torquatus Thamnophilus_aethiops Neopelma_chrysocephalum Ceratopipra_erythrocephala Cotinga_cayana Rupicola_peruvianus Schiffornis_virescens Tityra_semifasciata Myiobius_barbatus Oxyruncus_cristatus Piprites_chloris Platyrinchus_mystaceus Tachuris_rubrigastra Mionectes_olivaceus Hirundinea_ferruginea Tyrannus_tyrannus Elaenia_flavogaster Atrichornis_rufescens Menura_novaehollandiae Sericulus_chrysocephalus Ptilonorhynchus_violaceus Cormobates_leucophaea Climacteris_melanurus Malurus_melanocephalus Stipiturus_malachurus Dasyornis_broadbenti Gerygone_fusca Acanthiza_pusilla Pardalotus_striatus Cissomela_pectoralis Ptilotula_penicillata Pomatostomus_superciliosus Orthonyx_temminckii Coracina_tenuirostris Pericrocotus_flammeus Mohoua_ochrocephala Falcunculus_frontatus Pteruthius_melanotis Colluricincla_harmonica Oriolus_sagittatus Machaerirhynchus_nigripectus Artamus_leucorhynchus Aegithina_lafresnayei Pityriasis_gymnocephala Tchagra_senegalus Platysteira_castanea Prionops_plumatus Dicrurus_hottentotus Hypothymis_azurea Paradisaea_apoda Struthidea_cinerea Platylophus_galericulatus Lanius_collurio Corvus_brachyrhynchos Ptilorrhoa_caerulescens Cinclosoma_punctatum Loboparadisea_sericea Oedistoma_iliophus Melanocharis_versteri Melanocharis_nigra Heteralocha_gouldi Callaeas_cinerea Notiomystis_cincta Petroica_phoenicea Microeca_leucophaea Picathartes_gymnocephalus Eupetes_macrocerus Remiz_pendulinus Poecile_atricapillus Calandrella_cinerea Sylvietta_rufescens Cisticola_anonymus Nesillas_typica Donacobius_atricapillus Locustella_lanceolata Pnoepyga_pusilla Hirundo_rustica Pycnonotus_cafer Sylvia_borin Leiothrix_lutea Phylloscopus_trochilus Hylia_prasina Aegithalos_caudatus Hyliota_flavigaster Culicicapa_ceylonensis Luscinia_megarhynchos Mimus_polyglottus Cinclus_cinclus Regulus_ignicapillus Tichodroma_muraria Certhia_familiaris Troglodytes_troglodytes Dulus_dominicus Bombycilla_garrulus Dicaeum_trigonostigma Irena_puella Plocepasser_mahali Taeniopygia_guttata Passer_domesticus Motacilla_flava Chloris_chloris Emberiza_calandra Calcarius_lapponicus Geospiza_fuliginosa Coereba_flaveola Melospiza_melodia;
constraint node33 partial = Glyphorhynchus_spirurus Xiphorhynchus_guttatus Xenops_minutus Furnarius_rufus : Columba_livia Trogon_melanurus Picus_viridis Capito_niger Merops_orientalis Cariama_cristata Micrastur_ruficollis Falco_sparverius Nestor_notabilis Psittacus_erithacus Zygodactylus_luberonensis_SMFAv519 Xenicus_longipes Xenicus_gilviventris Acanthisitta_chloris Corydon_sumatranus Psarisomus_dalhousiae Eurylaimus_ochromalus Serilophus_lunatus Cymbirhynchus_macrorhynchos Philepitta_castanea Philepitta_schlegeli Neodrepanis_coruscans Calyptomena_hosii Calyptomena_viridis Pitta_sordida Hydrornis_gurneyi Sclerurus_mexicanus Formicarius_analis Liosceles_thoracicus Myrmothera_campanisona Melanopareia_torquata Conopophaga_lineata Myrmornis_torquata Thamnophilus_torquatus Thamnophilus_aethiops Neopelma_chrysocephalum Ceratopipra_erythrocephala Cotinga_cayana Rupicola_peruvianus Schiffornis_virescens Tityra_semifasciata Myiobius_barbatus Oxyruncus_cristatus Piprites_chloris Platyrinchus_mystaceus Tachuris_rubrigastra Mionectes_olivaceus Hirundinea_ferruginea Tyrannus_tyrannus Elaenia_flavogaster Atrichornis_rufescens Menura_novaehollandiae Sericulus_chrysocephalus Ptilonorhynchus_violaceus Cormobates_leucophaea Climacteris_melanurus Malurus_melanocephalus Stipiturus_malachurus Dasyornis_broadbenti Gerygone_fusca Acanthiza_pusilla Pardalotus_striatus Cissomela_pectoralis Ptilotula_penicillata Pomatostomus_superciliosus Orthonyx_temminckii Coracina_tenuirostris Pericrocotus_flammeus Mohoua_ochrocephala Falcunculus_frontatus Pteruthius_melanotis Colluricincla_harmonica Oriolus_sagittatus Machaerirhynchus_nigripectus Artamus_leucorhynchus Aegithina_lafresnayei Pityriasis_gymnocephala Tchagra_senegalus Platysteira_castanea Prionops_plumatus Dicrurus_hottentotus Hypothymis_azurea Paradisaea_apoda Struthidea_cinerea Platylophus_galericulatus Lanius_collurio Corvus_brachyrhynchos Ptilorrhoa_caerulescens Cinclosoma_punctatum Loboparadisea_sericea Oedistoma_iliophus Melanocharis_versteri Melanocharis_nigra Heteralocha_gouldi Callaeas_cinerea Notiomystis_cincta Petroica_phoenicea Microeca_leucophaea Picathartes_gymnocephalus Eupetes_macrocerus Remiz_pendulinus Poecile_atricapillus Calandrella_cinerea Sylvietta_rufescens Cisticola_anonymus Nesillas_typica Donacobius_atricapillus Locustella_lanceolata Pnoepyga_pusilla Hirundo_rustica Pycnonotus_cafer Sylvia_borin Leiothrix_lutea Phylloscopus_trochilus Hylia_prasina Aegithalos_caudatus Hyliota_flavigaster Culicicapa_ceylonensis Luscinia_megarhynchos Mimus_polyglottus Cinclus_cinclus Regulus_ignicapillus Tichodroma_muraria Certhia_familiaris Troglodytes_troglodytes Dulus_dominicus Bombycilla_garrulus Dicaeum_trigonostigma Irena_puella Plocepasser_mahali Taeniopygia_guttata Passer_domesticus Motacilla_flava Chloris_chloris Emberiza_calandra Calcarius_lapponicus Geospiza_fuliginosa Coereba_flaveola Melospiza_melodia;
constraint node34 partial = Glyphorhynchus_spirurus Xiphorhynchus_guttatus : Columba_livia Trogon_melanurus Picus_viridis Capito_niger Merops_orientalis Cariama_cristata Micrastur_ruficollis Falco_sparverius Nestor_notabilis Psittacus_erithacus Zygodactylus_luberonensis_SMFAv519 Xenicus_longipes Xenicus_gilviventris Acanthisitta_chloris Corydon_sumatranus Psarisomus_dalhousiae Eurylaimus_ochromalus Serilophus_lunatus Cymbirhynchus_macrorhynchos Philepitta_castanea Philepitta_schlegeli Neodrepanis_coruscans Calyptomena_hosii Calyptomena_viridis Pitta_sordida Hydrornis_gurneyi Xenops_minutus Furnarius_rufus Sclerurus_mexicanus Formicarius_analis Liosceles_thoracicus Myrmothera_campanisona Melanopareia_torquata Conopophaga_lineata Myrmornis_torquata Thamnophilus_torquatus Thamnophilus_aethiops Neopelma_chrysocephalum Ceratopipra_erythrocephala Cotinga_cayana Rupicola_peruvianus Schiffornis_virescens Tityra_semifasciata Myiobius_barbatus Oxyruncus_cristatus Piprites_chloris Platyrinchus_mystaceus Tachuris_rubrigastra Mionectes_olivaceus Hirundinea_ferruginea Tyrannus_tyrannus Elaenia_flavogaster Atrichornis_rufescens Menura_novaehollandiae Sericulus_chrysocephalus Ptilonorhynchus_violaceus Cormobates_leucophaea Climacteris_melanurus Malurus_melanocephalus Stipiturus_malachurus Dasyornis_broadbenti Gerygone_fusca Acanthiza_pusilla Pardalotus_striatus Cissomela_pectoralis Ptilotula_penicillata Pomatostomus_superciliosus Orthonyx_temminckii Coracina_tenuirostris Pericrocotus_flammeus Mohoua_ochrocephala Falcunculus_frontatus Pteruthius_melanotis Colluricincla_harmonica Oriolus_sagittatus Machaerirhynchus_nigripectus Artamus_leucorhynchus Aegithina_lafresnayei Pityriasis_gymnocephala Tchagra_senegalus Platysteira_castanea Prionops_plumatus Dicrurus_hottentotus Hypothymis_azurea Paradisaea_apoda Struthidea_cinerea Platylophus_galericulatus Lanius_collurio Corvus_brachyrhynchos Ptilorrhoa_caerulescens Cinclosoma_punctatum Loboparadisea_sericea Oedistoma_iliophus Melanocharis_versteri Melanocharis_nigra Heteralocha_gouldi Callaeas_cinerea Notiomystis_cincta Petroica_phoenicea Microeca_leucophaea Picathartes_gymnocephalus Eupetes_macrocerus Remiz_pendulinus Poecile_atricapillus Calandrella_cinerea Sylvietta_rufescens Cisticola_anonymus Nesillas_typica Donacobius_atricapillus Locustella_lanceolata Pnoepyga_pusilla Hirundo_rustica Pycnonotus_cafer Sylvia_borin Leiothrix_lutea Phylloscopus_trochilus Hylia_prasina Aegithalos_caudatus Hyliota_flavigaster Culicicapa_ceylonensis Luscinia_megarhynchos Mimus_polyglottus Cinclus_cinclus Regulus_ignicapillus Tichodroma_muraria Certhia_familiaris Troglodytes_troglodytes Dulus_dominicus Bombycilla_garrulus Dicaeum_trigonostigma Irena_puella Plocepasser_mahali Taeniopygia_guttata Passer_domesticus Motacilla_flava Chloris_chloris Emberiza_calandra Calcarius_lapponicus Geospiza_fuliginosa Coereba_flaveola Melospiza_melodia;
constraint node35 partial = Xenops_minutus Furnarius_rufus : Columba_livia Trogon_melanurus Picus_viridis Capito_niger Merops_orientalis Cariama_cristata Micrastur_ruficollis Falco_sparverius Nestor_notabilis Psittacus_erithacus Zygodactylus_luberonensis_SMFAv519 Xenicus_longipes Xenicus_gilviventris Acanthisitta_chloris Corydon_sumatranus Psarisomus_dalhousiae Eurylaimus_ochromalus Serilophus_lunatus Cymbirhynchus_macrorhynchos Philepitta_castanea Philepitta_schlegeli Neodrepanis_coruscans Calyptomena_hosii Calyptomena_viridis Pitta_sordida Hydrornis_gurneyi Glyphorhynchus_spirurus Xiphorhynchus_guttatus Sclerurus_mexicanus Formicarius_analis Liosceles_thoracicus Myrmothera_campanisona Melanopareia_torquata Conopophaga_lineata Myrmornis_torquata Thamnophilus_torquatus Thamnophilus_aethiops Neopelma_chrysocephalum Ceratopipra_erythrocephala Cotinga_cayana Rupicola_peruvianus Schiffornis_virescens Tityra_semifasciata Myiobius_barbatus Oxyruncus_cristatus Piprites_chloris Platyrinchus_mystaceus Tachuris_rubrigastra Mionectes_olivaceus Hirundinea_ferruginea Tyrannus_tyrannus Elaenia_flavogaster Atrichornis_rufescens Menura_novaehollandiae Sericulus_chrysocephalus Ptilonorhynchus_violaceus Cormobates_leucophaea Climacteris_melanurus Malurus_melanocephalus Stipiturus_malachurus Dasyornis_broadbenti Gerygone_fusca Acanthiza_pusilla Pardalotus_striatus Cissomela_pectoralis Ptilotula_penicillata Pomatostomus_superciliosus Orthonyx_temminckii Coracina_tenuirostris Pericrocotus_flammeus Mohoua_ochrocephala Falcunculus_frontatus Pteruthius_melanotis Colluricincla_harmonica Oriolus_sagittatus Machaerirhynchus_nigripectus Artamus_leucorhynchus Aegithina_lafresnayei Pityriasis_gymnocephala Tchagra_senegalus Platysteira_castanea Prionops_plumatus Dicrurus_hottentotus Hypothymis_azurea Paradisaea_apoda Struthidea_cinerea Platylophus_galericulatus Lanius_collurio Corvus_brachyrhynchos Ptilorrhoa_caerulescens Cinclosoma_punctatum Loboparadisea_sericea Oedistoma_iliophus Melanocharis_versteri Melanocharis_nigra Heteralocha_gouldi Callaeas_cinerea Notiomystis_cincta Petroica_phoenicea Microeca_leucophaea Picathartes_gymnocephalus Eupetes_macrocerus Remiz_pendulinus Poecile_atricapillus Calandrella_cinerea Sylvietta_rufescens Cisticola_anonymus Nesillas_typica Donacobius_atricapillus Locustella_lanceolata Pnoepyga_pusilla Hirundo_rustica Pycnonotus_cafer Sylvia_borin Leiothrix_lutea Phylloscopus_trochilus Hylia_prasina Aegithalos_caudatus Hyliota_flavigaster Culicicapa_ceylonensis Luscinia_megarhynchos Mimus_polyglottus Cinclus_cinclus Regulus_ignicapillus Tichodroma_muraria Certhia_familiaris Troglodytes_troglodytes Dulus_dominicus Bombycilla_garrulus Dicaeum_trigonostigma Irena_puella Plocepasser_mahali Taeniopygia_guttata Passer_domesticus Motacilla_flava Chloris_chloris Emberiza_calandra Calcarius_lapponicus Geospiza_fuliginosa Coereba_flaveola Melospiza_melodia;
constraint node36 partial = Melanopareia_torquata Conopophaga_lineata Myrmornis_torquata Thamnophilus_torquatus Thamnophilus_aethiops : Columba_livia Trogon_melanurus Picus_viridis Capito_niger Merops_orientalis Cariama_cristata Micrastur_ruficollis Falco_sparverius Nestor_notabilis Psittacus_erithacus Zygodactylus_luberonensis_SMFAv519 Xenicus_longipes Xenicus_gilviventris Acanthisitta_chloris Corydon_sumatranus Psarisomus_dalhousiae Eurylaimus_ochromalus Serilophus_lunatus Cymbirhynchus_macrorhynchos Philepitta_castanea Philepitta_schlegeli Neodrepanis_coruscans Calyptomena_hosii Calyptomena_viridis Pitta_sordida Hydrornis_gurneyi Glyphorhynchus_spirurus Xiphorhynchus_guttatus Xenops_minutus Furnarius_rufus Sclerurus_mexicanus Formicarius_analis Liosceles_thoracicus Myrmothera_campanisona Neopelma_chrysocephalum Ceratopipra_erythrocephala Cotinga_cayana Rupicola_peruvianus Schiffornis_virescens Tityra_semifasciata Myiobius_barbatus Oxyruncus_cristatus Piprites_chloris Platyrinchus_mystaceus Tachuris_rubrigastra Mionectes_olivaceus Hirundinea_ferruginea Tyrannus_tyrannus Elaenia_flavogaster Atrichornis_rufescens Menura_novaehollandiae Sericulus_chrysocephalus Ptilonorhynchus_violaceus Cormobates_leucophaea Climacteris_melanurus Malurus_melanocephalus Stipiturus_malachurus Dasyornis_broadbenti Gerygone_fusca Acanthiza_pusilla Pardalotus_striatus Cissomela_pectoralis Ptilotula_penicillata Pomatostomus_superciliosus Orthonyx_temminckii Coracina_tenuirostris Pericrocotus_flammeus Mohoua_ochrocephala Falcunculus_frontatus Pteruthius_melanotis Colluricincla_harmonica Oriolus_sagittatus Machaerirhynchus_nigripectus Artamus_leucorhynchus Aegithina_lafresnayei Pityriasis_gymnocephala Tchagra_senegalus Platysteira_castanea Prionops_plumatus Dicrurus_hottentotus Hypothymis_azurea Paradisaea_apoda Struthidea_cinerea Platylophus_galericulatus Lanius_collurio Corvus_brachyrhynchos Ptilorrhoa_caerulescens Cinclosoma_punctatum Loboparadisea_sericea Oedistoma_iliophus Melanocharis_versteri Melanocharis_nigra Heteralocha_gouldi Callaeas_cinerea Notiomystis_cincta Petroica_phoenicea Microeca_leucophaea Picathartes_gymnocephalus Eupetes_macrocerus Remiz_pendulinus Poecile_atricapillus Calandrella_cinerea Sylvietta_rufescens Cisticola_anonymus Nesillas_typica Donacobius_atricapillus Locustella_lanceolata Pnoepyga_pusilla Hirundo_rustica Pycnonotus_cafer Sylvia_borin Leiothrix_lutea Phylloscopus_trochilus Hylia_prasina Aegithalos_caudatus Hyliota_flavigaster Culicicapa_ceylonensis Luscinia_megarhynchos Mimus_polyglottus Cinclus_cinclus Regulus_ignicapillus Tichodroma_muraria Certhia_familiaris Troglodytes_troglodytes Dulus_dominicus Bombycilla_garrulus Dicaeum_trigonostigma Irena_puella Plocepasser_mahali Taeniopygia_guttata Passer_domesticus Motacilla_flava Chloris_chloris Emberiza_calandra Calcarius_lapponicus Geospiza_fuliginosa Coereba_flaveola Melospiza_melodia;
constraint node37 partial = Conopophaga_lineata Myrmornis_torquata Thamnophilus_torquatus Thamnophilus_aethiops : Columba_livia Trogon_melanurus Picus_viridis Capito_niger Merops_orientalis Cariama_cristata Micrastur_ruficollis Falco_sparverius Nestor_notabilis Psittacus_erithacus Zygodactylus_luberonensis_SMFAv519 Xenicus_longipes Xenicus_gilviventris Acanthisitta_chloris Corydon_sumatranus Psarisomus_dalhousiae Eurylaimus_ochromalus Serilophus_lunatus Cymbirhynchus_macrorhynchos Philepitta_castanea Philepitta_schlegeli Neodrepanis_coruscans Calyptomena_hosii Calyptomena_viridis Pitta_sordida Hydrornis_gurneyi Glyphorhynchus_spirurus Xiphorhynchus_guttatus Xenops_minutus Furnarius_rufus Sclerurus_mexicanus Formicarius_analis Liosceles_thoracicus Myrmothera_campanisona Melanopareia_torquata Neopelma_chrysocephalum Ceratopipra_erythrocephala Cotinga_cayana Rupicola_peruvianus Schiffornis_virescens Tityra_semifasciata Myiobius_barbatus Oxyruncus_cristatus Piprites_chloris Platyrinchus_mystaceus Tachuris_rubrigastra Mionectes_olivaceus Hirundinea_ferruginea Tyrannus_tyrannus Elaenia_flavogaster Atrichornis_rufescens Menura_novaehollandiae Sericulus_chrysocephalus Ptilonorhynchus_violaceus Cormobates_leucophaea Climacteris_melanurus Malurus_melanocephalus Stipiturus_malachurus Dasyornis_broadbenti Gerygone_fusca Acanthiza_pusilla Pardalotus_striatus Cissomela_pectoralis Ptilotula_penicillata Pomatostomus_superciliosus Orthonyx_temminckii Coracina_tenuirostris Pericrocotus_flammeus Mohoua_ochrocephala Falcunculus_frontatus Pteruthius_melanotis Colluricincla_harmonica Oriolus_sagittatus Machaerirhynchus_nigripectus Artamus_leucorhynchus Aegithina_lafresnayei Pityriasis_gymnocephala Tchagra_senegalus Platysteira_castanea Prionops_plumatus Dicrurus_hottentotus Hypothymis_azurea Paradisaea_apoda Struthidea_cinerea Platylophus_galericulatus Lanius_collurio Corvus_brachyrhynchos Ptilorrhoa_caerulescens Cinclosoma_punctatum Loboparadisea_sericea Oedistoma_iliophus Melanocharis_versteri Melanocharis_nigra Heteralocha_gouldi Callaeas_cinerea Notiomystis_cincta Petroica_phoenicea Microeca_leucophaea Picathartes_gymnocephalus Eupetes_macrocerus Remiz_pendulinus Poecile_atricapillus Calandrella_cinerea Sylvietta_rufescens Cisticola_anonymus Nesillas_typica Donacobius_atricapillus Locustella_lanceolata Pnoepyga_pusilla Hirundo_rustica Pycnonotus_cafer Sylvia_borin Leiothrix_lutea Phylloscopus_trochilus Hylia_prasina Aegithalos_caudatus Hyliota_flavigaster Culicicapa_ceylonensis Luscinia_megarhynchos Mimus_polyglottus Cinclus_cinclus Regulus_ignicapillus Tichodroma_muraria Certhia_familiaris Troglodytes_troglodytes Dulus_dominicus Bombycilla_garrulus Dicaeum_trigonostigma Irena_puella Plocepasser_mahali Taeniopygia_guttata Passer_domesticus Motacilla_flava Chloris_chloris Emberiza_calandra Calcarius_lapponicus Geospiza_fuliginosa Coereba_flaveola Melospiza_melodia;
constraint node38 partial = Myrmornis_torquata Thamnophilus_torquatus Thamnophilus_aethiops : Columba_livia Trogon_melanurus Picus_viridis Capito_niger Merops_orientalis Cariama_cristata Micrastur_ruficollis Falco_sparverius Nestor_notabilis Psittacus_erithacus Zygodactylus_luberonensis_SMFAv519 Xenicus_longipes Xenicus_gilviventris Acanthisitta_chloris Corydon_sumatranus Psarisomus_dalhousiae Eurylaimus_ochromalus Serilophus_lunatus Cymbirhynchus_macrorhynchos Philepitta_castanea Philepitta_schlegeli Neodrepanis_coruscans Calyptomena_hosii Calyptomena_viridis Pitta_sordida Hydrornis_gurneyi Glyphorhynchus_spirurus Xiphorhynchus_guttatus Xenops_minutus Furnarius_rufus Sclerurus_mexicanus Formicarius_analis Liosceles_thoracicus Myrmothera_campanisona Melanopareia_torquata Conopophaga_lineata Neopelma_chrysocephalum Ceratopipra_erythrocephala Cotinga_cayana Rupicola_peruvianus Schiffornis_virescens Tityra_semifasciata Myiobius_barbatus Oxyruncus_cristatus Piprites_chloris Platyrinchus_mystaceus Tachuris_rubrigastra Mionectes_olivaceus Hirundinea_ferruginea Tyrannus_tyrannus Elaenia_flavogaster Atrichornis_rufescens Menura_novaehollandiae Sericulus_chrysocephalus Ptilonorhynchus_violaceus Cormobates_leucophaea Climacteris_melanurus Malurus_melanocephalus Stipiturus_malachurus Dasyornis_broadbenti Gerygone_fusca Acanthiza_pusilla Pardalotus_striatus Cissomela_pectoralis Ptilotula_penicillata Pomatostomus_superciliosus Orthonyx_temminckii Coracina_tenuirostris Pericrocotus_flammeus Mohoua_ochrocephala Falcunculus_frontatus Pteruthius_melanotis Colluricincla_harmonica Oriolus_sagittatus Machaerirhynchus_nigripectus Artamus_leucorhynchus Aegithina_lafresnayei Pityriasis_gymnocephala Tchagra_senegalus Platysteira_castanea Prionops_plumatus Dicrurus_hottentotus Hypothymis_azurea Paradisaea_apoda Struthidea_cinerea Platylophus_galericulatus Lanius_collurio Corvus_brachyrhynchos Ptilorrhoa_caerulescens Cinclosoma_punctatum Loboparadisea_sericea Oedistoma_iliophus Melanocharis_versteri Melanocharis_nigra Heteralocha_gouldi Callaeas_cinerea Notiomystis_cincta Petroica_phoenicea Microeca_leucophaea Picathartes_gymnocephalus Eupetes_macrocerus Remiz_pendulinus Poecile_atricapillus Calandrella_cinerea Sylvietta_rufescens Cisticola_anonymus Nesillas_typica Donacobius_atricapillus Locustella_lanceolata Pnoepyga_pusilla Hirundo_rustica Pycnonotus_cafer Sylvia_borin Leiothrix_lutea Phylloscopus_trochilus Hylia_prasina Aegithalos_caudatus Hyliota_flavigaster Culicicapa_ceylonensis Luscinia_megarhynchos Mimus_polyglottus Cinclus_cinclus Regulus_ignicapillus Tichodroma_muraria Certhia_familiaris Troglodytes_troglodytes Dulus_dominicus Bombycilla_garrulus Dicaeum_trigonostigma Irena_puella Plocepasser_mahali Taeniopygia_guttata Passer_domesticus Motacilla_flava Chloris_chloris Emberiza_calandra Calcarius_lapponicus Geospiza_fuliginosa Coereba_flaveola Melospiza_melodia;
constraint node39 partial = Thamnophilus_torquatus Thamnophilus_aethiops : Columba_livia Trogon_melanurus Picus_viridis Capito_niger Merops_orientalis Cariama_cristata Micrastur_ruficollis Falco_sparverius Nestor_notabilis Psittacus_erithacus Zygodactylus_luberonensis_SMFAv519 Xenicus_longipes Xenicus_gilviventris Acanthisitta_chloris Corydon_sumatranus Psarisomus_dalhousiae Eurylaimus_ochromalus Serilophus_lunatus Cymbirhynchus_macrorhynchos Philepitta_castanea Philepitta_schlegeli Neodrepanis_coruscans Calyptomena_hosii Calyptomena_viridis Pitta_sordida Hydrornis_gurneyi Glyphorhynchus_spirurus Xiphorhynchus_guttatus Xenops_minutus Furnarius_rufus Sclerurus_mexicanus Formicarius_analis Liosceles_thoracicus Myrmothera_campanisona Melanopareia_torquata Conopophaga_lineata Myrmornis_torquata Neopelma_chrysocephalum Ceratopipra_erythrocephala Cotinga_cayana Rupicola_peruvianus Schiffornis_virescens Tityra_semifasciata Myiobius_barbatus Oxyruncus_cristatus Piprites_chloris Platyrinchus_mystaceus Tachuris_rubrigastra Mionectes_olivaceus Hirundinea_ferruginea Tyrannus_tyrannus Elaenia_flavogaster Atrichornis_rufescens Menura_novaehollandiae Sericulus_chrysocephalus Ptilonorhynchus_violaceus Cormobates_leucophaea Climacteris_melanurus Malurus_melanocephalus Stipiturus_malachurus Dasyornis_broadbenti Gerygone_fusca Acanthiza_pusilla Pardalotus_striatus Cissomela_pectoralis Ptilotula_penicillata Pomatostomus_superciliosus Orthonyx_temminckii Coracina_tenuirostris Pericrocotus_flammeus Mohoua_ochrocephala Falcunculus_frontatus Pteruthius_melanotis Colluricincla_harmonica Oriolus_sagittatus Machaerirhynchus_nigripectus Artamus_leucorhynchus Aegithina_lafresnayei Pityriasis_gymnocephala Tchagra_senegalus Platysteira_castanea Prionops_plumatus Dicrurus_hottentotus Hypothymis_azurea Paradisaea_apoda Struthidea_cinerea Platylophus_galericulatus Lanius_collurio Corvus_brachyrhynchos Ptilorrhoa_caerulescens Cinclosoma_punctatum Loboparadisea_sericea Oedistoma_iliophus Melanocharis_versteri Melanocharis_nigra Heteralocha_gouldi Callaeas_cinerea Notiomystis_cincta Petroica_phoenicea Microeca_leucophaea Picathartes_gymnocephalus Eupetes_macrocerus Remiz_pendulinus Poecile_atricapillus Calandrella_cinerea Sylvietta_rufescens Cisticola_anonymus Nesillas_typica Donacobius_atricapillus Locustella_lanceolata Pnoepyga_pusilla Hirundo_rustica Pycnonotus_cafer Sylvia_borin Leiothrix_lutea Phylloscopus_trochilus Hylia_prasina Aegithalos_caudatus Hyliota_flavigaster Culicicapa_ceylonensis Luscinia_megarhynchos Mimus_polyglottus Cinclus_cinclus Regulus_ignicapillus Tichodroma_muraria Certhia_familiaris Troglodytes_troglodytes Dulus_dominicus Bombycilla_garrulus Dicaeum_trigonostigma Irena_puella Plocepasser_mahali Taeniopygia_guttata Passer_domesticus Motacilla_flava Chloris_chloris Emberiza_calandra Calcarius_lapponicus Geospiza_fuliginosa Coereba_flaveola Melospiza_melodia;
constraint node40 partial = Neopelma_chrysocephalum Ceratopipra_erythrocephala Cotinga_cayana Rupicola_peruvianus Schiffornis_virescens Tityra_semifasciata Myiobius_barbatus Oxyruncus_cristatus Piprites_chloris Platyrinchus_mystaceus Tachuris_rubrigastra Mionectes_olivaceus Hirundinea_ferruginea Tyrannus_tyrannus Elaenia_flavogaster : Columba_livia Trogon_melanurus Picus_viridis Capito_niger Merops_orientalis Cariama_cristata Micrastur_ruficollis Falco_sparverius Nestor_notabilis Psittacus_erithacus Zygodactylus_luberonensis_SMFAv519 Xenicus_longipes Xenicus_gilviventris Acanthisitta_chloris Corydon_sumatranus Psarisomus_dalhousiae Eurylaimus_ochromalus Serilophus_lunatus Cymbirhynchus_macrorhynchos Philepitta_castanea Philepitta_schlegeli Neodrepanis_coruscans Calyptomena_hosii Calyptomena_viridis Pitta_sordida Hydrornis_gurneyi Glyphorhynchus_spirurus Xiphorhynchus_guttatus Xenops_minutus Furnarius_rufus Sclerurus_mexicanus Formicarius_analis Liosceles_thoracicus Myrmothera_campanisona Melanopareia_torquata Conopophaga_lineata Myrmornis_torquata Thamnophilus_torquatus Thamnophilus_aethiops Atrichornis_rufescens Menura_novaehollandiae Sericulus_chrysocephalus Ptilonorhynchus_violaceus Cormobates_leucophaea Climacteris_melanurus Malurus_melanocephalus Stipiturus_malachurus Dasyornis_broadbenti Gerygone_fusca Acanthiza_pusilla Pardalotus_striatus Cissomela_pectoralis Ptilotula_penicillata Pomatostomus_superciliosus Orthonyx_temminckii Coracina_tenuirostris Pericrocotus_flammeus Mohoua_ochrocephala Falcunculus_frontatus Pteruthius_melanotis Colluricincla_harmonica Oriolus_sagittatus Machaerirhynchus_nigripectus Artamus_leucorhynchus Aegithina_lafresnayei Pityriasis_gymnocephala Tchagra_senegalus Platysteira_castanea Prionops_plumatus Dicrurus_hottentotus Hypothymis_azurea Paradisaea_apoda Struthidea_cinerea Platylophus_galericulatus Lanius_collurio Corvus_brachyrhynchos Ptilorrhoa_caerulescens Cinclosoma_punctatum Loboparadisea_sericea Oedistoma_iliophus Melanocharis_versteri Melanocharis_nigra Heteralocha_gouldi Callaeas_cinerea Notiomystis_cincta Petroica_phoenicea Microeca_leucophaea Picathartes_gymnocephalus Eupetes_macrocerus Remiz_pendulinus Poecile_atricapillus Calandrella_cinerea Sylvietta_rufescens Cisticola_anonymus Nesillas_typica Donacobius_atricapillus Locustella_lanceolata Pnoepyga_pusilla Hirundo_rustica Pycnonotus_cafer Sylvia_borin Leiothrix_lutea Phylloscopus_trochilus Hylia_prasina Aegithalos_caudatus Hyliota_flavigaster Culicicapa_ceylonensis Luscinia_megarhynchos Mimus_polyglottus Cinclus_cinclus Regulus_ignicapillus Tichodroma_muraria Certhia_familiaris Troglodytes_troglodytes Dulus_dominicus Bombycilla_garrulus Dicaeum_trigonostigma Irena_puella Plocepasser_mahali Taeniopygia_guttata Passer_domesticus Motacilla_flava Chloris_chloris Emberiza_calandra Calcarius_lapponicus Geospiza_fuliginosa Coereba_flaveola Melospiza_melodia;
constraint node41 partial = Neopelma_chrysocephalum Ceratopipra_erythrocephala : Columba_livia Trogon_melanurus Picus_viridis Capito_niger Merops_orientalis Cariama_cristata Micrastur_ruficollis Falco_sparverius Nestor_notabilis Psittacus_erithacus Zygodactylus_luberonensis_SMFAv519 Xenicus_longipes Xenicus_gilviventris Acanthisitta_chloris Corydon_sumatranus Psarisomus_dalhousiae Eurylaimus_ochromalus Serilophus_lunatus Cymbirhynchus_macrorhynchos Philepitta_castanea Philepitta_schlegeli Neodrepanis_coruscans Calyptomena_hosii Calyptomena_viridis Pitta_sordida Hydrornis_gurneyi Glyphorhynchus_spirurus Xiphorhynchus_guttatus Xenops_minutus Furnarius_rufus Sclerurus_mexicanus Formicarius_analis Liosceles_thoracicus Myrmothera_campanisona Melanopareia_torquata Conopophaga_lineata Myrmornis_torquata Thamnophilus_torquatus Thamnophilus_aethiops Cotinga_cayana Rupicola_peruvianus Schiffornis_virescens Tityra_semifasciata Myiobius_barbatus Oxyruncus_cristatus Piprites_chloris Platyrinchus_mystaceus Tachuris_rubrigastra Mionectes_olivaceus Hirundinea_ferruginea Tyrannus_tyrannus Elaenia_flavogaster Atrichornis_rufescens Menura_novaehollandiae Sericulus_chrysocephalus Ptilonorhynchus_violaceus Cormobates_leucophaea Climacteris_melanurus Malurus_melanocephalus Stipiturus_malachurus Dasyornis_broadbenti Gerygone_fusca Acanthiza_pusilla Pardalotus_striatus Cissomela_pectoralis Ptilotula_penicillata Pomatostomus_superciliosus Orthonyx_temminckii Coracina_tenuirostris Pericrocotus_flammeus Mohoua_ochrocephala Falcunculus_frontatus Pteruthius_melanotis Colluricincla_harmonica Oriolus_sagittatus Machaerirhynchus_nigripectus Artamus_leucorhynchus Aegithina_lafresnayei Pityriasis_gymnocephala Tchagra_senegalus Platysteira_castanea Prionops_plumatus Dicrurus_hottentotus Hypothymis_azurea Paradisaea_apoda Struthidea_cinerea Platylophus_galericulatus Lanius_collurio Corvus_brachyrhynchos Ptilorrhoa_caerulescens Cinclosoma_punctatum Loboparadisea_sericea Oedistoma_iliophus Melanocharis_versteri Melanocharis_nigra Heteralocha_gouldi Callaeas_cinerea Notiomystis_cincta Petroica_phoenicea Microeca_leucophaea Picathartes_gymnocephalus Eupetes_macrocerus Remiz_pendulinus Poecile_atricapillus Calandrella_cinerea Sylvietta_rufescens Cisticola_anonymus Nesillas_typica Donacobius_atricapillus Locustella_lanceolata Pnoepyga_pusilla Hirundo_rustica Pycnonotus_cafer Sylvia_borin Leiothrix_lutea Phylloscopus_trochilus Hylia_prasina Aegithalos_caudatus Hyliota_flavigaster Culicicapa_ceylonensis Luscinia_megarhynchos Mimus_polyglottus Cinclus_cinclus Regulus_ignicapillus Tichodroma_muraria Certhia_familiaris Troglodytes_troglodytes Dulus_dominicus Bombycilla_garrulus Dicaeum_trigonostigma Irena_puella Plocepasser_mahali Taeniopygia_guttata Passer_domesticus Motacilla_flava Chloris_chloris Emberiza_calandra Calcarius_lapponicus Geospiza_fuliginosa Coereba_flaveola Melospiza_melodia;
constraint node42 partial = Cotinga_cayana Rupicola_peruvianus Schiffornis_virescens Tityra_semifasciata Myiobius_barbatus Oxyruncus_cristatus Piprites_chloris Platyrinchus_mystaceus Tachuris_rubrigastra Mionectes_olivaceus Hirundinea_ferruginea Tyrannus_tyrannus Elaenia_flavogaster : Columba_livia Trogon_melanurus Picus_viridis Capito_niger Merops_orientalis Cariama_cristata Micrastur_ruficollis Falco_sparverius Nestor_notabilis Psittacus_erithacus Zygodactylus_luberonensis_SMFAv519 Xenicus_longipes Xenicus_gilviventris Acanthisitta_chloris Corydon_sumatranus Psarisomus_dalhousiae Eurylaimus_ochromalus Serilophus_lunatus Cymbirhynchus_macrorhynchos Philepitta_castanea Philepitta_schlegeli Neodrepanis_coruscans Calyptomena_hosii Calyptomena_viridis Pitta_sordida Hydrornis_gurneyi Glyphorhynchus_spirurus Xiphorhynchus_guttatus Xenops_minutus Furnarius_rufus Sclerurus_mexicanus Formicarius_analis Liosceles_thoracicus Myrmothera_campanisona Melanopareia_torquata Conopophaga_lineata Myrmornis_torquata Thamnophilus_torquatus Thamnophilus_aethiops Neopelma_chrysocephalum Ceratopipra_erythrocephala Atrichornis_rufescens Menura_novaehollandiae Sericulus_chrysocephalus Ptilonorhynchus_violaceus Cormobates_leucophaea Climacteris_melanurus Malurus_melanocephalus Stipiturus_malachurus Dasyornis_broadbenti Gerygone_fusca Acanthiza_pusilla Pardalotus_striatus Cissomela_pectoralis Ptilotula_penicillata Pomatostomus_superciliosus Orthonyx_temminckii Coracina_tenuirostris Pericrocotus_flammeus Mohoua_ochrocephala Falcunculus_frontatus Pteruthius_melanotis Colluricincla_harmonica Oriolus_sagittatus Machaerirhynchus_nigripectus Artamus_leucorhynchus Aegithina_lafresnayei Pityriasis_gymnocephala Tchagra_senegalus Platysteira_castanea Prionops_plumatus Dicrurus_hottentotus Hypothymis_azurea Paradisaea_apoda Struthidea_cinerea Platylophus_galericulatus Lanius_collurio Corvus_brachyrhynchos Ptilorrhoa_caerulescens Cinclosoma_punctatum Loboparadisea_sericea Oedistoma_iliophus Melanocharis_versteri Melanocharis_nigra Heteralocha_gouldi Callaeas_cinerea Notiomystis_cincta Petroica_phoenicea Microeca_leucophaea Picathartes_gymnocephalus Eupetes_macrocerus Remiz_pendulinus Poecile_atricapillus Calandrella_cinerea Sylvietta_rufescens Cisticola_anonymus Nesillas_typica Donacobius_atricapillus Locustella_lanceolata Pnoepyga_pusilla Hirundo_rustica Pycnonotus_cafer Sylvia_borin Leiothrix_lutea Phylloscopus_trochilus Hylia_prasina Aegithalos_caudatus Hyliota_flavigaster Culicicapa_ceylonensis Luscinia_megarhynchos Mimus_polyglottus Cinclus_cinclus Regulus_ignicapillus Tichodroma_muraria Certhia_familiaris Troglodytes_troglodytes Dulus_dominicus Bombycilla_garrulus Dicaeum_trigonostigma Irena_puella Plocepasser_mahali Taeniopygia_guttata Passer_domesticus Motacilla_flava Chloris_chloris Emberiza_calandra Calcarius_lapponicus Geospiza_fuliginosa Coereba_flaveola Melospiza_melodia;
constraint node43 partial = Cotinga_cayana Rupicola_peruvianus : Columba_livia Trogon_melanurus Picus_viridis Capito_niger Merops_orientalis Cariama_cristata Micrastur_ruficollis Falco_sparverius Nestor_notabilis Psittacus_erithacus Zygodactylus_luberonensis_SMFAv519 Xenicus_longipes Xenicus_gilviventris Acanthisitta_chloris Corydon_sumatranus Psarisomus_dalhousiae Eurylaimus_ochromalus Serilophus_lunatus Cymbirhynchus_macrorhynchos Philepitta_castanea Philepitta_schlegeli Neodrepanis_coruscans Calyptomena_hosii Calyptomena_viridis Pitta_sordida Hydrornis_gurneyi Glyphorhynchus_spirurus Xiphorhynchus_guttatus Xenops_minutus Furnarius_rufus Sclerurus_mexicanus Formicarius_analis Liosceles_thoracicus Myrmothera_campanisona Melanopareia_torquata Conopophaga_lineata Myrmornis_torquata Thamnophilus_torquatus Thamnophilus_aethiops Neopelma_chrysocephalum Ceratopipra_erythrocephala Schiffornis_virescens Tityra_semifasciata Myiobius_barbatus Oxyruncus_cristatus Piprites_chloris Platyrinchus_mystaceus Tachuris_rubrigastra Mionectes_olivaceus Hirundinea_ferruginea Tyrannus_tyrannus Elaenia_flavogaster Atrichornis_rufescens Menura_novaehollandiae Sericulus_chrysocephalus Ptilonorhynchus_violaceus Cormobates_leucophaea Climacteris_melanurus Malurus_melanocephalus Stipiturus_malachurus Dasyornis_broadbenti Gerygone_fusca Acanthiza_pusilla Pardalotus_striatus Cissomela_pectoralis Ptilotula_penicillata Pomatostomus_superciliosus Orthonyx_temminckii Coracina_tenuirostris Pericrocotus_flammeus Mohoua_ochrocephala Falcunculus_frontatus Pteruthius_melanotis Colluricincla_harmonica Oriolus_sagittatus Machaerirhynchus_nigripectus Artamus_leucorhynchus Aegithina_lafresnayei Pityriasis_gymnocephala Tchagra_senegalus Platysteira_castanea Prionops_plumatus Dicrurus_hottentotus Hypothymis_azurea Paradisaea_apoda Struthidea_cinerea Platylophus_galericulatus Lanius_collurio Corvus_brachyrhynchos Ptilorrhoa_caerulescens Cinclosoma_punctatum Loboparadisea_sericea Oedistoma_iliophus Melanocharis_versteri Melanocharis_nigra Heteralocha_gouldi Callaeas_cinerea Notiomystis_cincta Petroica_phoenicea Microeca_leucophaea Picathartes_gymnocephalus Eupetes_macrocerus Remiz_pendulinus Poecile_atricapillus Calandrella_cinerea Sylvietta_rufescens Cisticola_anonymus Nesillas_typica Donacobius_atricapillus Locustella_lanceolata Pnoepyga_pusilla Hirundo_rustica Pycnonotus_cafer Sylvia_borin Leiothrix_lutea Phylloscopus_trochilus Hylia_prasina Aegithalos_caudatus Hyliota_flavigaster Culicicapa_ceylonensis Luscinia_megarhynchos Mimus_polyglottus Cinclus_cinclus Regulus_ignicapillus Tichodroma_muraria Certhia_familiaris Troglodytes_troglodytes Dulus_dominicus Bombycilla_garrulus Dicaeum_trigonostigma Irena_puella Plocepasser_mahali Taeniopygia_guttata Passer_domesticus Motacilla_flava Chloris_chloris Emberiza_calandra Calcarius_lapponicus Geospiza_fuliginosa Coereba_flaveola Melospiza_melodia;
constraint node44 partial = Schiffornis_virescens Tityra_semifasciata Myiobius_barbatus Oxyruncus_cristatus Piprites_chloris Platyrinchus_mystaceus Tachuris_rubrigastra Mionectes_olivaceus Hirundinea_ferruginea Tyrannus_tyrannus Elaenia_flavogaster : Columba_livia Trogon_melanurus Picus_viridis Capito_niger Merops_orientalis Cariama_cristata Micrastur_ruficollis Falco_sparverius Nestor_notabilis Psittacus_erithacus Zygodactylus_luberonensis_SMFAv519 Xenicus_longipes Xenicus_gilviventris Acanthisitta_chloris Corydon_sumatranus Psarisomus_dalhousiae Eurylaimus_ochromalus Serilophus_lunatus Cymbirhynchus_macrorhynchos Philepitta_castanea Philepitta_schlegeli Neodrepanis_coruscans Calyptomena_hosii Calyptomena_viridis Pitta_sordida Hydrornis_gurneyi Glyphorhynchus_spirurus Xiphorhynchus_guttatus Xenops_minutus Furnarius_rufus Sclerurus_mexicanus Formicarius_analis Liosceles_thoracicus Myrmothera_campanisona Melanopareia_torquata Conopophaga_lineata Myrmornis_torquata Thamnophilus_torquatus Thamnophilus_aethiops Neopelma_chrysocephalum Ceratopipra_erythrocephala Cotinga_cayana Rupicola_peruvianus Atrichornis_rufescens Menura_novaehollandiae Sericulus_chrysocephalus Ptilonorhynchus_violaceus Cormobates_leucophaea Climacteris_melanurus Malurus_melanocephalus Stipiturus_malachurus Dasyornis_broadbenti Gerygone_fusca Acanthiza_pusilla Pardalotus_striatus Cissomela_pectoralis Ptilotula_penicillata Pomatostomus_superciliosus Orthonyx_temminckii Coracina_tenuirostris Pericrocotus_flammeus Mohoua_ochrocephala Falcunculus_frontatus Pteruthius_melanotis Colluricincla_harmonica Oriolus_sagittatus Machaerirhynchus_nigripectus Artamus_leucorhynchus Aegithina_lafresnayei Pityriasis_gymnocephala Tchagra_senegalus Platysteira_castanea Prionops_plumatus Dicrurus_hottentotus Hypothymis_azurea Paradisaea_apoda Struthidea_cinerea Platylophus_galericulatus Lanius_collurio Corvus_brachyrhynchos Ptilorrhoa_caerulescens Cinclosoma_punctatum Loboparadisea_sericea Oedistoma_iliophus Melanocharis_versteri Melanocharis_nigra Heteralocha_gouldi Callaeas_cinerea Notiomystis_cincta Petroica_phoenicea Microeca_leucophaea Picathartes_gymnocephalus Eupetes_macrocerus Remiz_pendulinus Poecile_atricapillus Calandrella_cinerea Sylvietta_rufescens Cisticola_anonymus Nesillas_typica Donacobius_atricapillus Locustella_lanceolata Pnoepyga_pusilla Hirundo_rustica Pycnonotus_cafer Sylvia_borin Leiothrix_lutea Phylloscopus_trochilus Hylia_prasina Aegithalos_caudatus Hyliota_flavigaster Culicicapa_ceylonensis Luscinia_megarhynchos Mimus_polyglottus Cinclus_cinclus Regulus_ignicapillus Tichodroma_muraria Certhia_familiaris Troglodytes_troglodytes Dulus_dominicus Bombycilla_garrulus Dicaeum_trigonostigma Irena_puella Plocepasser_mahali Taeniopygia_guttata Passer_domesticus Motacilla_flava Chloris_chloris Emberiza_calandra Calcarius_lapponicus Geospiza_fuliginosa Coereba_flaveola Melospiza_melodia;
constraint node45 partial = Schiffornis_virescens Tityra_semifasciata : Columba_livia Trogon_melanurus Picus_viridis Capito_niger Merops_orientalis Cariama_cristata Micrastur_ruficollis Falco_sparverius Nestor_notabilis Psittacus_erithacus Zygodactylus_luberonensis_SMFAv519 Xenicus_longipes Xenicus_gilviventris Acanthisitta_chloris Corydon_sumatranus Psarisomus_dalhousiae Eurylaimus_ochromalus Serilophus_lunatus Cymbirhynchus_macrorhynchos Philepitta_castanea Philepitta_schlegeli Neodrepanis_coruscans Calyptomena_hosii Calyptomena_viridis Pitta_sordida Hydrornis_gurneyi Glyphorhynchus_spirurus Xiphorhynchus_guttatus Xenops_minutus Furnarius_rufus Sclerurus_mexicanus Formicarius_analis Liosceles_thoracicus Myrmothera_campanisona Melanopareia_torquata Conopophaga_lineata Myrmornis_torquata Thamnophilus_torquatus Thamnophilus_aethiops Neopelma_chrysocephalum Ceratopipra_erythrocephala Cotinga_cayana Rupicola_peruvianus Myiobius_barbatus Oxyruncus_cristatus Piprites_chloris Platyrinchus_mystaceus Tachuris_rubrigastra Mionectes_olivaceus Hirundinea_ferruginea Tyrannus_tyrannus Elaenia_flavogaster Atrichornis_rufescens Menura_novaehollandiae Sericulus_chrysocephalus Ptilonorhynchus_violaceus Cormobates_leucophaea Climacteris_melanurus Malurus_melanocephalus Stipiturus_malachurus Dasyornis_broadbenti Gerygone_fusca Acanthiza_pusilla Pardalotus_striatus Cissomela_pectoralis Ptilotula_penicillata Pomatostomus_superciliosus Orthonyx_temminckii Coracina_tenuirostris Pericrocotus_flammeus Mohoua_ochrocephala Falcunculus_frontatus Pteruthius_melanotis Colluricincla_harmonica Oriolus_sagittatus Machaerirhynchus_nigripectus Artamus_leucorhynchus Aegithina_lafresnayei Pityriasis_gymnocephala Tchagra_senegalus Platysteira_castanea Prionops_plumatus Dicrurus_hottentotus Hypothymis_azurea Paradisaea_apoda Struthidea_cinerea Platylophus_galericulatus Lanius_collurio Corvus_brachyrhynchos Ptilorrhoa_caerulescens Cinclosoma_punctatum Loboparadisea_sericea Oedistoma_iliophus Melanocharis_versteri Melanocharis_nigra Heteralocha_gouldi Callaeas_cinerea Notiomystis_cincta Petroica_phoenicea Microeca_leucophaea Picathartes_gymnocephalus Eupetes_macrocerus Remiz_pendulinus Poecile_atricapillus Calandrella_cinerea Sylvietta_rufescens Cisticola_anonymus Nesillas_typica Donacobius_atricapillus Locustella_lanceolata Pnoepyga_pusilla Hirundo_rustica Pycnonotus_cafer Sylvia_borin Leiothrix_lutea Phylloscopus_trochilus Hylia_prasina Aegithalos_caudatus Hyliota_flavigaster Culicicapa_ceylonensis Luscinia_megarhynchos Mimus_polyglottus Cinclus_cinclus Regulus_ignicapillus Tichodroma_muraria Certhia_familiaris Troglodytes_troglodytes Dulus_dominicus Bombycilla_garrulus Dicaeum_trigonostigma Irena_puella Plocepasser_mahali Taeniopygia_guttata Passer_domesticus Motacilla_flava Chloris_chloris Emberiza_calandra Calcarius_lapponicus Geospiza_fuliginosa Coereba_flaveola Melospiza_melodia;
constraint node46 partial = Myiobius_barbatus Oxyruncus_cristatus Piprites_chloris Platyrinchus_mystaceus Tachuris_rubrigastra Mionectes_olivaceus Hirundinea_ferruginea Tyrannus_tyrannus Elaenia_flavogaster : Columba_livia Trogon_melanurus Picus_viridis Capito_niger Merops_orientalis Cariama_cristata Micrastur_ruficollis Falco_sparverius Nestor_notabilis Psittacus_erithacus Zygodactylus_luberonensis_SMFAv519 Xenicus_longipes Xenicus_gilviventris Acanthisitta_chloris Corydon_sumatranus Psarisomus_dalhousiae Eurylaimus_ochromalus Serilophus_lunatus Cymbirhynchus_macrorhynchos Philepitta_castanea Philepitta_schlegeli Neodrepanis_coruscans Calyptomena_hosii Calyptomena_viridis Pitta_sordida Hydrornis_gurneyi Glyphorhynchus_spirurus Xiphorhynchus_guttatus Xenops_minutus Furnarius_rufus Sclerurus_mexicanus Formicarius_analis Liosceles_thoracicus Myrmothera_campanisona Melanopareia_torquata Conopophaga_lineata Myrmornis_torquata Thamnophilus_torquatus Thamnophilus_aethiops Neopelma_chrysocephalum Ceratopipra_erythrocephala Cotinga_cayana Rupicola_peruvianus Schiffornis_virescens Tityra_semifasciata Atrichornis_rufescens Menura_novaehollandiae Sericulus_chrysocephalus Ptilonorhynchus_violaceus Cormobates_leucophaea Climacteris_melanurus Malurus_melanocephalus Stipiturus_malachurus Dasyornis_broadbenti Gerygone_fusca Acanthiza_pusilla Pardalotus_striatus Cissomela_pectoralis Ptilotula_penicillata Pomatostomus_superciliosus Orthonyx_temminckii Coracina_tenuirostris Pericrocotus_flammeus Mohoua_ochrocephala Falcunculus_frontatus Pteruthius_melanotis Colluricincla_harmonica Oriolus_sagittatus Machaerirhynchus_nigripectus Artamus_leucorhynchus Aegithina_lafresnayei Pityriasis_gymnocephala Tchagra_senegalus Platysteira_castanea Prionops_plumatus Dicrurus_hottentotus Hypothymis_azurea Paradisaea_apoda Struthidea_cinerea Platylophus_galericulatus Lanius_collurio Corvus_brachyrhynchos Ptilorrhoa_caerulescens Cinclosoma_punctatum Loboparadisea_sericea Oedistoma_iliophus Melanocharis_versteri Melanocharis_nigra Heteralocha_gouldi Callaeas_cinerea Notiomystis_cincta Petroica_phoenicea Microeca_leucophaea Picathartes_gymnocephalus Eupetes_macrocerus Remiz_pendulinus Poecile_atricapillus Calandrella_cinerea Sylvietta_rufescens Cisticola_anonymus Nesillas_typica Donacobius_atricapillus Locustella_lanceolata Pnoepyga_pusilla Hirundo_rustica Pycnonotus_cafer Sylvia_borin Leiothrix_lutea Phylloscopus_trochilus Hylia_prasina Aegithalos_caudatus Hyliota_flavigaster Culicicapa_ceylonensis Luscinia_megarhynchos Mimus_polyglottus Cinclus_cinclus Regulus_ignicapillus Tichodroma_muraria Certhia_familiaris Troglodytes_troglodytes Dulus_dominicus Bombycilla_garrulus Dicaeum_trigonostigma Irena_puella Plocepasser_mahali Taeniopygia_guttata Passer_domesticus Motacilla_flava Chloris_chloris Emberiza_calandra Calcarius_lapponicus Geospiza_fuliginosa Coereba_flaveola Melospiza_melodia;
constraint node47 partial = Myiobius_barbatus Oxyruncus_cristatus : Columba_livia Trogon_melanurus Picus_viridis Capito_niger Merops_orientalis Cariama_cristata Micrastur_ruficollis Falco_sparverius Nestor_notabilis Psittacus_erithacus Zygodactylus_luberonensis_SMFAv519 Xenicus_longipes Xenicus_gilviventris Acanthisitta_chloris Corydon_sumatranus Psarisomus_dalhousiae Eurylaimus_ochromalus Serilophus_lunatus Cymbirhynchus_macrorhynchos Philepitta_castanea Philepitta_schlegeli Neodrepanis_coruscans Calyptomena_hosii Calyptomena_viridis Pitta_sordida Hydrornis_gurneyi Glyphorhynchus_spirurus Xiphorhynchus_guttatus Xenops_minutus Furnarius_rufus Sclerurus_mexicanus Formicarius_analis Liosceles_thoracicus Myrmothera_campanisona Melanopareia_torquata Conopophaga_lineata Myrmornis_torquata Thamnophilus_torquatus Thamnophilus_aethiops Neopelma_chrysocephalum Ceratopipra_erythrocephala Cotinga_cayana Rupicola_peruvianus Schiffornis_virescens Tityra_semifasciata Piprites_chloris Platyrinchus_mystaceus Tachuris_rubrigastra Mionectes_olivaceus Hirundinea_ferruginea Tyrannus_tyrannus Elaenia_flavogaster Atrichornis_rufescens Menura_novaehollandiae Sericulus_chrysocephalus Ptilonorhynchus_violaceus Cormobates_leucophaea Climacteris_melanurus Malurus_melanocephalus Stipiturus_malachurus Dasyornis_broadbenti Gerygone_fusca Acanthiza_pusilla Pardalotus_striatus Cissomela_pectoralis Ptilotula_penicillata Pomatostomus_superciliosus Orthonyx_temminckii Coracina_tenuirostris Pericrocotus_flammeus Mohoua_ochrocephala Falcunculus_frontatus Pteruthius_melanotis Colluricincla_harmonica Oriolus_sagittatus Machaerirhynchus_nigripectus Artamus_leucorhynchus Aegithina_lafresnayei Pityriasis_gymnocephala Tchagra_senegalus Platysteira_castanea Prionops_plumatus Dicrurus_hottentotus Hypothymis_azurea Paradisaea_apoda Struthidea_cinerea Platylophus_galericulatus Lanius_collurio Corvus_brachyrhynchos Ptilorrhoa_caerulescens Cinclosoma_punctatum Loboparadisea_sericea Oedistoma_iliophus Melanocharis_versteri Melanocharis_nigra Heteralocha_gouldi Callaeas_cinerea Notiomystis_cincta Petroica_phoenicea Microeca_leucophaea Picathartes_gymnocephalus Eupetes_macrocerus Remiz_pendulinus Poecile_atricapillus Calandrella_cinerea Sylvietta_rufescens Cisticola_anonymus Nesillas_typica Donacobius_atricapillus Locustella_lanceolata Pnoepyga_pusilla Hirundo_rustica Pycnonotus_cafer Sylvia_borin Leiothrix_lutea Phylloscopus_trochilus Hylia_prasina Aegithalos_caudatus Hyliota_flavigaster Culicicapa_ceylonensis Luscinia_megarhynchos Mimus_polyglottus Cinclus_cinclus Regulus_ignicapillus Tichodroma_muraria Certhia_familiaris Troglodytes_troglodytes Dulus_dominicus Bombycilla_garrulus Dicaeum_trigonostigma Irena_puella Plocepasser_mahali Taeniopygia_guttata Passer_domesticus Motacilla_flava Chloris_chloris Emberiza_calandra Calcarius_lapponicus Geospiza_fuliginosa Coereba_flaveola Melospiza_melodia;
constraint node48 partial = Piprites_chloris Platyrinchus_mystaceus Tachuris_rubrigastra Mionectes_olivaceus Hirundinea_ferruginea Tyrannus_tyrannus Elaenia_flavogaster : Columba_livia Trogon_melanurus Picus_viridis Capito_niger Merops_orientalis Cariama_cristata Micrastur_ruficollis Falco_sparverius Nestor_notabilis Psittacus_erithacus Zygodactylus_luberonensis_SMFAv519 Xenicus_longipes Xenicus_gilviventris Acanthisitta_chloris Corydon_sumatranus Psarisomus_dalhousiae Eurylaimus_ochromalus Serilophus_lunatus Cymbirhynchus_macrorhynchos Philepitta_castanea Philepitta_schlegeli Neodrepanis_coruscans Calyptomena_hosii Calyptomena_viridis Pitta_sordida Hydrornis_gurneyi Glyphorhynchus_spirurus Xiphorhynchus_guttatus Xenops_minutus Furnarius_rufus Sclerurus_mexicanus Formicarius_analis Liosceles_thoracicus Myrmothera_campanisona Melanopareia_torquata Conopophaga_lineata Myrmornis_torquata Thamnophilus_torquatus Thamnophilus_aethiops Neopelma_chrysocephalum Ceratopipra_erythrocephala Cotinga_cayana Rupicola_peruvianus Schiffornis_virescens Tityra_semifasciata Myiobius_barbatus Oxyruncus_cristatus Atrichornis_rufescens Menura_novaehollandiae Sericulus_chrysocephalus Ptilonorhynchus_violaceus Cormobates_leucophaea Climacteris_melanurus Malurus_melanocephalus Stipiturus_malachurus Dasyornis_broadbenti Gerygone_fusca Acanthiza_pusilla Pardalotus_striatus Cissomela_pectoralis Ptilotula_penicillata Pomatostomus_superciliosus Orthonyx_temminckii Coracina_tenuirostris Pericrocotus_flammeus Mohoua_ochrocephala Falcunculus_frontatus Pteruthius_melanotis Colluricincla_harmonica Oriolus_sagittatus Machaerirhynchus_nigripectus Artamus_leucorhynchus Aegithina_lafresnayei Pityriasis_gymnocephala Tchagra_senegalus Platysteira_castanea Prionops_plumatus Dicrurus_hottentotus Hypothymis_azurea Paradisaea_apoda Struthidea_cinerea Platylophus_galericulatus Lanius_collurio Corvus_brachyrhynchos Ptilorrhoa_caerulescens Cinclosoma_punctatum Loboparadisea_sericea Oedistoma_iliophus Melanocharis_versteri Melanocharis_nigra Heteralocha_gouldi Callaeas_cinerea Notiomystis_cincta Petroica_phoenicea Microeca_leucophaea Picathartes_gymnocephalus Eupetes_macrocerus Remiz_pendulinus Poecile_atricapillus Calandrella_cinerea Sylvietta_rufescens Cisticola_anonymus Nesillas_typica Donacobius_atricapillus Locustella_lanceolata Pnoepyga_pusilla Hirundo_rustica Pycnonotus_cafer Sylvia_borin Leiothrix_lutea Phylloscopus_trochilus Hylia_prasina Aegithalos_caudatus Hyliota_flavigaster Culicicapa_ceylonensis Luscinia_megarhynchos Mimus_polyglottus Cinclus_cinclus Regulus_ignicapillus Tichodroma_muraria Certhia_familiaris Troglodytes_troglodytes Dulus_dominicus Bombycilla_garrulus Dicaeum_trigonostigma Irena_puella Plocepasser_mahali Taeniopygia_guttata Passer_domesticus Motacilla_flava Chloris_chloris Emberiza_calandra Calcarius_lapponicus Geospiza_fuliginosa Coereba_flaveola Melospiza_melodia;
constraint node49 partial = Platyrinchus_mystaceus Tachuris_rubrigastra Mionectes_olivaceus Hirundinea_ferruginea Tyrannus_tyrannus Elaenia_flavogaster : Columba_livia Trogon_melanurus Picus_viridis Capito_niger Merops_orientalis Cariama_cristata Micrastur_ruficollis Falco_sparverius Nestor_notabilis Psittacus_erithacus Zygodactylus_luberonensis_SMFAv519 Xenicus_longipes Xenicus_gilviventris Acanthisitta_chloris Corydon_sumatranus Psarisomus_dalhousiae Eurylaimus_ochromalus Serilophus_lunatus Cymbirhynchus_macrorhynchos Philepitta_castanea Philepitta_schlegeli Neodrepanis_coruscans Calyptomena_hosii Calyptomena_viridis Pitta_sordida Hydrornis_gurneyi Glyphorhynchus_spirurus Xiphorhynchus_guttatus Xenops_minutus Furnarius_rufus Sclerurus_mexicanus Formicarius_analis Liosceles_thoracicus Myrmothera_campanisona Melanopareia_torquata Conopophaga_lineata Myrmornis_torquata Thamnophilus_torquatus Thamnophilus_aethiops Neopelma_chrysocephalum Ceratopipra_erythrocephala Cotinga_cayana Rupicola_peruvianus Schiffornis_virescens Tityra_semifasciata Myiobius_barbatus Oxyruncus_cristatus Piprites_chloris Atrichornis_rufescens Menura_novaehollandiae Sericulus_chrysocephalus Ptilonorhynchus_violaceus Cormobates_leucophaea Climacteris_melanurus Malurus_melanocephalus Stipiturus_malachurus Dasyornis_broadbenti Gerygone_fusca Acanthiza_pusilla Pardalotus_striatus Cissomela_pectoralis Ptilotula_penicillata Pomatostomus_superciliosus Orthonyx_temminckii Coracina_tenuirostris Pericrocotus_flammeus Mohoua_ochrocephala Falcunculus_frontatus Pteruthius_melanotis Colluricincla_harmonica Oriolus_sagittatus Machaerirhynchus_nigripectus Artamus_leucorhynchus Aegithina_lafresnayei Pityriasis_gymnocephala Tchagra_senegalus Platysteira_castanea Prionops_plumatus Dicrurus_hottentotus Hypothymis_azurea Paradisaea_apoda Struthidea_cinerea Platylophus_galericulatus Lanius_collurio Corvus_brachyrhynchos Ptilorrhoa_caerulescens Cinclosoma_punctatum Loboparadisea_sericea Oedistoma_iliophus Melanocharis_versteri Melanocharis_nigra Heteralocha_gouldi Callaeas_cinerea Notiomystis_cincta Petroica_phoenicea Microeca_leucophaea Picathartes_gymnocephalus Eupetes_macrocerus Remiz_pendulinus Poecile_atricapillus Calandrella_cinerea Sylvietta_rufescens Cisticola_anonymus Nesillas_typica Donacobius_atricapillus Locustella_lanceolata Pnoepyga_pusilla Hirundo_rustica Pycnonotus_cafer Sylvia_borin Leiothrix_lutea Phylloscopus_trochilus Hylia_prasina Aegithalos_caudatus Hyliota_flavigaster Culicicapa_ceylonensis Luscinia_megarhynchos Mimus_polyglottus Cinclus_cinclus Regulus_ignicapillus Tichodroma_muraria Certhia_familiaris Troglodytes_troglodytes Dulus_dominicus Bombycilla_garrulus Dicaeum_trigonostigma Irena_puella Plocepasser_mahali Taeniopygia_guttata Passer_domesticus Motacilla_flava Chloris_chloris Emberiza_calandra Calcarius_lapponicus Geospiza_fuliginosa Coereba_flaveola Melospiza_melodia;
constraint node50 partial = Tachuris_rubrigastra Mionectes_olivaceus Hirundinea_ferruginea Tyrannus_tyrannus Elaenia_flavogaster : Columba_livia Trogon_melanurus Picus_viridis Capito_niger Merops_orientalis Cariama_cristata Micrastur_ruficollis Falco_sparverius Nestor_notabilis Psittacus_erithacus Zygodactylus_luberonensis_SMFAv519 Xenicus_longipes Xenicus_gilviventris Acanthisitta_chloris Corydon_sumatranus Psarisomus_dalhousiae Eurylaimus_ochromalus Serilophus_lunatus Cymbirhynchus_macrorhynchos Philepitta_castanea Philepitta_schlegeli Neodrepanis_coruscans Calyptomena_hosii Calyptomena_viridis Pitta_sordida Hydrornis_gurneyi Glyphorhynchus_spirurus Xiphorhynchus_guttatus Xenops_minutus Furnarius_rufus Sclerurus_mexicanus Formicarius_analis Liosceles_thoracicus Myrmothera_campanisona Melanopareia_torquata Conopophaga_lineata Myrmornis_torquata Thamnophilus_torquatus Thamnophilus_aethiops Neopelma_chrysocephalum Ceratopipra_erythrocephala Cotinga_cayana Rupicola_peruvianus Schiffornis_virescens Tityra_semifasciata Myiobius_barbatus Oxyruncus_cristatus Piprites_chloris Platyrinchus_mystaceus Atrichornis_rufescens Menura_novaehollandiae Sericulus_chrysocephalus Ptilonorhynchus_violaceus Cormobates_leucophaea Climacteris_melanurus Malurus_melanocephalus Stipiturus_malachurus Dasyornis_broadbenti Gerygone_fusca Acanthiza_pusilla Pardalotus_striatus Cissomela_pectoralis Ptilotula_penicillata Pomatostomus_superciliosus Orthonyx_temminckii Coracina_tenuirostris Pericrocotus_flammeus Mohoua_ochrocephala Falcunculus_frontatus Pteruthius_melanotis Colluricincla_harmonica Oriolus_sagittatus Machaerirhynchus_nigripectus Artamus_leucorhynchus Aegithina_lafresnayei Pityriasis_gymnocephala Tchagra_senegalus Platysteira_castanea Prionops_plumatus Dicrurus_hottentotus Hypothymis_azurea Paradisaea_apoda Struthidea_cinerea Platylophus_galericulatus Lanius_collurio Corvus_brachyrhynchos Ptilorrhoa_caerulescens Cinclosoma_punctatum Loboparadisea_sericea Oedistoma_iliophus Melanocharis_versteri Melanocharis_nigra Heteralocha_gouldi Callaeas_cinerea Notiomystis_cincta Petroica_phoenicea Microeca_leucophaea Picathartes_gymnocephalus Eupetes_macrocerus Remiz_pendulinus Poecile_atricapillus Calandrella_cinerea Sylvietta_rufescens Cisticola_anonymus Nesillas_typica Donacobius_atricapillus Locustella_lanceolata Pnoepyga_pusilla Hirundo_rustica Pycnonotus_cafer Sylvia_borin Leiothrix_lutea Phylloscopus_trochilus Hylia_prasina Aegithalos_caudatus Hyliota_flavigaster Culicicapa_ceylonensis Luscinia_megarhynchos Mimus_polyglottus Cinclus_cinclus Regulus_ignicapillus Tichodroma_muraria Certhia_familiaris Troglodytes_troglodytes Dulus_dominicus Bombycilla_garrulus Dicaeum_trigonostigma Irena_puella Plocepasser_mahali Taeniopygia_guttata Passer_domesticus Motacilla_flava Chloris_chloris Emberiza_calandra Calcarius_lapponicus Geospiza_fuliginosa Coereba_flaveola Melospiza_melodia;
constraint node51 partial = Mionectes_olivaceus Hirundinea_ferruginea Tyrannus_tyrannus Elaenia_flavogaster : Columba_livia Trogon_melanurus Picus_viridis Capito_niger Merops_orientalis Cariama_cristata Micrastur_ruficollis Falco_sparverius Nestor_notabilis Psittacus_erithacus Zygodactylus_luberonensis_SMFAv519 Xenicus_longipes Xenicus_gilviventris Acanthisitta_chloris Corydon_sumatranus Psarisomus_dalhousiae Eurylaimus_ochromalus Serilophus_lunatus Cymbirhynchus_macrorhynchos Philepitta_castanea Philepitta_schlegeli Neodrepanis_coruscans Calyptomena_hosii Calyptomena_viridis Pitta_sordida Hydrornis_gurneyi Glyphorhynchus_spirurus Xiphorhynchus_guttatus Xenops_minutus Furnarius_rufus Sclerurus_mexicanus Formicarius_analis Liosceles_thoracicus Myrmothera_campanisona Melanopareia_torquata Conopophaga_lineata Myrmornis_torquata Thamnophilus_torquatus Thamnophilus_aethiops Neopelma_chrysocephalum Ceratopipra_erythrocephala Cotinga_cayana Rupicola_peruvianus Schiffornis_virescens Tityra_semifasciata Myiobius_barbatus Oxyruncus_cristatus Piprites_chloris Platyrinchus_mystaceus Tachuris_rubrigastra Atrichornis_rufescens Menura_novaehollandiae Sericulus_chrysocephalus Ptilonorhynchus_violaceus Cormobates_leucophaea Climacteris_melanurus Malurus_melanocephalus Stipiturus_malachurus Dasyornis_broadbenti Gerygone_fusca Acanthiza_pusilla Pardalotus_striatus Cissomela_pectoralis Ptilotula_penicillata Pomatostomus_superciliosus Orthonyx_temminckii Coracina_tenuirostris Pericrocotus_flammeus Mohoua_ochrocephala Falcunculus_frontatus Pteruthius_melanotis Colluricincla_harmonica Oriolus_sagittatus Machaerirhynchus_nigripectus Artamus_leucorhynchus Aegithina_lafresnayei Pityriasis_gymnocephala Tchagra_senegalus Platysteira_castanea Prionops_plumatus Dicrurus_hottentotus Hypothymis_azurea Paradisaea_apoda Struthidea_cinerea Platylophus_galericulatus Lanius_collurio Corvus_brachyrhynchos Ptilorrhoa_caerulescens Cinclosoma_punctatum Loboparadisea_sericea Oedistoma_iliophus Melanocharis_versteri Melanocharis_nigra Heteralocha_gouldi Callaeas_cinerea Notiomystis_cincta Petroica_phoenicea Microeca_leucophaea Picathartes_gymnocephalus Eupetes_macrocerus Remiz_pendulinus Poecile_atricapillus Calandrella_cinerea Sylvietta_rufescens Cisticola_anonymus Nesillas_typica Donacobius_atricapillus Locustella_lanceolata Pnoepyga_pusilla Hirundo_rustica Pycnonotus_cafer Sylvia_borin Leiothrix_lutea Phylloscopus_trochilus Hylia_prasina Aegithalos_caudatus Hyliota_flavigaster Culicicapa_ceylonensis Luscinia_megarhynchos Mimus_polyglottus Cinclus_cinclus Regulus_ignicapillus Tichodroma_muraria Certhia_familiaris Troglodytes_troglodytes Dulus_dominicus Bombycilla_garrulus Dicaeum_trigonostigma Irena_puella Plocepasser_mahali Taeniopygia_guttata Passer_domesticus Motacilla_flava Chloris_chloris Emberiza_calandra Calcarius_lapponicus Geospiza_fuliginosa Coereba_flaveola Melospiza_melodia;
constraint node52 partial = Hirundinea_ferruginea Tyrannus_tyrannus Elaenia_flavogaster : Columba_livia Trogon_melanurus Picus_viridis Capito_niger Merops_orientalis Cariama_cristata Micrastur_ruficollis Falco_sparverius Nestor_notabilis Psittacus_erithacus Zygodactylus_luberonensis_SMFAv519 Xenicus_longipes Xenicus_gilviventris Acanthisitta_chloris Corydon_sumatranus Psarisomus_dalhousiae Eurylaimus_ochromalus Serilophus_lunatus Cymbirhynchus_macrorhynchos Philepitta_castanea Philepitta_schlegeli Neodrepanis_coruscans Calyptomena_hosii Calyptomena_viridis Pitta_sordida Hydrornis_gurneyi Glyphorhynchus_spirurus Xiphorhynchus_guttatus Xenops_minutus Furnarius_rufus Sclerurus_mexicanus Formicarius_analis Liosceles_thoracicus Myrmothera_campanisona Melanopareia_torquata Conopophaga_lineata Myrmornis_torquata Thamnophilus_torquatus Thamnophilus_aethiops Neopelma_chrysocephalum Ceratopipra_erythrocephala Cotinga_cayana Rupicola_peruvianus Schiffornis_virescens Tityra_semifasciata Myiobius_barbatus Oxyruncus_cristatus Piprites_chloris Platyrinchus_mystaceus Tachuris_rubrigastra Mionectes_olivaceus Atrichornis_rufescens Menura_novaehollandiae Sericulus_chrysocephalus Ptilonorhynchus_violaceus Cormobates_leucophaea Climacteris_melanurus Malurus_melanocephalus Stipiturus_malachurus Dasyornis_broadbenti Gerygone_fusca Acanthiza_pusilla Pardalotus_striatus Cissomela_pectoralis Ptilotula_penicillata Pomatostomus_superciliosus Orthonyx_temminckii Coracina_tenuirostris Pericrocotus_flammeus Mohoua_ochrocephala Falcunculus_frontatus Pteruthius_melanotis Colluricincla_harmonica Oriolus_sagittatus Machaerirhynchus_nigripectus Artamus_leucorhynchus Aegithina_lafresnayei Pityriasis_gymnocephala Tchagra_senegalus Platysteira_castanea Prionops_plumatus Dicrurus_hottentotus Hypothymis_azurea Paradisaea_apoda Struthidea_cinerea Platylophus_galericulatus Lanius_collurio Corvus_brachyrhynchos Ptilorrhoa_caerulescens Cinclosoma_punctatum Loboparadisea_sericea Oedistoma_iliophus Melanocharis_versteri Melanocharis_nigra Heteralocha_gouldi Callaeas_cinerea Notiomystis_cincta Petroica_phoenicea Microeca_leucophaea Picathartes_gymnocephalus Eupetes_macrocerus Remiz_pendulinus Poecile_atricapillus Calandrella_cinerea Sylvietta_rufescens Cisticola_anonymus Nesillas_typica Donacobius_atricapillus Locustella_lanceolata Pnoepyga_pusilla Hirundo_rustica Pycnonotus_cafer Sylvia_borin Leiothrix_lutea Phylloscopus_trochilus Hylia_prasina Aegithalos_caudatus Hyliota_flavigaster Culicicapa_ceylonensis Luscinia_megarhynchos Mimus_polyglottus Cinclus_cinclus Regulus_ignicapillus Tichodroma_muraria Certhia_familiaris Troglodytes_troglodytes Dulus_dominicus Bombycilla_garrulus Dicaeum_trigonostigma Irena_puella Plocepasser_mahali Taeniopygia_guttata Passer_domesticus Motacilla_flava Chloris_chloris Emberiza_calandra Calcarius_lapponicus Geospiza_fuliginosa Coereba_flaveola Melospiza_melodia;
constraint node53 partial = Tyrannus_tyrannus Elaenia_flavogaster : Columba_livia Trogon_melanurus Picus_viridis Capito_niger Merops_orientalis Cariama_cristata Micrastur_ruficollis Falco_sparverius Nestor_notabilis Psittacus_erithacus Zygodactylus_luberonensis_SMFAv519 Xenicus_longipes Xenicus_gilviventris Acanthisitta_chloris Corydon_sumatranus Psarisomus_dalhousiae Eurylaimus_ochromalus Serilophus_lunatus Cymbirhynchus_macrorhynchos Philepitta_castanea Philepitta_schlegeli Neodrepanis_coruscans Calyptomena_hosii Calyptomena_viridis Pitta_sordida Hydrornis_gurneyi Glyphorhynchus_spirurus Xiphorhynchus_guttatus Xenops_minutus Furnarius_rufus Sclerurus_mexicanus Formicarius_analis Liosceles_thoracicus Myrmothera_campanisona Melanopareia_torquata Conopophaga_lineata Myrmornis_torquata Thamnophilus_torquatus Thamnophilus_aethiops Neopelma_chrysocephalum Ceratopipra_erythrocephala Cotinga_cayana Rupicola_peruvianus Schiffornis_virescens Tityra_semifasciata Myiobius_barbatus Oxyruncus_cristatus Piprites_chloris Platyrinchus_mystaceus Tachuris_rubrigastra Mionectes_olivaceus Hirundinea_ferruginea Atrichornis_rufescens Menura_novaehollandiae Sericulus_chrysocephalus Ptilonorhynchus_violaceus Cormobates_leucophaea Climacteris_melanurus Malurus_melanocephalus Stipiturus_malachurus Dasyornis_broadbenti Gerygone_fusca Acanthiza_pusilla Pardalotus_striatus Cissomela_pectoralis Ptilotula_penicillata Pomatostomus_superciliosus Orthonyx_temminckii Coracina_tenuirostris Pericrocotus_flammeus Mohoua_ochrocephala Falcunculus_frontatus Pteruthius_melanotis Colluricincla_harmonica Oriolus_sagittatus Machaerirhynchus_nigripectus Artamus_leucorhynchus Aegithina_lafresnayei Pityriasis_gymnocephala Tchagra_senegalus Platysteira_castanea Prionops_plumatus Dicrurus_hottentotus Hypothymis_azurea Paradisaea_apoda Struthidea_cinerea Platylophus_galericulatus Lanius_collurio Corvus_brachyrhynchos Ptilorrhoa_caerulescens Cinclosoma_punctatum Loboparadisea_sericea Oedistoma_iliophus Melanocharis_versteri Melanocharis_nigra Heteralocha_gouldi Callaeas_cinerea Notiomystis_cincta Petroica_phoenicea Microeca_leucophaea Picathartes_gymnocephalus Eupetes_macrocerus Remiz_pendulinus Poecile_atricapillus Calandrella_cinerea Sylvietta_rufescens Cisticola_anonymus Nesillas_typica Donacobius_atricapillus Locustella_lanceolata Pnoepyga_pusilla Hirundo_rustica Pycnonotus_cafer Sylvia_borin Leiothrix_lutea Phylloscopus_trochilus Hylia_prasina Aegithalos_caudatus Hyliota_flavigaster Culicicapa_ceylonensis Luscinia_megarhynchos Mimus_polyglottus Cinclus_cinclus Regulus_ignicapillus Tichodroma_muraria Certhia_familiaris Troglodytes_troglodytes Dulus_dominicus Bombycilla_garrulus Dicaeum_trigonostigma Irena_puella Plocepasser_mahali Taeniopygia_guttata Passer_domesticus Motacilla_flava Chloris_chloris Emberiza_calandra Calcarius_lapponicus Geospiza_fuliginosa Coereba_flaveola Melospiza_melodia;
constraint node54 partial = Atrichornis_rufescens Menura_novaehollandiae Sericulus_chrysocephalus Ptilonorhynchus_violaceus Cormobates_leucophaea Climacteris_melanurus Malurus_melanocephalus Stipiturus_malachurus Dasyornis_broadbenti Gerygone_fusca Acanthiza_pusilla Pardalotus_striatus Cissomela_pectoralis Ptilotula_penicillata Pomatostomus_superciliosus Orthonyx_temminckii Coracina_tenuirostris Pericrocotus_flammeus Mohoua_ochrocephala Falcunculus_frontatus Pteruthius_melanotis Colluricincla_harmonica Oriolus_sagittatus Machaerirhynchus_nigripectus Artamus_leucorhynchus Aegithina_lafresnayei Pityriasis_gymnocephala Tchagra_senegalus Platysteira_castanea Prionops_plumatus Dicrurus_hottentotus Hypothymis_azurea Paradisaea_apoda Struthidea_cinerea Platylophus_galericulatus Lanius_collurio Corvus_brachyrhynchos Ptilorrhoa_caerulescens Cinclosoma_punctatum Loboparadisea_sericea Oedistoma_iliophus Melanocharis_versteri Melanocharis_nigra Heteralocha_gouldi Callaeas_cinerea Notiomystis_cincta Petroica_phoenicea Microeca_leucophaea Picathartes_gymnocephalus Eupetes_macrocerus Remiz_pendulinus Poecile_atricapillus Calandrella_cinerea Sylvietta_rufescens Cisticola_anonymus Nesillas_typica Donacobius_atricapillus Locustella_lanceolata Pnoepyga_pusilla Hirundo_rustica Pycnonotus_cafer Sylvia_borin Leiothrix_lutea Phylloscopus_trochilus Hylia_prasina Aegithalos_caudatus Hyliota_flavigaster Culicicapa_ceylonensis Luscinia_megarhynchos Mimus_polyglottus Cinclus_cinclus Regulus_ignicapillus Tichodroma_muraria Certhia_familiaris Troglodytes_troglodytes Dulus_dominicus Bombycilla_garrulus Dicaeum_trigonostigma Irena_puella Plocepasser_mahali Taeniopygia_guttata Passer_domesticus Motacilla_flava Chloris_chloris Emberiza_calandra Calcarius_lapponicus Geospiza_fuliginosa Coereba_flaveola Melospiza_melodia : Columba_livia Trogon_melanurus Picus_viridis Capito_niger Merops_orientalis Cariama_cristata Micrastur_ruficollis Falco_sparverius Nestor_notabilis Psittacus_erithacus Zygodactylus_luberonensis_SMFAv519 Xenicus_longipes Xenicus_gilviventris Acanthisitta_chloris Corydon_sumatranus Psarisomus_dalhousiae Eurylaimus_ochromalus Serilophus_lunatus Cymbirhynchus_macrorhynchos Philepitta_castanea Philepitta_schlegeli Neodrepanis_coruscans Calyptomena_hosii Calyptomena_viridis Pitta_sordida Hydrornis_gurneyi Glyphorhynchus_spirurus Xiphorhynchus_guttatus Xenops_minutus Furnarius_rufus Sclerurus_mexicanus Formicarius_analis Liosceles_thoracicus Myrmothera_campanisona Melanopareia_torquata Conopophaga_lineata Myrmornis_torquata Thamnophilus_torquatus Thamnophilus_aethiops Neopelma_chrysocephalum Ceratopipra_erythrocephala Cotinga_cayana Rupicola_peruvianus Schiffornis_virescens Tityra_semifasciata Myiobius_barbatus Oxyruncus_cristatus Piprites_chloris Platyrinchus_mystaceus Tachuris_rubrigastra Mionectes_olivaceus Hirundinea_ferruginea Tyrannus_tyrannus Elaenia_flavogaster;
constraint node55 partial = Atrichornis_rufescens Menura_novaehollandiae : Columba_livia Trogon_melanurus Picus_viridis Capito_niger Merops_orientalis Cariama_cristata Micrastur_ruficollis Falco_sparverius Nestor_notabilis Psittacus_erithacus Zygodactylus_luberonensis_SMFAv519 Xenicus_longipes Xenicus_gilviventris Acanthisitta_chloris Corydon_sumatranus Psarisomus_dalhousiae Eurylaimus_ochromalus Serilophus_lunatus Cymbirhynchus_macrorhynchos Philepitta_castanea Philepitta_schlegeli Neodrepanis_coruscans Calyptomena_hosii Calyptomena_viridis Pitta_sordida Hydrornis_gurneyi Glyphorhynchus_spirurus Xiphorhynchus_guttatus Xenops_minutus Furnarius_rufus Sclerurus_mexicanus Formicarius_analis Liosceles_thoracicus Myrmothera_campanisona Melanopareia_torquata Conopophaga_lineata Myrmornis_torquata Thamnophilus_torquatus Thamnophilus_aethiops Neopelma_chrysocephalum Ceratopipra_erythrocephala Cotinga_cayana Rupicola_peruvianus Schiffornis_virescens Tityra_semifasciata Myiobius_barbatus Oxyruncus_cristatus Piprites_chloris Platyrinchus_mystaceus Tachuris_rubrigastra Mionectes_olivaceus Hirundinea_ferruginea Tyrannus_tyrannus Elaenia_flavogaster Sericulus_chrysocephalus Ptilonorhynchus_violaceus Cormobates_leucophaea Climacteris_melanurus Malurus_melanocephalus Stipiturus_malachurus Dasyornis_broadbenti Gerygone_fusca Acanthiza_pusilla Pardalotus_striatus Cissomela_pectoralis Ptilotula_penicillata Pomatostomus_superciliosus Orthonyx_temminckii Coracina_tenuirostris Pericrocotus_flammeus Mohoua_ochrocephala Falcunculus_frontatus Pteruthius_melanotis Colluricincla_harmonica Oriolus_sagittatus Machaerirhynchus_nigripectus Artamus_leucorhynchus Aegithina_lafresnayei Pityriasis_gymnocephala Tchagra_senegalus Platysteira_castanea Prionops_plumatus Dicrurus_hottentotus Hypothymis_azurea Paradisaea_apoda Struthidea_cinerea Platylophus_galericulatus Lanius_collurio Corvus_brachyrhynchos Ptilorrhoa_caerulescens Cinclosoma_punctatum Loboparadisea_sericea Oedistoma_iliophus Melanocharis_versteri Melanocharis_nigra Heteralocha_gouldi Callaeas_cinerea Notiomystis_cincta Petroica_phoenicea Microeca_leucophaea Picathartes_gymnocephalus Eupetes_macrocerus Remiz_pendulinus Poecile_atricapillus Calandrella_cinerea Sylvietta_rufescens Cisticola_anonymus Nesillas_typica Donacobius_atricapillus Locustella_lanceolata Pnoepyga_pusilla Hirundo_rustica Pycnonotus_cafer Sylvia_borin Leiothrix_lutea Phylloscopus_trochilus Hylia_prasina Aegithalos_caudatus Hyliota_flavigaster Culicicapa_ceylonensis Luscinia_megarhynchos Mimus_polyglottus Cinclus_cinclus Regulus_ignicapillus Tichodroma_muraria Certhia_familiaris Troglodytes_troglodytes Dulus_dominicus Bombycilla_garrulus Dicaeum_trigonostigma Irena_puella Plocepasser_mahali Taeniopygia_guttata Passer_domesticus Motacilla_flava Chloris_chloris Emberiza_calandra Calcarius_lapponicus Geospiza_fuliginosa Coereba_flaveola Melospiza_melodia;
constraint node56 partial = Sericulus_chrysocephalus Ptilonorhynchus_violaceus Cormobates_leucophaea Climacteris_melanurus Malurus_melanocephalus Stipiturus_malachurus Dasyornis_broadbenti Gerygone_fusca Acanthiza_pusilla Pardalotus_striatus Cissomela_pectoralis Ptilotula_penicillata Pomatostomus_superciliosus Orthonyx_temminckii Coracina_tenuirostris Pericrocotus_flammeus Mohoua_ochrocephala Falcunculus_frontatus Pteruthius_melanotis Colluricincla_harmonica Oriolus_sagittatus Machaerirhynchus_nigripectus Artamus_leucorhynchus Aegithina_lafresnayei Pityriasis_gymnocephala Tchagra_senegalus Platysteira_castanea Prionops_plumatus Dicrurus_hottentotus Hypothymis_azurea Paradisaea_apoda Struthidea_cinerea Platylophus_galericulatus Lanius_collurio Corvus_brachyrhynchos Ptilorrhoa_caerulescens Cinclosoma_punctatum Loboparadisea_sericea Oedistoma_iliophus Melanocharis_versteri Melanocharis_nigra Heteralocha_gouldi Callaeas_cinerea Notiomystis_cincta Petroica_phoenicea Microeca_leucophaea Picathartes_gymnocephalus Eupetes_macrocerus Remiz_pendulinus Poecile_atricapillus Calandrella_cinerea Sylvietta_rufescens Cisticola_anonymus Nesillas_typica Donacobius_atricapillus Locustella_lanceolata Pnoepyga_pusilla Hirundo_rustica Pycnonotus_cafer Sylvia_borin Leiothrix_lutea Phylloscopus_trochilus Hylia_prasina Aegithalos_caudatus Hyliota_flavigaster Culicicapa_ceylonensis Luscinia_megarhynchos Mimus_polyglottus Cinclus_cinclus Regulus_ignicapillus Tichodroma_muraria Certhia_familiaris Troglodytes_troglodytes Dulus_dominicus Bombycilla_garrulus Dicaeum_trigonostigma Irena_puella Plocepasser_mahali Taeniopygia_guttata Passer_domesticus Motacilla_flava Chloris_chloris Emberiza_calandra Calcarius_lapponicus Geospiza_fuliginosa Coereba_flaveola Melospiza_melodia : Columba_livia Trogon_melanurus Picus_viridis Capito_niger Merops_orientalis Cariama_cristata Micrastur_ruficollis Falco_sparverius Nestor_notabilis Psittacus_erithacus Zygodactylus_luberonensis_SMFAv519 Xenicus_longipes Xenicus_gilviventris Acanthisitta_chloris Corydon_sumatranus Psarisomus_dalhousiae Eurylaimus_ochromalus Serilophus_lunatus Cymbirhynchus_macrorhynchos Philepitta_castanea Philepitta_schlegeli Neodrepanis_coruscans Calyptomena_hosii Calyptomena_viridis Pitta_sordida Hydrornis_gurneyi Glyphorhynchus_spirurus Xiphorhynchus_guttatus Xenops_minutus Furnarius_rufus Sclerurus_mexicanus Formicarius_analis Liosceles_thoracicus Myrmothera_campanisona Melanopareia_torquata Conopophaga_lineata Myrmornis_torquata Thamnophilus_torquatus Thamnophilus_aethiops Neopelma_chrysocephalum Ceratopipra_erythrocephala Cotinga_cayana Rupicola_peruvianus Schiffornis_virescens Tityra_semifasciata Myiobius_barbatus Oxyruncus_cristatus Piprites_chloris Platyrinchus_mystaceus Tachuris_rubrigastra Mionectes_olivaceus Hirundinea_ferruginea Tyrannus_tyrannus Elaenia_flavogaster Atrichornis_rufescens Menura_novaehollandiae;
constraint node57 partial = Sericulus_chrysocephalus Ptilonorhynchus_violaceus Cormobates_leucophaea Climacteris_melanurus : Columba_livia Trogon_melanurus Picus_viridis Capito_niger Merops_orientalis Cariama_cristata Micrastur_ruficollis Falco_sparverius Nestor_notabilis Psittacus_erithacus Zygodactylus_luberonensis_SMFAv519 Xenicus_longipes Xenicus_gilviventris Acanthisitta_chloris Corydon_sumatranus Psarisomus_dalhousiae Eurylaimus_ochromalus Serilophus_lunatus Cymbirhynchus_macrorhynchos Philepitta_castanea Philepitta_schlegeli Neodrepanis_coruscans Calyptomena_hosii Calyptomena_viridis Pitta_sordida Hydrornis_gurneyi Glyphorhynchus_spirurus Xiphorhynchus_guttatus Xenops_minutus Furnarius_rufus Sclerurus_mexicanus Formicarius_analis Liosceles_thoracicus Myrmothera_campanisona Melanopareia_torquata Conopophaga_lineata Myrmornis_torquata Thamnophilus_torquatus Thamnophilus_aethiops Neopelma_chrysocephalum Ceratopipra_erythrocephala Cotinga_cayana Rupicola_peruvianus Schiffornis_virescens Tityra_semifasciata Myiobius_barbatus Oxyruncus_cristatus Piprites_chloris Platyrinchus_mystaceus Tachuris_rubrigastra Mionectes_olivaceus Hirundinea_ferruginea Tyrannus_tyrannus Elaenia_flavogaster Atrichornis_rufescens Menura_novaehollandiae Malurus_melanocephalus Stipiturus_malachurus Dasyornis_broadbenti Gerygone_fusca Acanthiza_pusilla Pardalotus_striatus Cissomela_pectoralis Ptilotula_penicillata Pomatostomus_superciliosus Orthonyx_temminckii Coracina_tenuirostris Pericrocotus_flammeus Mohoua_ochrocephala Falcunculus_frontatus Pteruthius_melanotis Colluricincla_harmonica Oriolus_sagittatus Machaerirhynchus_nigripectus Artamus_leucorhynchus Aegithina_lafresnayei Pityriasis_gymnocephala Tchagra_senegalus Platysteira_castanea Prionops_plumatus Dicrurus_hottentotus Hypothymis_azurea Paradisaea_apoda Struthidea_cinerea Platylophus_galericulatus Lanius_collurio Corvus_brachyrhynchos Ptilorrhoa_caerulescens Cinclosoma_punctatum Loboparadisea_sericea Oedistoma_iliophus Melanocharis_versteri Melanocharis_nigra Heteralocha_gouldi Callaeas_cinerea Notiomystis_cincta Petroica_phoenicea Microeca_leucophaea Picathartes_gymnocephalus Eupetes_macrocerus Remiz_pendulinus Poecile_atricapillus Calandrella_cinerea Sylvietta_rufescens Cisticola_anonymus Nesillas_typica Donacobius_atricapillus Locustella_lanceolata Pnoepyga_pusilla Hirundo_rustica Pycnonotus_cafer Sylvia_borin Leiothrix_lutea Phylloscopus_trochilus Hylia_prasina Aegithalos_caudatus Hyliota_flavigaster Culicicapa_ceylonensis Luscinia_megarhynchos Mimus_polyglottus Cinclus_cinclus Regulus_ignicapillus Tichodroma_muraria Certhia_familiaris Troglodytes_troglodytes Dulus_dominicus Bombycilla_garrulus Dicaeum_trigonostigma Irena_puella Plocepasser_mahali Taeniopygia_guttata Passer_domesticus Motacilla_flava Chloris_chloris Emberiza_calandra Calcarius_lapponicus Geospiza_fuliginosa Coereba_flaveola Melospiza_melodia;
constraint node58 partial = Sericulus_chrysocephalus Ptilonorhynchus_violaceus : Columba_livia Trogon_melanurus Picus_viridis Capito_niger Merops_orientalis Cariama_cristata Micrastur_ruficollis Falco_sparverius Nestor_notabilis Psittacus_erithacus Zygodactylus_luberonensis_SMFAv519 Xenicus_longipes Xenicus_gilviventris Acanthisitta_chloris Corydon_sumatranus Psarisomus_dalhousiae Eurylaimus_ochromalus Serilophus_lunatus Cymbirhynchus_macrorhynchos Philepitta_castanea Philepitta_schlegeli Neodrepanis_coruscans Calyptomena_hosii Calyptomena_viridis Pitta_sordida Hydrornis_gurneyi Glyphorhynchus_spirurus Xiphorhynchus_guttatus Xenops_minutus Furnarius_rufus Sclerurus_mexicanus Formicarius_analis Liosceles_thoracicus Myrmothera_campanisona Melanopareia_torquata Conopophaga_lineata Myrmornis_torquata Thamnophilus_torquatus Thamnophilus_aethiops Neopelma_chrysocephalum Ceratopipra_erythrocephala Cotinga_cayana Rupicola_peruvianus Schiffornis_virescens Tityra_semifasciata Myiobius_barbatus Oxyruncus_cristatus Piprites_chloris Platyrinchus_mystaceus Tachuris_rubrigastra Mionectes_olivaceus Hirundinea_ferruginea Tyrannus_tyrannus Elaenia_flavogaster Atrichornis_rufescens Menura_novaehollandiae Cormobates_leucophaea Climacteris_melanurus Malurus_melanocephalus Stipiturus_malachurus Dasyornis_broadbenti Gerygone_fusca Acanthiza_pusilla Pardalotus_striatus Cissomela_pectoralis Ptilotula_penicillata Pomatostomus_superciliosus Orthonyx_temminckii Coracina_tenuirostris Pericrocotus_flammeus Mohoua_ochrocephala Falcunculus_frontatus Pteruthius_melanotis Colluricincla_harmonica Oriolus_sagittatus Machaerirhynchus_nigripectus Artamus_leucorhynchus Aegithina_lafresnayei Pityriasis_gymnocephala Tchagra_senegalus Platysteira_castanea Prionops_plumatus Dicrurus_hottentotus Hypothymis_azurea Paradisaea_apoda Struthidea_cinerea Platylophus_galericulatus Lanius_collurio Corvus_brachyrhynchos Ptilorrhoa_caerulescens Cinclosoma_punctatum Loboparadisea_sericea Oedistoma_iliophus Melanocharis_versteri Melanocharis_nigra Heteralocha_gouldi Callaeas_cinerea Notiomystis_cincta Petroica_phoenicea Microeca_leucophaea Picathartes_gymnocephalus Eupetes_macrocerus Remiz_pendulinus Poecile_atricapillus Calandrella_cinerea Sylvietta_rufescens Cisticola_anonymus Nesillas_typica Donacobius_atricapillus Locustella_lanceolata Pnoepyga_pusilla Hirundo_rustica Pycnonotus_cafer Sylvia_borin Leiothrix_lutea Phylloscopus_trochilus Hylia_prasina Aegithalos_caudatus Hyliota_flavigaster Culicicapa_ceylonensis Luscinia_megarhynchos Mimus_polyglottus Cinclus_cinclus Regulus_ignicapillus Tichodroma_muraria Certhia_familiaris Troglodytes_troglodytes Dulus_dominicus Bombycilla_garrulus Dicaeum_trigonostigma Irena_puella Plocepasser_mahali Taeniopygia_guttata Passer_domesticus Motacilla_flava Chloris_chloris Emberiza_calandra Calcarius_lapponicus Geospiza_fuliginosa Coereba_flaveola Melospiza_melodia;
constraint node59 partial = Cormobates_leucophaea Climacteris_melanurus : Columba_livia Trogon_melanurus Picus_viridis Capito_niger Merops_orientalis Cariama_cristata Micrastur_ruficollis Falco_sparverius Nestor_notabilis Psittacus_erithacus Zygodactylus_luberonensis_SMFAv519 Xenicus_longipes Xenicus_gilviventris Acanthisitta_chloris Corydon_sumatranus Psarisomus_dalhousiae Eurylaimus_ochromalus Serilophus_lunatus Cymbirhynchus_macrorhynchos Philepitta_castanea Philepitta_schlegeli Neodrepanis_coruscans Calyptomena_hosii Calyptomena_viridis Pitta_sordida Hydrornis_gurneyi Glyphorhynchus_spirurus Xiphorhynchus_guttatus Xenops_minutus Furnarius_rufus Sclerurus_mexicanus Formicarius_analis Liosceles_thoracicus Myrmothera_campanisona Melanopareia_torquata Conopophaga_lineata Myrmornis_torquata Thamnophilus_torquatus Thamnophilus_aethiops Neopelma_chrysocephalum Ceratopipra_erythrocephala Cotinga_cayana Rupicola_peruvianus Schiffornis_virescens Tityra_semifasciata Myiobius_barbatus Oxyruncus_cristatus Piprites_chloris Platyrinchus_mystaceus Tachuris_rubrigastra Mionectes_olivaceus Hirundinea_ferruginea Tyrannus_tyrannus Elaenia_flavogaster Atrichornis_rufescens Menura_novaehollandiae Sericulus_chrysocephalus Ptilonorhynchus_violaceus Malurus_melanocephalus Stipiturus_malachurus Dasyornis_broadbenti Gerygone_fusca Acanthiza_pusilla Pardalotus_striatus Cissomela_pectoralis Ptilotula_penicillata Pomatostomus_superciliosus Orthonyx_temminckii Coracina_tenuirostris Pericrocotus_flammeus Mohoua_ochrocephala Falcunculus_frontatus Pteruthius_melanotis Colluricincla_harmonica Oriolus_sagittatus Machaerirhynchus_nigripectus Artamus_leucorhynchus Aegithina_lafresnayei Pityriasis_gymnocephala Tchagra_senegalus Platysteira_castanea Prionops_plumatus Dicrurus_hottentotus Hypothymis_azurea Paradisaea_apoda Struthidea_cinerea Platylophus_galericulatus Lanius_collurio Corvus_brachyrhynchos Ptilorrhoa_caerulescens Cinclosoma_punctatum Loboparadisea_sericea Oedistoma_iliophus Melanocharis_versteri Melanocharis_nigra Heteralocha_gouldi Callaeas_cinerea Notiomystis_cincta Petroica_phoenicea Microeca_leucophaea Picathartes_gymnocephalus Eupetes_macrocerus Remiz_pendulinus Poecile_atricapillus Calandrella_cinerea Sylvietta_rufescens Cisticola_anonymus Nesillas_typica Donacobius_atricapillus Locustella_lanceolata Pnoepyga_pusilla Hirundo_rustica Pycnonotus_cafer Sylvia_borin Leiothrix_lutea Phylloscopus_trochilus Hylia_prasina Aegithalos_caudatus Hyliota_flavigaster Culicicapa_ceylonensis Luscinia_megarhynchos Mimus_polyglottus Cinclus_cinclus Regulus_ignicapillus Tichodroma_muraria Certhia_familiaris Troglodytes_troglodytes Dulus_dominicus Bombycilla_garrulus Dicaeum_trigonostigma Irena_puella Plocepasser_mahali Taeniopygia_guttata Passer_domesticus Motacilla_flava Chloris_chloris Emberiza_calandra Calcarius_lapponicus Geospiza_fuliginosa Coereba_flaveola Melospiza_melodia;
constraint node60 partial = Malurus_melanocephalus Stipiturus_malachurus Dasyornis_broadbenti Gerygone_fusca Acanthiza_pusilla Pardalotus_striatus Cissomela_pectoralis Ptilotula_penicillata Pomatostomus_superciliosus Orthonyx_temminckii Coracina_tenuirostris Pericrocotus_flammeus Mohoua_ochrocephala Falcunculus_frontatus Pteruthius_melanotis Colluricincla_harmonica Oriolus_sagittatus Machaerirhynchus_nigripectus Artamus_leucorhynchus Aegithina_lafresnayei Pityriasis_gymnocephala Tchagra_senegalus Platysteira_castanea Prionops_plumatus Dicrurus_hottentotus Hypothymis_azurea Paradisaea_apoda Struthidea_cinerea Platylophus_galericulatus Lanius_collurio Corvus_brachyrhynchos Ptilorrhoa_caerulescens Cinclosoma_punctatum Loboparadisea_sericea Oedistoma_iliophus Melanocharis_versteri Melanocharis_nigra Heteralocha_gouldi Callaeas_cinerea Notiomystis_cincta Petroica_phoenicea Microeca_leucophaea Picathartes_gymnocephalus Eupetes_macrocerus Remiz_pendulinus Poecile_atricapillus Calandrella_cinerea Sylvietta_rufescens Cisticola_anonymus Nesillas_typica Donacobius_atricapillus Locustella_lanceolata Pnoepyga_pusilla Hirundo_rustica Pycnonotus_cafer Sylvia_borin Leiothrix_lutea Phylloscopus_trochilus Hylia_prasina Aegithalos_caudatus Hyliota_flavigaster Culicicapa_ceylonensis Luscinia_megarhynchos Mimus_polyglottus Cinclus_cinclus Regulus_ignicapillus Tichodroma_muraria Certhia_familiaris Troglodytes_troglodytes Dulus_dominicus Bombycilla_garrulus Dicaeum_trigonostigma Irena_puella Plocepasser_mahali Taeniopygia_guttata Passer_domesticus Motacilla_flava Chloris_chloris Emberiza_calandra Calcarius_lapponicus Geospiza_fuliginosa Coereba_flaveola Melospiza_melodia : Columba_livia Trogon_melanurus Picus_viridis Capito_niger Merops_orientalis Cariama_cristata Micrastur_ruficollis Falco_sparverius Nestor_notabilis Psittacus_erithacus Zygodactylus_luberonensis_SMFAv519 Xenicus_longipes Xenicus_gilviventris Acanthisitta_chloris Corydon_sumatranus Psarisomus_dalhousiae Eurylaimus_ochromalus Serilophus_lunatus Cymbirhynchus_macrorhynchos Philepitta_castanea Philepitta_schlegeli Neodrepanis_coruscans Calyptomena_hosii Calyptomena_viridis Pitta_sordida Hydrornis_gurneyi Glyphorhynchus_spirurus Xiphorhynchus_guttatus Xenops_minutus Furnarius_rufus Sclerurus_mexicanus Formicarius_analis Liosceles_thoracicus Myrmothera_campanisona Melanopareia_torquata Conopophaga_lineata Myrmornis_torquata Thamnophilus_torquatus Thamnophilus_aethiops Neopelma_chrysocephalum Ceratopipra_erythrocephala Cotinga_cayana Rupicola_peruvianus Schiffornis_virescens Tityra_semifasciata Myiobius_barbatus Oxyruncus_cristatus Piprites_chloris Platyrinchus_mystaceus Tachuris_rubrigastra Mionectes_olivaceus Hirundinea_ferruginea Tyrannus_tyrannus Elaenia_flavogaster Atrichornis_rufescens Menura_novaehollandiae Sericulus_chrysocephalus Ptilonorhynchus_violaceus Cormobates_leucophaea Climacteris_melanurus;
constraint node61 partial = Malurus_melanocephalus Stipiturus_malachurus Dasyornis_broadbenti Gerygone_fusca Acanthiza_pusilla Pardalotus_striatus Cissomela_pectoralis Ptilotula_penicillata : Columba_livia Trogon_melanurus Picus_viridis Capito_niger Merops_orientalis Cariama_cristata Micrastur_ruficollis Falco_sparverius Nestor_notabilis Psittacus_erithacus Zygodactylus_luberonensis_SMFAv519 Xenicus_longipes Xenicus_gilviventris Acanthisitta_chloris Corydon_sumatranus Psarisomus_dalhousiae Eurylaimus_ochromalus Serilophus_lunatus Cymbirhynchus_macrorhynchos Philepitta_castanea Philepitta_schlegeli Neodrepanis_coruscans Calyptomena_hosii Calyptomena_viridis Pitta_sordida Hydrornis_gurneyi Glyphorhynchus_spirurus Xiphorhynchus_guttatus Xenops_minutus Furnarius_rufus Sclerurus_mexicanus Formicarius_analis Liosceles_thoracicus Myrmothera_campanisona Melanopareia_torquata Conopophaga_lineata Myrmornis_torquata Thamnophilus_torquatus Thamnophilus_aethiops Neopelma_chrysocephalum Ceratopipra_erythrocephala Cotinga_cayana Rupicola_peruvianus Schiffornis_virescens Tityra_semifasciata Myiobius_barbatus Oxyruncus_cristatus Piprites_chloris Platyrinchus_mystaceus Tachuris_rubrigastra Mionectes_olivaceus Hirundinea_ferruginea Tyrannus_tyrannus Elaenia_flavogaster Atrichornis_rufescens Menura_novaehollandiae Sericulus_chrysocephalus Ptilonorhynchus_violaceus Cormobates_leucophaea Climacteris_melanurus Pomatostomus_superciliosus Orthonyx_temminckii Coracina_tenuirostris Pericrocotus_flammeus Mohoua_ochrocephala Falcunculus_frontatus Pteruthius_melanotis Colluricincla_harmonica Oriolus_sagittatus Machaerirhynchus_nigripectus Artamus_leucorhynchus Aegithina_lafresnayei Pityriasis_gymnocephala Tchagra_senegalus Platysteira_castanea Prionops_plumatus Dicrurus_hottentotus Hypothymis_azurea Paradisaea_apoda Struthidea_cinerea Platylophus_galericulatus Lanius_collurio Corvus_brachyrhynchos Ptilorrhoa_caerulescens Cinclosoma_punctatum Loboparadisea_sericea Oedistoma_iliophus Melanocharis_versteri Melanocharis_nigra Heteralocha_gouldi Callaeas_cinerea Notiomystis_cincta Petroica_phoenicea Microeca_leucophaea Picathartes_gymnocephalus Eupetes_macrocerus Remiz_pendulinus Poecile_atricapillus Calandrella_cinerea Sylvietta_rufescens Cisticola_anonymus Nesillas_typica Donacobius_atricapillus Locustella_lanceolata Pnoepyga_pusilla Hirundo_rustica Pycnonotus_cafer Sylvia_borin Leiothrix_lutea Phylloscopus_trochilus Hylia_prasina Aegithalos_caudatus Hyliota_flavigaster Culicicapa_ceylonensis Luscinia_megarhynchos Mimus_polyglottus Cinclus_cinclus Regulus_ignicapillus Tichodroma_muraria Certhia_familiaris Troglodytes_troglodytes Dulus_dominicus Bombycilla_garrulus Dicaeum_trigonostigma Irena_puella Plocepasser_mahali Taeniopygia_guttata Passer_domesticus Motacilla_flava Chloris_chloris Emberiza_calandra Calcarius_lapponicus Geospiza_fuliginosa Coereba_flaveola Melospiza_melodia;
constraint node62 partial = Malurus_melanocephalus Stipiturus_malachurus : Columba_livia Trogon_melanurus Picus_viridis Capito_niger Merops_orientalis Cariama_cristata Micrastur_ruficollis Falco_sparverius Nestor_notabilis Psittacus_erithacus Zygodactylus_luberonensis_SMFAv519 Xenicus_longipes Xenicus_gilviventris Acanthisitta_chloris Corydon_sumatranus Psarisomus_dalhousiae Eurylaimus_ochromalus Serilophus_lunatus Cymbirhynchus_macrorhynchos Philepitta_castanea Philepitta_schlegeli Neodrepanis_coruscans Calyptomena_hosii Calyptomena_viridis Pitta_sordida Hydrornis_gurneyi Glyphorhynchus_spirurus Xiphorhynchus_guttatus Xenops_minutus Furnarius_rufus Sclerurus_mexicanus Formicarius_analis Liosceles_thoracicus Myrmothera_campanisona Melanopareia_torquata Conopophaga_lineata Myrmornis_torquata Thamnophilus_torquatus Thamnophilus_aethiops Neopelma_chrysocephalum Ceratopipra_erythrocephala Cotinga_cayana Rupicola_peruvianus Schiffornis_virescens Tityra_semifasciata Myiobius_barbatus Oxyruncus_cristatus Piprites_chloris Platyrinchus_mystaceus Tachuris_rubrigastra Mionectes_olivaceus Hirundinea_ferruginea Tyrannus_tyrannus Elaenia_flavogaster Atrichornis_rufescens Menura_novaehollandiae Sericulus_chrysocephalus Ptilonorhynchus_violaceus Cormobates_leucophaea Climacteris_melanurus Dasyornis_broadbenti Gerygone_fusca Acanthiza_pusilla Pardalotus_striatus Cissomela_pectoralis Ptilotula_penicillata Pomatostomus_superciliosus Orthonyx_temminckii Coracina_tenuirostris Pericrocotus_flammeus Mohoua_ochrocephala Falcunculus_frontatus Pteruthius_melanotis Colluricincla_harmonica Oriolus_sagittatus Machaerirhynchus_nigripectus Artamus_leucorhynchus Aegithina_lafresnayei Pityriasis_gymnocephala Tchagra_senegalus Platysteira_castanea Prionops_plumatus Dicrurus_hottentotus Hypothymis_azurea Paradisaea_apoda Struthidea_cinerea Platylophus_galericulatus Lanius_collurio Corvus_brachyrhynchos Ptilorrhoa_caerulescens Cinclosoma_punctatum Loboparadisea_sericea Oedistoma_iliophus Melanocharis_versteri Melanocharis_nigra Heteralocha_gouldi Callaeas_cinerea Notiomystis_cincta Petroica_phoenicea Microeca_leucophaea Picathartes_gymnocephalus Eupetes_macrocerus Remiz_pendulinus Poecile_atricapillus Calandrella_cinerea Sylvietta_rufescens Cisticola_anonymus Nesillas_typica Donacobius_atricapillus Locustella_lanceolata Pnoepyga_pusilla Hirundo_rustica Pycnonotus_cafer Sylvia_borin Leiothrix_lutea Phylloscopus_trochilus Hylia_prasina Aegithalos_caudatus Hyliota_flavigaster Culicicapa_ceylonensis Luscinia_megarhynchos Mimus_polyglottus Cinclus_cinclus Regulus_ignicapillus Tichodroma_muraria Certhia_familiaris Troglodytes_troglodytes Dulus_dominicus Bombycilla_garrulus Dicaeum_trigonostigma Irena_puella Plocepasser_mahali Taeniopygia_guttata Passer_domesticus Motacilla_flava Chloris_chloris Emberiza_calandra Calcarius_lapponicus Geospiza_fuliginosa Coereba_flaveola Melospiza_melodia;
constraint node63 partial = Dasyornis_broadbenti Gerygone_fusca Acanthiza_pusilla Pardalotus_striatus Cissomela_pectoralis Ptilotula_penicillata : Columba_livia Trogon_melanurus Picus_viridis Capito_niger Merops_orientalis Cariama_cristata Micrastur_ruficollis Falco_sparverius Nestor_notabilis Psittacus_erithacus Zygodactylus_luberonensis_SMFAv519 Xenicus_longipes Xenicus_gilviventris Acanthisitta_chloris Corydon_sumatranus Psarisomus_dalhousiae Eurylaimus_ochromalus Serilophus_lunatus Cymbirhynchus_macrorhynchos Philepitta_castanea Philepitta_schlegeli Neodrepanis_coruscans Calyptomena_hosii Calyptomena_viridis Pitta_sordida Hydrornis_gurneyi Glyphorhynchus_spirurus Xiphorhynchus_guttatus Xenops_minutus Furnarius_rufus Sclerurus_mexicanus Formicarius_analis Liosceles_thoracicus Myrmothera_campanisona Melanopareia_torquata Conopophaga_lineata Myrmornis_torquata Thamnophilus_torquatus Thamnophilus_aethiops Neopelma_chrysocephalum Ceratopipra_erythrocephala Cotinga_cayana Rupicola_peruvianus Schiffornis_virescens Tityra_semifasciata Myiobius_barbatus Oxyruncus_cristatus Piprites_chloris Platyrinchus_mystaceus Tachuris_rubrigastra Mionectes_olivaceus Hirundinea_ferruginea Tyrannus_tyrannus Elaenia_flavogaster Atrichornis_rufescens Menura_novaehollandiae Sericulus_chrysocephalus Ptilonorhynchus_violaceus Cormobates_leucophaea Climacteris_melanurus Malurus_melanocephalus Stipiturus_malachurus Pomatostomus_superciliosus Orthonyx_temminckii Coracina_tenuirostris Pericrocotus_flammeus Mohoua_ochrocephala Falcunculus_frontatus Pteruthius_melanotis Colluricincla_harmonica Oriolus_sagittatus Machaerirhynchus_nigripectus Artamus_leucorhynchus Aegithina_lafresnayei Pityriasis_gymnocephala Tchagra_senegalus Platysteira_castanea Prionops_plumatus Dicrurus_hottentotus Hypothymis_azurea Paradisaea_apoda Struthidea_cinerea Platylophus_galericulatus Lanius_collurio Corvus_brachyrhynchos Ptilorrhoa_caerulescens Cinclosoma_punctatum Loboparadisea_sericea Oedistoma_iliophus Melanocharis_versteri Melanocharis_nigra Heteralocha_gouldi Callaeas_cinerea Notiomystis_cincta Petroica_phoenicea Microeca_leucophaea Picathartes_gymnocephalus Eupetes_macrocerus Remiz_pendulinus Poecile_atricapillus Calandrella_cinerea Sylvietta_rufescens Cisticola_anonymus Nesillas_typica Donacobius_atricapillus Locustella_lanceolata Pnoepyga_pusilla Hirundo_rustica Pycnonotus_cafer Sylvia_borin Leiothrix_lutea Phylloscopus_trochilus Hylia_prasina Aegithalos_caudatus Hyliota_flavigaster Culicicapa_ceylonensis Luscinia_megarhynchos Mimus_polyglottus Cinclus_cinclus Regulus_ignicapillus Tichodroma_muraria Certhia_familiaris Troglodytes_troglodytes Dulus_dominicus Bombycilla_garrulus Dicaeum_trigonostigma Irena_puella Plocepasser_mahali Taeniopygia_guttata Passer_domesticus Motacilla_flava Chloris_chloris Emberiza_calandra Calcarius_lapponicus Geospiza_fuliginosa Coereba_flaveola Melospiza_melodia;
constraint node64 partial = Gerygone_fusca Acanthiza_pusilla Pardalotus_striatus Cissomela_pectoralis Ptilotula_penicillata : Columba_livia Trogon_melanurus Picus_viridis Capito_niger Merops_orientalis Cariama_cristata Micrastur_ruficollis Falco_sparverius Nestor_notabilis Psittacus_erithacus Zygodactylus_luberonensis_SMFAv519 Xenicus_longipes Xenicus_gilviventris Acanthisitta_chloris Corydon_sumatranus Psarisomus_dalhousiae Eurylaimus_ochromalus Serilophus_lunatus Cymbirhynchus_macrorhynchos Philepitta_castanea Philepitta_schlegeli Neodrepanis_coruscans Calyptomena_hosii Calyptomena_viridis Pitta_sordida Hydrornis_gurneyi Glyphorhynchus_spirurus Xiphorhynchus_guttatus Xenops_minutus Furnarius_rufus Sclerurus_mexicanus Formicarius_analis Liosceles_thoracicus Myrmothera_campanisona Melanopareia_torquata Conopophaga_lineata Myrmornis_torquata Thamnophilus_torquatus Thamnophilus_aethiops Neopelma_chrysocephalum Ceratopipra_erythrocephala Cotinga_cayana Rupicola_peruvianus Schiffornis_virescens Tityra_semifasciata Myiobius_barbatus Oxyruncus_cristatus Piprites_chloris Platyrinchus_mystaceus Tachuris_rubrigastra Mionectes_olivaceus Hirundinea_ferruginea Tyrannus_tyrannus Elaenia_flavogaster Atrichornis_rufescens Menura_novaehollandiae Sericulus_chrysocephalus Ptilonorhynchus_violaceus Cormobates_leucophaea Climacteris_melanurus Malurus_melanocephalus Stipiturus_malachurus Dasyornis_broadbenti Pomatostomus_superciliosus Orthonyx_temminckii Coracina_tenuirostris Pericrocotus_flammeus Mohoua_ochrocephala Falcunculus_frontatus Pteruthius_melanotis Colluricincla_harmonica Oriolus_sagittatus Machaerirhynchus_nigripectus Artamus_leucorhynchus Aegithina_lafresnayei Pityriasis_gymnocephala Tchagra_senegalus Platysteira_castanea Prionops_plumatus Dicrurus_hottentotus Hypothymis_azurea Paradisaea_apoda Struthidea_cinerea Platylophus_galericulatus Lanius_collurio Corvus_brachyrhynchos Ptilorrhoa_caerulescens Cinclosoma_punctatum Loboparadisea_sericea Oedistoma_iliophus Melanocharis_versteri Melanocharis_nigra Heteralocha_gouldi Callaeas_cinerea Notiomystis_cincta Petroica_phoenicea Microeca_leucophaea Picathartes_gymnocephalus Eupetes_macrocerus Remiz_pendulinus Poecile_atricapillus Calandrella_cinerea Sylvietta_rufescens Cisticola_anonymus Nesillas_typica Donacobius_atricapillus Locustella_lanceolata Pnoepyga_pusilla Hirundo_rustica Pycnonotus_cafer Sylvia_borin Leiothrix_lutea Phylloscopus_trochilus Hylia_prasina Aegithalos_caudatus Hyliota_flavigaster Culicicapa_ceylonensis Luscinia_megarhynchos Mimus_polyglottus Cinclus_cinclus Regulus_ignicapillus Tichodroma_muraria Certhia_familiaris Troglodytes_troglodytes Dulus_dominicus Bombycilla_garrulus Dicaeum_trigonostigma Irena_puella Plocepasser_mahali Taeniopygia_guttata Passer_domesticus Motacilla_flava Chloris_chloris Emberiza_calandra Calcarius_lapponicus Geospiza_fuliginosa Coereba_flaveola Melospiza_melodia;
constraint node65 partial = Gerygone_fusca Acanthiza_pusilla Pardalotus_striatus : Columba_livia Trogon_melanurus Picus_viridis Capito_niger Merops_orientalis Cariama_cristata Micrastur_ruficollis Falco_sparverius Nestor_notabilis Psittacus_erithacus Zygodactylus_luberonensis_SMFAv519 Xenicus_longipes Xenicus_gilviventris Acanthisitta_chloris Corydon_sumatranus Psarisomus_dalhousiae Eurylaimus_ochromalus Serilophus_lunatus Cymbirhynchus_macrorhynchos Philepitta_castanea Philepitta_schlegeli Neodrepanis_coruscans Calyptomena_hosii Calyptomena_viridis Pitta_sordida Hydrornis_gurneyi Glyphorhynchus_spirurus Xiphorhynchus_guttatus Xenops_minutus Furnarius_rufus Sclerurus_mexicanus Formicarius_analis Liosceles_thoracicus Myrmothera_campanisona Melanopareia_torquata Conopophaga_lineata Myrmornis_torquata Thamnophilus_torquatus Thamnophilus_aethiops Neopelma_chrysocephalum Ceratopipra_erythrocephala Cotinga_cayana Rupicola_peruvianus Schiffornis_virescens Tityra_semifasciata Myiobius_barbatus Oxyruncus_cristatus Piprites_chloris Platyrinchus_mystaceus Tachuris_rubrigastra Mionectes_olivaceus Hirundinea_ferruginea Tyrannus_tyrannus Elaenia_flavogaster Atrichornis_rufescens Menura_novaehollandiae Sericulus_chrysocephalus Ptilonorhynchus_violaceus Cormobates_leucophaea Climacteris_melanurus Malurus_melanocephalus Stipiturus_malachurus Dasyornis_broadbenti Cissomela_pectoralis Ptilotula_penicillata Pomatostomus_superciliosus Orthonyx_temminckii Coracina_tenuirostris Pericrocotus_flammeus Mohoua_ochrocephala Falcunculus_frontatus Pteruthius_melanotis Colluricincla_harmonica Oriolus_sagittatus Machaerirhynchus_nigripectus Artamus_leucorhynchus Aegithina_lafresnayei Pityriasis_gymnocephala Tchagra_senegalus Platysteira_castanea Prionops_plumatus Dicrurus_hottentotus Hypothymis_azurea Paradisaea_apoda Struthidea_cinerea Platylophus_galericulatus Lanius_collurio Corvus_brachyrhynchos Ptilorrhoa_caerulescens Cinclosoma_punctatum Loboparadisea_sericea Oedistoma_iliophus Melanocharis_versteri Melanocharis_nigra Heteralocha_gouldi Callaeas_cinerea Notiomystis_cincta Petroica_phoenicea Microeca_leucophaea Picathartes_gymnocephalus Eupetes_macrocerus Remiz_pendulinus Poecile_atricapillus Calandrella_cinerea Sylvietta_rufescens Cisticola_anonymus Nesillas_typica Donacobius_atricapillus Locustella_lanceolata Pnoepyga_pusilla Hirundo_rustica Pycnonotus_cafer Sylvia_borin Leiothrix_lutea Phylloscopus_trochilus Hylia_prasina Aegithalos_caudatus Hyliota_flavigaster Culicicapa_ceylonensis Luscinia_megarhynchos Mimus_polyglottus Cinclus_cinclus Regulus_ignicapillus Tichodroma_muraria Certhia_familiaris Troglodytes_troglodytes Dulus_dominicus Bombycilla_garrulus Dicaeum_trigonostigma Irena_puella Plocepasser_mahali Taeniopygia_guttata Passer_domesticus Motacilla_flava Chloris_chloris Emberiza_calandra Calcarius_lapponicus Geospiza_fuliginosa Coereba_flaveola Melospiza_melodia;
constraint node66 partial = Gerygone_fusca Acanthiza_pusilla : Columba_livia Trogon_melanurus Picus_viridis Capito_niger Merops_orientalis Cariama_cristata Micrastur_ruficollis Falco_sparverius Nestor_notabilis Psittacus_erithacus Zygodactylus_luberonensis_SMFAv519 Xenicus_longipes Xenicus_gilviventris Acanthisitta_chloris Corydon_sumatranus Psarisomus_dalhousiae Eurylaimus_ochromalus Serilophus_lunatus Cymbirhynchus_macrorhynchos Philepitta_castanea Philepitta_schlegeli Neodrepanis_coruscans Calyptomena_hosii Calyptomena_viridis Pitta_sordida Hydrornis_gurneyi Glyphorhynchus_spirurus Xiphorhynchus_guttatus Xenops_minutus Furnarius_rufus Sclerurus_mexicanus Formicarius_analis Liosceles_thoracicus Myrmothera_campanisona Melanopareia_torquata Conopophaga_lineata Myrmornis_torquata Thamnophilus_torquatus Thamnophilus_aethiops Neopelma_chrysocephalum Ceratopipra_erythrocephala Cotinga_cayana Rupicola_peruvianus Schiffornis_virescens Tityra_semifasciata Myiobius_barbatus Oxyruncus_cristatus Piprites_chloris Platyrinchus_mystaceus Tachuris_rubrigastra Mionectes_olivaceus Hirundinea_ferruginea Tyrannus_tyrannus Elaenia_flavogaster Atrichornis_rufescens Menura_novaehollandiae Sericulus_chrysocephalus Ptilonorhynchus_violaceus Cormobates_leucophaea Climacteris_melanurus Malurus_melanocephalus Stipiturus_malachurus Dasyornis_broadbenti Pardalotus_striatus Cissomela_pectoralis Ptilotula_penicillata Pomatostomus_superciliosus Orthonyx_temminckii Coracina_tenuirostris Pericrocotus_flammeus Mohoua_ochrocephala Falcunculus_frontatus Pteruthius_melanotis Colluricincla_harmonica Oriolus_sagittatus Machaerirhynchus_nigripectus Artamus_leucorhynchus Aegithina_lafresnayei Pityriasis_gymnocephala Tchagra_senegalus Platysteira_castanea Prionops_plumatus Dicrurus_hottentotus Hypothymis_azurea Paradisaea_apoda Struthidea_cinerea Platylophus_galericulatus Lanius_collurio Corvus_brachyrhynchos Ptilorrhoa_caerulescens Cinclosoma_punctatum Loboparadisea_sericea Oedistoma_iliophus Melanocharis_versteri Melanocharis_nigra Heteralocha_gouldi Callaeas_cinerea Notiomystis_cincta Petroica_phoenicea Microeca_leucophaea Picathartes_gymnocephalus Eupetes_macrocerus Remiz_pendulinus Poecile_atricapillus Calandrella_cinerea Sylvietta_rufescens Cisticola_anonymus Nesillas_typica Donacobius_atricapillus Locustella_lanceolata Pnoepyga_pusilla Hirundo_rustica Pycnonotus_cafer Sylvia_borin Leiothrix_lutea Phylloscopus_trochilus Hylia_prasina Aegithalos_caudatus Hyliota_flavigaster Culicicapa_ceylonensis Luscinia_megarhynchos Mimus_polyglottus Cinclus_cinclus Regulus_ignicapillus Tichodroma_muraria Certhia_familiaris Troglodytes_troglodytes Dulus_dominicus Bombycilla_garrulus Dicaeum_trigonostigma Irena_puella Plocepasser_mahali Taeniopygia_guttata Passer_domesticus Motacilla_flava Chloris_chloris Emberiza_calandra Calcarius_lapponicus Geospiza_fuliginosa Coereba_flaveola Melospiza_melodia;
constraint node67 partial = Cissomela_pectoralis Ptilotula_penicillata : Columba_livia Trogon_melanurus Picus_viridis Capito_niger Merops_orientalis Cariama_cristata Micrastur_ruficollis Falco_sparverius Nestor_notabilis Psittacus_erithacus Zygodactylus_luberonensis_SMFAv519 Xenicus_longipes Xenicus_gilviventris Acanthisitta_chloris Corydon_sumatranus Psarisomus_dalhousiae Eurylaimus_ochromalus Serilophus_lunatus Cymbirhynchus_macrorhynchos Philepitta_castanea Philepitta_schlegeli Neodrepanis_coruscans Calyptomena_hosii Calyptomena_viridis Pitta_sordida Hydrornis_gurneyi Glyphorhynchus_spirurus Xiphorhynchus_guttatus Xenops_minutus Furnarius_rufus Sclerurus_mexicanus Formicarius_analis Liosceles_thoracicus Myrmothera_campanisona Melanopareia_torquata Conopophaga_lineata Myrmornis_torquata Thamnophilus_torquatus Thamnophilus_aethiops Neopelma_chrysocephalum Ceratopipra_erythrocephala Cotinga_cayana Rupicola_peruvianus Schiffornis_virescens Tityra_semifasciata Myiobius_barbatus Oxyruncus_cristatus Piprites_chloris Platyrinchus_mystaceus Tachuris_rubrigastra Mionectes_olivaceus Hirundinea_ferruginea Tyrannus_tyrannus Elaenia_flavogaster Atrichornis_rufescens Menura_novaehollandiae Sericulus_chrysocephalus Ptilonorhynchus_violaceus Cormobates_leucophaea Climacteris_melanurus Malurus_melanocephalus Stipiturus_malachurus Dasyornis_broadbenti Gerygone_fusca Acanthiza_pusilla Pardalotus_striatus Pomatostomus_superciliosus Orthonyx_temminckii Coracina_tenuirostris Pericrocotus_flammeus Mohoua_ochrocephala Falcunculus_frontatus Pteruthius_melanotis Colluricincla_harmonica Oriolus_sagittatus Machaerirhynchus_nigripectus Artamus_leucorhynchus Aegithina_lafresnayei Pityriasis_gymnocephala Tchagra_senegalus Platysteira_castanea Prionops_plumatus Dicrurus_hottentotus Hypothymis_azurea Paradisaea_apoda Struthidea_cinerea Platylophus_galericulatus Lanius_collurio Corvus_brachyrhynchos Ptilorrhoa_caerulescens Cinclosoma_punctatum Loboparadisea_sericea Oedistoma_iliophus Melanocharis_versteri Melanocharis_nigra Heteralocha_gouldi Callaeas_cinerea Notiomystis_cincta Petroica_phoenicea Microeca_leucophaea Picathartes_gymnocephalus Eupetes_macrocerus Remiz_pendulinus Poecile_atricapillus Calandrella_cinerea Sylvietta_rufescens Cisticola_anonymus Nesillas_typica Donacobius_atricapillus Locustella_lanceolata Pnoepyga_pusilla Hirundo_rustica Pycnonotus_cafer Sylvia_borin Leiothrix_lutea Phylloscopus_trochilus Hylia_prasina Aegithalos_caudatus Hyliota_flavigaster Culicicapa_ceylonensis Luscinia_megarhynchos Mimus_polyglottus Cinclus_cinclus Regulus_ignicapillus Tichodroma_muraria Certhia_familiaris Troglodytes_troglodytes Dulus_dominicus Bombycilla_garrulus Dicaeum_trigonostigma Irena_puella Plocepasser_mahali Taeniopygia_guttata Passer_domesticus Motacilla_flava Chloris_chloris Emberiza_calandra Calcarius_lapponicus Geospiza_fuliginosa Coereba_flaveola Melospiza_melodia;
constraint node68 partial = Pomatostomus_superciliosus Orthonyx_temminckii Coracina_tenuirostris Pericrocotus_flammeus Mohoua_ochrocephala Falcunculus_frontatus Pteruthius_melanotis Colluricincla_harmonica Oriolus_sagittatus Machaerirhynchus_nigripectus Artamus_leucorhynchus Aegithina_lafresnayei Pityriasis_gymnocephala Tchagra_senegalus Platysteira_castanea Prionops_plumatus Dicrurus_hottentotus Hypothymis_azurea Paradisaea_apoda Struthidea_cinerea Platylophus_galericulatus Lanius_collurio Corvus_brachyrhynchos Ptilorrhoa_caerulescens Cinclosoma_punctatum Loboparadisea_sericea Oedistoma_iliophus Melanocharis_versteri Melanocharis_nigra Heteralocha_gouldi Callaeas_cinerea Notiomystis_cincta Petroica_phoenicea Microeca_leucophaea Picathartes_gymnocephalus Eupetes_macrocerus Remiz_pendulinus Poecile_atricapillus Calandrella_cinerea Sylvietta_rufescens Cisticola_anonymus Nesillas_typica Donacobius_atricapillus Locustella_lanceolata Pnoepyga_pusilla Hirundo_rustica Pycnonotus_cafer Sylvia_borin Leiothrix_lutea Phylloscopus_trochilus Hylia_prasina Aegithalos_caudatus Hyliota_flavigaster Culicicapa_ceylonensis Luscinia_megarhynchos Mimus_polyglottus Cinclus_cinclus Regulus_ignicapillus Tichodroma_muraria Certhia_familiaris Troglodytes_troglodytes Dulus_dominicus Bombycilla_garrulus Dicaeum_trigonostigma Irena_puella Plocepasser_mahali Taeniopygia_guttata Passer_domesticus Motacilla_flava Chloris_chloris Emberiza_calandra Calcarius_lapponicus Geospiza_fuliginosa Coereba_flaveola Melospiza_melodia : Columba_livia Trogon_melanurus Picus_viridis Capito_niger Merops_orientalis Cariama_cristata Micrastur_ruficollis Falco_sparverius Nestor_notabilis Psittacus_erithacus Zygodactylus_luberonensis_SMFAv519 Xenicus_longipes Xenicus_gilviventris Acanthisitta_chloris Corydon_sumatranus Psarisomus_dalhousiae Eurylaimus_ochromalus Serilophus_lunatus Cymbirhynchus_macrorhynchos Philepitta_castanea Philepitta_schlegeli Neodrepanis_coruscans Calyptomena_hosii Calyptomena_viridis Pitta_sordida Hydrornis_gurneyi Glyphorhynchus_spirurus Xiphorhynchus_guttatus Xenops_minutus Furnarius_rufus Sclerurus_mexicanus Formicarius_analis Liosceles_thoracicus Myrmothera_campanisona Melanopareia_torquata Conopophaga_lineata Myrmornis_torquata Thamnophilus_torquatus Thamnophilus_aethiops Neopelma_chrysocephalum Ceratopipra_erythrocephala Cotinga_cayana Rupicola_peruvianus Schiffornis_virescens Tityra_semifasciata Myiobius_barbatus Oxyruncus_cristatus Piprites_chloris Platyrinchus_mystaceus Tachuris_rubrigastra Mionectes_olivaceus Hirundinea_ferruginea Tyrannus_tyrannus Elaenia_flavogaster Atrichornis_rufescens Menura_novaehollandiae Sericulus_chrysocephalus Ptilonorhynchus_violaceus Cormobates_leucophaea Climacteris_melanurus Malurus_melanocephalus Stipiturus_malachurus Dasyornis_broadbenti Gerygone_fusca Acanthiza_pusilla Pardalotus_striatus Cissomela_pectoralis Ptilotula_penicillata;
constraint node69 partial = Pomatostomus_superciliosus Orthonyx_temminckii : Columba_livia Trogon_melanurus Picus_viridis Capito_niger Merops_orientalis Cariama_cristata Micrastur_ruficollis Falco_sparverius Nestor_notabilis Psittacus_erithacus Zygodactylus_luberonensis_SMFAv519 Xenicus_longipes Xenicus_gilviventris Acanthisitta_chloris Corydon_sumatranus Psarisomus_dalhousiae Eurylaimus_ochromalus Serilophus_lunatus Cymbirhynchus_macrorhynchos Philepitta_castanea Philepitta_schlegeli Neodrepanis_coruscans Calyptomena_hosii Calyptomena_viridis Pitta_sordida Hydrornis_gurneyi Glyphorhynchus_spirurus Xiphorhynchus_guttatus Xenops_minutus Furnarius_rufus Sclerurus_mexicanus Formicarius_analis Liosceles_thoracicus Myrmothera_campanisona Melanopareia_torquata Conopophaga_lineata Myrmornis_torquata Thamnophilus_torquatus Thamnophilus_aethiops Neopelma_chrysocephalum Ceratopipra_erythrocephala Cotinga_cayana Rupicola_peruvianus Schiffornis_virescens Tityra_semifasciata Myiobius_barbatus Oxyruncus_cristatus Piprites_chloris Platyrinchus_mystaceus Tachuris_rubrigastra Mionectes_olivaceus Hirundinea_ferruginea Tyrannus_tyrannus Elaenia_flavogaster Atrichornis_rufescens Menura_novaehollandiae Sericulus_chrysocephalus Ptilonorhynchus_violaceus Cormobates_leucophaea Climacteris_melanurus Malurus_melanocephalus Stipiturus_malachurus Dasyornis_broadbenti Gerygone_fusca Acanthiza_pusilla Pardalotus_striatus Cissomela_pectoralis Ptilotula_penicillata Coracina_tenuirostris Pericrocotus_flammeus Mohoua_ochrocephala Falcunculus_frontatus Pteruthius_melanotis Colluricincla_harmonica Oriolus_sagittatus Machaerirhynchus_nigripectus Artamus_leucorhynchus Aegithina_lafresnayei Pityriasis_gymnocephala Tchagra_senegalus Platysteira_castanea Prionops_plumatus Dicrurus_hottentotus Hypothymis_azurea Paradisaea_apoda Struthidea_cinerea Platylophus_galericulatus Lanius_collurio Corvus_brachyrhynchos Ptilorrhoa_caerulescens Cinclosoma_punctatum Loboparadisea_sericea Oedistoma_iliophus Melanocharis_versteri Melanocharis_nigra Heteralocha_gouldi Callaeas_cinerea Notiomystis_cincta Petroica_phoenicea Microeca_leucophaea Picathartes_gymnocephalus Eupetes_macrocerus Remiz_pendulinus Poecile_atricapillus Calandrella_cinerea Sylvietta_rufescens Cisticola_anonymus Nesillas_typica Donacobius_atricapillus Locustella_lanceolata Pnoepyga_pusilla Hirundo_rustica Pycnonotus_cafer Sylvia_borin Leiothrix_lutea Phylloscopus_trochilus Hylia_prasina Aegithalos_caudatus Hyliota_flavigaster Culicicapa_ceylonensis Luscinia_megarhynchos Mimus_polyglottus Cinclus_cinclus Regulus_ignicapillus Tichodroma_muraria Certhia_familiaris Troglodytes_troglodytes Dulus_dominicus Bombycilla_garrulus Dicaeum_trigonostigma Irena_puella Plocepasser_mahali Taeniopygia_guttata Passer_domesticus Motacilla_flava Chloris_chloris Emberiza_calandra Calcarius_lapponicus Geospiza_fuliginosa Coereba_flaveola Melospiza_melodia;
constraint node70 partial = Coracina_tenuirostris Pericrocotus_flammeus Mohoua_ochrocephala Falcunculus_frontatus Pteruthius_melanotis Colluricincla_harmonica Oriolus_sagittatus Machaerirhynchus_nigripectus Artamus_leucorhynchus Aegithina_lafresnayei Pityriasis_gymnocephala Tchagra_senegalus Platysteira_castanea Prionops_plumatus Dicrurus_hottentotus Hypothymis_azurea Paradisaea_apoda Struthidea_cinerea Platylophus_galericulatus Lanius_collurio Corvus_brachyrhynchos Ptilorrhoa_caerulescens Cinclosoma_punctatum Loboparadisea_sericea Oedistoma_iliophus Melanocharis_versteri Melanocharis_nigra Heteralocha_gouldi Callaeas_cinerea Notiomystis_cincta Petroica_phoenicea Microeca_leucophaea Picathartes_gymnocephalus Eupetes_macrocerus Remiz_pendulinus Poecile_atricapillus Calandrella_cinerea Sylvietta_rufescens Cisticola_anonymus Nesillas_typica Donacobius_atricapillus Locustella_lanceolata Pnoepyga_pusilla Hirundo_rustica Pycnonotus_cafer Sylvia_borin Leiothrix_lutea Phylloscopus_trochilus Hylia_prasina Aegithalos_caudatus Hyliota_flavigaster Culicicapa_ceylonensis Luscinia_megarhynchos Mimus_polyglottus Cinclus_cinclus Regulus_ignicapillus Tichodroma_muraria Certhia_familiaris Troglodytes_troglodytes Dulus_dominicus Bombycilla_garrulus Dicaeum_trigonostigma Irena_puella Plocepasser_mahali Taeniopygia_guttata Passer_domesticus Motacilla_flava Chloris_chloris Emberiza_calandra Calcarius_lapponicus Geospiza_fuliginosa Coereba_flaveola Melospiza_melodia : Columba_livia Trogon_melanurus Picus_viridis Capito_niger Merops_orientalis Cariama_cristata Micrastur_ruficollis Falco_sparverius Nestor_notabilis Psittacus_erithacus Zygodactylus_luberonensis_SMFAv519 Xenicus_longipes Xenicus_gilviventris Acanthisitta_chloris Corydon_sumatranus Psarisomus_dalhousiae Eurylaimus_ochromalus Serilophus_lunatus Cymbirhynchus_macrorhynchos Philepitta_castanea Philepitta_schlegeli Neodrepanis_coruscans Calyptomena_hosii Calyptomena_viridis Pitta_sordida Hydrornis_gurneyi Glyphorhynchus_spirurus Xiphorhynchus_guttatus Xenops_minutus Furnarius_rufus Sclerurus_mexicanus Formicarius_analis Liosceles_thoracicus Myrmothera_campanisona Melanopareia_torquata Conopophaga_lineata Myrmornis_torquata Thamnophilus_torquatus Thamnophilus_aethiops Neopelma_chrysocephalum Ceratopipra_erythrocephala Cotinga_cayana Rupicola_peruvianus Schiffornis_virescens Tityra_semifasciata Myiobius_barbatus Oxyruncus_cristatus Piprites_chloris Platyrinchus_mystaceus Tachuris_rubrigastra Mionectes_olivaceus Hirundinea_ferruginea Tyrannus_tyrannus Elaenia_flavogaster Atrichornis_rufescens Menura_novaehollandiae Sericulus_chrysocephalus Ptilonorhynchus_violaceus Cormobates_leucophaea Climacteris_melanurus Malurus_melanocephalus Stipiturus_malachurus Dasyornis_broadbenti Gerygone_fusca Acanthiza_pusilla Pardalotus_striatus Cissomela_pectoralis Ptilotula_penicillata Pomatostomus_superciliosus Orthonyx_temminckii;
constraint node71 partial = Coracina_tenuirostris Pericrocotus_flammeus Mohoua_ochrocephala Falcunculus_frontatus Pteruthius_melanotis Colluricincla_harmonica Oriolus_sagittatus Machaerirhynchus_nigripectus Artamus_leucorhynchus Aegithina_lafresnayei Pityriasis_gymnocephala Tchagra_senegalus Platysteira_castanea Prionops_plumatus Dicrurus_hottentotus Hypothymis_azurea Paradisaea_apoda Struthidea_cinerea Platylophus_galericulatus Lanius_collurio Corvus_brachyrhynchos Ptilorrhoa_caerulescens Cinclosoma_punctatum : Columba_livia Trogon_melanurus Picus_viridis Capito_niger Merops_orientalis Cariama_cristata Micrastur_ruficollis Falco_sparverius Nestor_notabilis Psittacus_erithacus Zygodactylus_luberonensis_SMFAv519 Xenicus_longipes Xenicus_gilviventris Acanthisitta_chloris Corydon_sumatranus Psarisomus_dalhousiae Eurylaimus_ochromalus Serilophus_lunatus Cymbirhynchus_macrorhynchos Philepitta_castanea Philepitta_schlegeli Neodrepanis_coruscans Calyptomena_hosii Calyptomena_viridis Pitta_sordida Hydrornis_gurneyi Glyphorhynchus_spirurus Xiphorhynchus_guttatus Xenops_minutus Furnarius_rufus Sclerurus_mexicanus Formicarius_analis Liosceles_thoracicus Myrmothera_campanisona Melanopareia_torquata Conopophaga_lineata Myrmornis_torquata Thamnophilus_torquatus Thamnophilus_aethiops Neopelma_chrysocephalum Ceratopipra_erythrocephala Cotinga_cayana Rupicola_peruvianus Schiffornis_virescens Tityra_semifasciata Myiobius_barbatus Oxyruncus_cristatus Piprites_chloris Platyrinchus_mystaceus Tachuris_rubrigastra Mionectes_olivaceus Hirundinea_ferruginea Tyrannus_tyrannus Elaenia_flavogaster Atrichornis_rufescens Menura_novaehollandiae Sericulus_chrysocephalus Ptilonorhynchus_violaceus Cormobates_leucophaea Climacteris_melanurus Malurus_melanocephalus Stipiturus_malachurus Dasyornis_broadbenti Gerygone_fusca Acanthiza_pusilla Pardalotus_striatus Cissomela_pectoralis Ptilotula_penicillata Pomatostomus_superciliosus Orthonyx_temminckii Loboparadisea_sericea Oedistoma_iliophus Melanocharis_versteri Melanocharis_nigra Heteralocha_gouldi Callaeas_cinerea Notiomystis_cincta Petroica_phoenicea Microeca_leucophaea Picathartes_gymnocephalus Eupetes_macrocerus Remiz_pendulinus Poecile_atricapillus Calandrella_cinerea Sylvietta_rufescens Cisticola_anonymus Nesillas_typica Donacobius_atricapillus Locustella_lanceolata Pnoepyga_pusilla Hirundo_rustica Pycnonotus_cafer Sylvia_borin Leiothrix_lutea Phylloscopus_trochilus Hylia_prasina Aegithalos_caudatus Hyliota_flavigaster Culicicapa_ceylonensis Luscinia_megarhynchos Mimus_polyglottus Cinclus_cinclus Regulus_ignicapillus Tichodroma_muraria Certhia_familiaris Troglodytes_troglodytes Dulus_dominicus Bombycilla_garrulus Dicaeum_trigonostigma Irena_puella Plocepasser_mahali Taeniopygia_guttata Passer_domesticus Motacilla_flava Chloris_chloris Emberiza_calandra Calcarius_lapponicus Geospiza_fuliginosa Coereba_flaveola Melospiza_melodia;
constraint node72 partial = Coracina_tenuirostris Pericrocotus_flammeus Mohoua_ochrocephala Falcunculus_frontatus Pteruthius_melanotis Colluricincla_harmonica Oriolus_sagittatus Machaerirhynchus_nigripectus Artamus_leucorhynchus Aegithina_lafresnayei Pityriasis_gymnocephala Tchagra_senegalus Platysteira_castanea Prionops_plumatus Dicrurus_hottentotus Hypothymis_azurea Paradisaea_apoda Struthidea_cinerea Platylophus_galericulatus Lanius_collurio Corvus_brachyrhynchos : Columba_livia Trogon_melanurus Picus_viridis Capito_niger Merops_orientalis Cariama_cristata Micrastur_ruficollis Falco_sparverius Nestor_notabilis Psittacus_erithacus Zygodactylus_luberonensis_SMFAv519 Xenicus_longipes Xenicus_gilviventris Acanthisitta_chloris Corydon_sumatranus Psarisomus_dalhousiae Eurylaimus_ochromalus Serilophus_lunatus Cymbirhynchus_macrorhynchos Philepitta_castanea Philepitta_schlegeli Neodrepanis_coruscans Calyptomena_hosii Calyptomena_viridis Pitta_sordida Hydrornis_gurneyi Glyphorhynchus_spirurus Xiphorhynchus_guttatus Xenops_minutus Furnarius_rufus Sclerurus_mexicanus Formicarius_analis Liosceles_thoracicus Myrmothera_campanisona Melanopareia_torquata Conopophaga_lineata Myrmornis_torquata Thamnophilus_torquatus Thamnophilus_aethiops Neopelma_chrysocephalum Ceratopipra_erythrocephala Cotinga_cayana Rupicola_peruvianus Schiffornis_virescens Tityra_semifasciata Myiobius_barbatus Oxyruncus_cristatus Piprites_chloris Platyrinchus_mystaceus Tachuris_rubrigastra Mionectes_olivaceus Hirundinea_ferruginea Tyrannus_tyrannus Elaenia_flavogaster Atrichornis_rufescens Menura_novaehollandiae Sericulus_chrysocephalus Ptilonorhynchus_violaceus Cormobates_leucophaea Climacteris_melanurus Malurus_melanocephalus Stipiturus_malachurus Dasyornis_broadbenti Gerygone_fusca Acanthiza_pusilla Pardalotus_striatus Cissomela_pectoralis Ptilotula_penicillata Pomatostomus_superciliosus Orthonyx_temminckii Ptilorrhoa_caerulescens Cinclosoma_punctatum Loboparadisea_sericea Oedistoma_iliophus Melanocharis_versteri Melanocharis_nigra Heteralocha_gouldi Callaeas_cinerea Notiomystis_cincta Petroica_phoenicea Microeca_leucophaea Picathartes_gymnocephalus Eupetes_macrocerus Remiz_pendulinus Poecile_atricapillus Calandrella_cinerea Sylvietta_rufescens Cisticola_anonymus Nesillas_typica Donacobius_atricapillus Locustella_lanceolata Pnoepyga_pusilla Hirundo_rustica Pycnonotus_cafer Sylvia_borin Leiothrix_lutea Phylloscopus_trochilus Hylia_prasina Aegithalos_caudatus Hyliota_flavigaster Culicicapa_ceylonensis Luscinia_megarhynchos Mimus_polyglottus Cinclus_cinclus Regulus_ignicapillus Tichodroma_muraria Certhia_familiaris Troglodytes_troglodytes Dulus_dominicus Bombycilla_garrulus Dicaeum_trigonostigma Irena_puella Plocepasser_mahali Taeniopygia_guttata Passer_domesticus Motacilla_flava Chloris_chloris Emberiza_calandra Calcarius_lapponicus Geospiza_fuliginosa Coereba_flaveola Melospiza_melodia;
constraint node73 partial = Coracina_tenuirostris Pericrocotus_flammeus : Columba_livia Trogon_melanurus Picus_viridis Capito_niger Merops_orientalis Cariama_cristata Micrastur_ruficollis Falco_sparverius Nestor_notabilis Psittacus_erithacus Zygodactylus_luberonensis_SMFAv519 Xenicus_longipes Xenicus_gilviventris Acanthisitta_chloris Corydon_sumatranus Psarisomus_dalhousiae Eurylaimus_ochromalus Serilophus_lunatus Cymbirhynchus_macrorhynchos Philepitta_castanea Philepitta_schlegeli Neodrepanis_coruscans Calyptomena_hosii Calyptomena_viridis Pitta_sordida Hydrornis_gurneyi Glyphorhynchus_spirurus Xiphorhynchus_guttatus Xenops_minutus Furnarius_rufus Sclerurus_mexicanus Formicarius_analis Liosceles_thoracicus Myrmothera_campanisona Melanopareia_torquata Conopophaga_lineata Myrmornis_torquata Thamnophilus_torquatus Thamnophilus_aethiops Neopelma_chrysocephalum Ceratopipra_erythrocephala Cotinga_cayana Rupicola_peruvianus Schiffornis_virescens Tityra_semifasciata Myiobius_barbatus Oxyruncus_cristatus Piprites_chloris Platyrinchus_mystaceus Tachuris_rubrigastra Mionectes_olivaceus Hirundinea_ferruginea Tyrannus_tyrannus Elaenia_flavogaster Atrichornis_rufescens Menura_novaehollandiae Sericulus_chrysocephalus Ptilonorhynchus_violaceus Cormobates_leucophaea Climacteris_melanurus Malurus_melanocephalus Stipiturus_malachurus Dasyornis_broadbenti Gerygone_fusca Acanthiza_pusilla Pardalotus_striatus Cissomela_pectoralis Ptilotula_penicillata Pomatostomus_superciliosus Orthonyx_temminckii Mohoua_ochrocephala Falcunculus_frontatus Pteruthius_melanotis Colluricincla_harmonica Oriolus_sagittatus Machaerirhynchus_nigripectus Artamus_leucorhynchus Aegithina_lafresnayei Pityriasis_gymnocephala Tchagra_senegalus Platysteira_castanea Prionops_plumatus Dicrurus_hottentotus Hypothymis_azurea Paradisaea_apoda Struthidea_cinerea Platylophus_galericulatus Lanius_collurio Corvus_brachyrhynchos Ptilorrhoa_caerulescens Cinclosoma_punctatum Loboparadisea_sericea Oedistoma_iliophus Melanocharis_versteri Melanocharis_nigra Heteralocha_gouldi Callaeas_cinerea Notiomystis_cincta Petroica_phoenicea Microeca_leucophaea Picathartes_gymnocephalus Eupetes_macrocerus Remiz_pendulinus Poecile_atricapillus Calandrella_cinerea Sylvietta_rufescens Cisticola_anonymus Nesillas_typica Donacobius_atricapillus Locustella_lanceolata Pnoepyga_pusilla Hirundo_rustica Pycnonotus_cafer Sylvia_borin Leiothrix_lutea Phylloscopus_trochilus Hylia_prasina Aegithalos_caudatus Hyliota_flavigaster Culicicapa_ceylonensis Luscinia_megarhynchos Mimus_polyglottus Cinclus_cinclus Regulus_ignicapillus Tichodroma_muraria Certhia_familiaris Troglodytes_troglodytes Dulus_dominicus Bombycilla_garrulus Dicaeum_trigonostigma Irena_puella Plocepasser_mahali Taeniopygia_guttata Passer_domesticus Motacilla_flava Chloris_chloris Emberiza_calandra Calcarius_lapponicus Geospiza_fuliginosa Coereba_flaveola Melospiza_melodia;
constraint node74 partial = Mohoua_ochrocephala Falcunculus_frontatus Pteruthius_melanotis Colluricincla_harmonica Oriolus_sagittatus Machaerirhynchus_nigripectus Artamus_leucorhynchus Aegithina_lafresnayei Pityriasis_gymnocephala Tchagra_senegalus Platysteira_castanea Prionops_plumatus Dicrurus_hottentotus Hypothymis_azurea Paradisaea_apoda Struthidea_cinerea Platylophus_galericulatus Lanius_collurio Corvus_brachyrhynchos : Columba_livia Trogon_melanurus Picus_viridis Capito_niger Merops_orientalis Cariama_cristata Micrastur_ruficollis Falco_sparverius Nestor_notabilis Psittacus_erithacus Zygodactylus_luberonensis_SMFAv519 Xenicus_longipes Xenicus_gilviventris Acanthisitta_chloris Corydon_sumatranus Psarisomus_dalhousiae Eurylaimus_ochromalus Serilophus_lunatus Cymbirhynchus_macrorhynchos Philepitta_castanea Philepitta_schlegeli Neodrepanis_coruscans Calyptomena_hosii Calyptomena_viridis Pitta_sordida Hydrornis_gurneyi Glyphorhynchus_spirurus Xiphorhynchus_guttatus Xenops_minutus Furnarius_rufus Sclerurus_mexicanus Formicarius_analis Liosceles_thoracicus Myrmothera_campanisona Melanopareia_torquata Conopophaga_lineata Myrmornis_torquata Thamnophilus_torquatus Thamnophilus_aethiops Neopelma_chrysocephalum Ceratopipra_erythrocephala Cotinga_cayana Rupicola_peruvianus Schiffornis_virescens Tityra_semifasciata Myiobius_barbatus Oxyruncus_cristatus Piprites_chloris Platyrinchus_mystaceus Tachuris_rubrigastra Mionectes_olivaceus Hirundinea_ferruginea Tyrannus_tyrannus Elaenia_flavogaster Atrichornis_rufescens Menura_novaehollandiae Sericulus_chrysocephalus Ptilonorhynchus_violaceus Cormobates_leucophaea Climacteris_melanurus Malurus_melanocephalus Stipiturus_malachurus Dasyornis_broadbenti Gerygone_fusca Acanthiza_pusilla Pardalotus_striatus Cissomela_pectoralis Ptilotula_penicillata Pomatostomus_superciliosus Orthonyx_temminckii Coracina_tenuirostris Pericrocotus_flammeus Ptilorrhoa_caerulescens Cinclosoma_punctatum Loboparadisea_sericea Oedistoma_iliophus Melanocharis_versteri Melanocharis_nigra Heteralocha_gouldi Callaeas_cinerea Notiomystis_cincta Petroica_phoenicea Microeca_leucophaea Picathartes_gymnocephalus Eupetes_macrocerus Remiz_pendulinus Poecile_atricapillus Calandrella_cinerea Sylvietta_rufescens Cisticola_anonymus Nesillas_typica Donacobius_atricapillus Locustella_lanceolata Pnoepyga_pusilla Hirundo_rustica Pycnonotus_cafer Sylvia_borin Leiothrix_lutea Phylloscopus_trochilus Hylia_prasina Aegithalos_caudatus Hyliota_flavigaster Culicicapa_ceylonensis Luscinia_megarhynchos Mimus_polyglottus Cinclus_cinclus Regulus_ignicapillus Tichodroma_muraria Certhia_familiaris Troglodytes_troglodytes Dulus_dominicus Bombycilla_garrulus Dicaeum_trigonostigma Irena_puella Plocepasser_mahali Taeniopygia_guttata Passer_domesticus Motacilla_flava Chloris_chloris Emberiza_calandra Calcarius_lapponicus Geospiza_fuliginosa Coereba_flaveola Melospiza_melodia;
constraint node75 partial = Falcunculus_frontatus Pteruthius_melanotis Colluricincla_harmonica Oriolus_sagittatus Machaerirhynchus_nigripectus Artamus_leucorhynchus Aegithina_lafresnayei Pityriasis_gymnocephala Tchagra_senegalus Platysteira_castanea Prionops_plumatus Dicrurus_hottentotus Hypothymis_azurea Paradisaea_apoda Struthidea_cinerea Platylophus_galericulatus Lanius_collurio Corvus_brachyrhynchos : Columba_livia Trogon_melanurus Picus_viridis Capito_niger Merops_orientalis Cariama_cristata Micrastur_ruficollis Falco_sparverius Nestor_notabilis Psittacus_erithacus Zygodactylus_luberonensis_SMFAv519 Xenicus_longipes Xenicus_gilviventris Acanthisitta_chloris Corydon_sumatranus Psarisomus_dalhousiae Eurylaimus_ochromalus Serilophus_lunatus Cymbirhynchus_macrorhynchos Philepitta_castanea Philepitta_schlegeli Neodrepanis_coruscans Calyptomena_hosii Calyptomena_viridis Pitta_sordida Hydrornis_gurneyi Glyphorhynchus_spirurus Xiphorhynchus_guttatus Xenops_minutus Furnarius_rufus Sclerurus_mexicanus Formicarius_analis Liosceles_thoracicus Myrmothera_campanisona Melanopareia_torquata Conopophaga_lineata Myrmornis_torquata Thamnophilus_torquatus Thamnophilus_aethiops Neopelma_chrysocephalum Ceratopipra_erythrocephala Cotinga_cayana Rupicola_peruvianus Schiffornis_virescens Tityra_semifasciata Myiobius_barbatus Oxyruncus_cristatus Piprites_chloris Platyrinchus_mystaceus Tachuris_rubrigastra Mionectes_olivaceus Hirundinea_ferruginea Tyrannus_tyrannus Elaenia_flavogaster Atrichornis_rufescens Menura_novaehollandiae Sericulus_chrysocephalus Ptilonorhynchus_violaceus Cormobates_leucophaea Climacteris_melanurus Malurus_melanocephalus Stipiturus_malachurus Dasyornis_broadbenti Gerygone_fusca Acanthiza_pusilla Pardalotus_striatus Cissomela_pectoralis Ptilotula_penicillata Pomatostomus_superciliosus Orthonyx_temminckii Coracina_tenuirostris Pericrocotus_flammeus Mohoua_ochrocephala Ptilorrhoa_caerulescens Cinclosoma_punctatum Loboparadisea_sericea Oedistoma_iliophus Melanocharis_versteri Melanocharis_nigra Heteralocha_gouldi Callaeas_cinerea Notiomystis_cincta Petroica_phoenicea Microeca_leucophaea Picathartes_gymnocephalus Eupetes_macrocerus Remiz_pendulinus Poecile_atricapillus Calandrella_cinerea Sylvietta_rufescens Cisticola_anonymus Nesillas_typica Donacobius_atricapillus Locustella_lanceolata Pnoepyga_pusilla Hirundo_rustica Pycnonotus_cafer Sylvia_borin Leiothrix_lutea Phylloscopus_trochilus Hylia_prasina Aegithalos_caudatus Hyliota_flavigaster Culicicapa_ceylonensis Luscinia_megarhynchos Mimus_polyglottus Cinclus_cinclus Regulus_ignicapillus Tichodroma_muraria Certhia_familiaris Troglodytes_troglodytes Dulus_dominicus Bombycilla_garrulus Dicaeum_trigonostigma Irena_puella Plocepasser_mahali Taeniopygia_guttata Passer_domesticus Motacilla_flava Chloris_chloris Emberiza_calandra Calcarius_lapponicus Geospiza_fuliginosa Coereba_flaveola Melospiza_melodia;
constraint node76 partial = Falcunculus_frontatus Pteruthius_melanotis Colluricincla_harmonica Oriolus_sagittatus : Columba_livia Trogon_melanurus Picus_viridis Capito_niger Merops_orientalis Cariama_cristata Micrastur_ruficollis Falco_sparverius Nestor_notabilis Psittacus_erithacus Zygodactylus_luberonensis_SMFAv519 Xenicus_longipes Xenicus_gilviventris Acanthisitta_chloris Corydon_sumatranus Psarisomus_dalhousiae Eurylaimus_ochromalus Serilophus_lunatus Cymbirhynchus_macrorhynchos Philepitta_castanea Philepitta_schlegeli Neodrepanis_coruscans Calyptomena_hosii Calyptomena_viridis Pitta_sordida Hydrornis_gurneyi Glyphorhynchus_spirurus Xiphorhynchus_guttatus Xenops_minutus Furnarius_rufus Sclerurus_mexicanus Formicarius_analis Liosceles_thoracicus Myrmothera_campanisona Melanopareia_torquata Conopophaga_lineata Myrmornis_torquata Thamnophilus_torquatus Thamnophilus_aethiops Neopelma_chrysocephalum Ceratopipra_erythrocephala Cotinga_cayana Rupicola_peruvianus Schiffornis_virescens Tityra_semifasciata Myiobius_barbatus Oxyruncus_cristatus Piprites_chloris Platyrinchus_mystaceus Tachuris_rubrigastra Mionectes_olivaceus Hirundinea_ferruginea Tyrannus_tyrannus Elaenia_flavogaster Atrichornis_rufescens Menura_novaehollandiae Sericulus_chrysocephalus Ptilonorhynchus_violaceus Cormobates_leucophaea Climacteris_melanurus Malurus_melanocephalus Stipiturus_malachurus Dasyornis_broadbenti Gerygone_fusca Acanthiza_pusilla Pardalotus_striatus Cissomela_pectoralis Ptilotula_penicillata Pomatostomus_superciliosus Orthonyx_temminckii Coracina_tenuirostris Pericrocotus_flammeus Mohoua_ochrocephala Machaerirhynchus_nigripectus Artamus_leucorhynchus Aegithina_lafresnayei Pityriasis_gymnocephala Tchagra_senegalus Platysteira_castanea Prionops_plumatus Dicrurus_hottentotus Hypothymis_azurea Paradisaea_apoda Struthidea_cinerea Platylophus_galericulatus Lanius_collurio Corvus_brachyrhynchos Ptilorrhoa_caerulescens Cinclosoma_punctatum Loboparadisea_sericea Oedistoma_iliophus Melanocharis_versteri Melanocharis_nigra Heteralocha_gouldi Callaeas_cinerea Notiomystis_cincta Petroica_phoenicea Microeca_leucophaea Picathartes_gymnocephalus Eupetes_macrocerus Remiz_pendulinus Poecile_atricapillus Calandrella_cinerea Sylvietta_rufescens Cisticola_anonymus Nesillas_typica Donacobius_atricapillus Locustella_lanceolata Pnoepyga_pusilla Hirundo_rustica Pycnonotus_cafer Sylvia_borin Leiothrix_lutea Phylloscopus_trochilus Hylia_prasina Aegithalos_caudatus Hyliota_flavigaster Culicicapa_ceylonensis Luscinia_megarhynchos Mimus_polyglottus Cinclus_cinclus Regulus_ignicapillus Tichodroma_muraria Certhia_familiaris Troglodytes_troglodytes Dulus_dominicus Bombycilla_garrulus Dicaeum_trigonostigma Irena_puella Plocepasser_mahali Taeniopygia_guttata Passer_domesticus Motacilla_flava Chloris_chloris Emberiza_calandra Calcarius_lapponicus Geospiza_fuliginosa Coereba_flaveola Melospiza_melodia;
constraint node77 partial = Pteruthius_melanotis Colluricincla_harmonica Oriolus_sagittatus : Columba_livia Trogon_melanurus Picus_viridis Capito_niger Merops_orientalis Cariama_cristata Micrastur_ruficollis Falco_sparverius Nestor_notabilis Psittacus_erithacus Zygodactylus_luberonensis_SMFAv519 Xenicus_longipes Xenicus_gilviventris Acanthisitta_chloris Corydon_sumatranus Psarisomus_dalhousiae Eurylaimus_ochromalus Serilophus_lunatus Cymbirhynchus_macrorhynchos Philepitta_castanea Philepitta_schlegeli Neodrepanis_coruscans Calyptomena_hosii Calyptomena_viridis Pitta_sordida Hydrornis_gurneyi Glyphorhynchus_spirurus Xiphorhynchus_guttatus Xenops_minutus Furnarius_rufus Sclerurus_mexicanus Formicarius_analis Liosceles_thoracicus Myrmothera_campanisona Melanopareia_torquata Conopophaga_lineata Myrmornis_torquata Thamnophilus_torquatus Thamnophilus_aethiops Neopelma_chrysocephalum Ceratopipra_erythrocephala Cotinga_cayana Rupicola_peruvianus Schiffornis_virescens Tityra_semifasciata Myiobius_barbatus Oxyruncus_cristatus Piprites_chloris Platyrinchus_mystaceus Tachuris_rubrigastra Mionectes_olivaceus Hirundinea_ferruginea Tyrannus_tyrannus Elaenia_flavogaster Atrichornis_rufescens Menura_novaehollandiae Sericulus_chrysocephalus Ptilonorhynchus_violaceus Cormobates_leucophaea Climacteris_melanurus Malurus_melanocephalus Stipiturus_malachurus Dasyornis_broadbenti Gerygone_fusca Acanthiza_pusilla Pardalotus_striatus Cissomela_pectoralis Ptilotula_penicillata Pomatostomus_superciliosus Orthonyx_temminckii Coracina_tenuirostris Pericrocotus_flammeus Mohoua_ochrocephala Falcunculus_frontatus Machaerirhynchus_nigripectus Artamus_leucorhynchus Aegithina_lafresnayei Pityriasis_gymnocephala Tchagra_senegalus Platysteira_castanea Prionops_plumatus Dicrurus_hottentotus Hypothymis_azurea Paradisaea_apoda Struthidea_cinerea Platylophus_galericulatus Lanius_collurio Corvus_brachyrhynchos Ptilorrhoa_caerulescens Cinclosoma_punctatum Loboparadisea_sericea Oedistoma_iliophus Melanocharis_versteri Melanocharis_nigra Heteralocha_gouldi Callaeas_cinerea Notiomystis_cincta Petroica_phoenicea Microeca_leucophaea Picathartes_gymnocephalus Eupetes_macrocerus Remiz_pendulinus Poecile_atricapillus Calandrella_cinerea Sylvietta_rufescens Cisticola_anonymus Nesillas_typica Donacobius_atricapillus Locustella_lanceolata Pnoepyga_pusilla Hirundo_rustica Pycnonotus_cafer Sylvia_borin Leiothrix_lutea Phylloscopus_trochilus Hylia_prasina Aegithalos_caudatus Hyliota_flavigaster Culicicapa_ceylonensis Luscinia_megarhynchos Mimus_polyglottus Cinclus_cinclus Regulus_ignicapillus Tichodroma_muraria Certhia_familiaris Troglodytes_troglodytes Dulus_dominicus Bombycilla_garrulus Dicaeum_trigonostigma Irena_puella Plocepasser_mahali Taeniopygia_guttata Passer_domesticus Motacilla_flava Chloris_chloris Emberiza_calandra Calcarius_lapponicus Geospiza_fuliginosa Coereba_flaveola Melospiza_melodia;
constraint node78 partial = Colluricincla_harmonica Oriolus_sagittatus : Columba_livia Trogon_melanurus Picus_viridis Capito_niger Merops_orientalis Cariama_cristata Micrastur_ruficollis Falco_sparverius Nestor_notabilis Psittacus_erithacus Zygodactylus_luberonensis_SMFAv519 Xenicus_longipes Xenicus_gilviventris Acanthisitta_chloris Corydon_sumatranus Psarisomus_dalhousiae Eurylaimus_ochromalus Serilophus_lunatus Cymbirhynchus_macrorhynchos Philepitta_castanea Philepitta_schlegeli Neodrepanis_coruscans Calyptomena_hosii Calyptomena_viridis Pitta_sordida Hydrornis_gurneyi Glyphorhynchus_spirurus Xiphorhynchus_guttatus Xenops_minutus Furnarius_rufus Sclerurus_mexicanus Formicarius_analis Liosceles_thoracicus Myrmothera_campanisona Melanopareia_torquata Conopophaga_lineata Myrmornis_torquata Thamnophilus_torquatus Thamnophilus_aethiops Neopelma_chrysocephalum Ceratopipra_erythrocephala Cotinga_cayana Rupicola_peruvianus Schiffornis_virescens Tityra_semifasciata Myiobius_barbatus Oxyruncus_cristatus Piprites_chloris Platyrinchus_mystaceus Tachuris_rubrigastra Mionectes_olivaceus Hirundinea_ferruginea Tyrannus_tyrannus Elaenia_flavogaster Atrichornis_rufescens Menura_novaehollandiae Sericulus_chrysocephalus Ptilonorhynchus_violaceus Cormobates_leucophaea Climacteris_melanurus Malurus_melanocephalus Stipiturus_malachurus Dasyornis_broadbenti Gerygone_fusca Acanthiza_pusilla Pardalotus_striatus Cissomela_pectoralis Ptilotula_penicillata Pomatostomus_superciliosus Orthonyx_temminckii Coracina_tenuirostris Pericrocotus_flammeus Mohoua_ochrocephala Falcunculus_frontatus Pteruthius_melanotis Machaerirhynchus_nigripectus Artamus_leucorhynchus Aegithina_lafresnayei Pityriasis_gymnocephala Tchagra_senegalus Platysteira_castanea Prionops_plumatus Dicrurus_hottentotus Hypothymis_azurea Paradisaea_apoda Struthidea_cinerea Platylophus_galericulatus Lanius_collurio Corvus_brachyrhynchos Ptilorrhoa_caerulescens Cinclosoma_punctatum Loboparadisea_sericea Oedistoma_iliophus Melanocharis_versteri Melanocharis_nigra Heteralocha_gouldi Callaeas_cinerea Notiomystis_cincta Petroica_phoenicea Microeca_leucophaea Picathartes_gymnocephalus Eupetes_macrocerus Remiz_pendulinus Poecile_atricapillus Calandrella_cinerea Sylvietta_rufescens Cisticola_anonymus Nesillas_typica Donacobius_atricapillus Locustella_lanceolata Pnoepyga_pusilla Hirundo_rustica Pycnonotus_cafer Sylvia_borin Leiothrix_lutea Phylloscopus_trochilus Hylia_prasina Aegithalos_caudatus Hyliota_flavigaster Culicicapa_ceylonensis Luscinia_megarhynchos Mimus_polyglottus Cinclus_cinclus Regulus_ignicapillus Tichodroma_muraria Certhia_familiaris Troglodytes_troglodytes Dulus_dominicus Bombycilla_garrulus Dicaeum_trigonostigma Irena_puella Plocepasser_mahali Taeniopygia_guttata Passer_domesticus Motacilla_flava Chloris_chloris Emberiza_calandra Calcarius_lapponicus Geospiza_fuliginosa Coereba_flaveola Melospiza_melodia;
constraint node79 partial = Machaerirhynchus_nigripectus Artamus_leucorhynchus Aegithina_lafresnayei Pityriasis_gymnocephala Tchagra_senegalus Platysteira_castanea Prionops_plumatus Dicrurus_hottentotus Hypothymis_azurea Paradisaea_apoda Struthidea_cinerea Platylophus_galericulatus Lanius_collurio Corvus_brachyrhynchos : Columba_livia Trogon_melanurus Picus_viridis Capito_niger Merops_orientalis Cariama_cristata Micrastur_ruficollis Falco_sparverius Nestor_notabilis Psittacus_erithacus Zygodactylus_luberonensis_SMFAv519 Xenicus_longipes Xenicus_gilviventris Acanthisitta_chloris Corydon_sumatranus Psarisomus_dalhousiae Eurylaimus_ochromalus Serilophus_lunatus Cymbirhynchus_macrorhynchos Philepitta_castanea Philepitta_schlegeli Neodrepanis_coruscans Calyptomena_hosii Calyptomena_viridis Pitta_sordida Hydrornis_gurneyi Glyphorhynchus_spirurus Xiphorhynchus_guttatus Xenops_minutus Furnarius_rufus Sclerurus_mexicanus Formicarius_analis Liosceles_thoracicus Myrmothera_campanisona Melanopareia_torquata Conopophaga_lineata Myrmornis_torquata Thamnophilus_torquatus Thamnophilus_aethiops Neopelma_chrysocephalum Ceratopipra_erythrocephala Cotinga_cayana Rupicola_peruvianus Schiffornis_virescens Tityra_semifasciata Myiobius_barbatus Oxyruncus_cristatus Piprites_chloris Platyrinchus_mystaceus Tachuris_rubrigastra Mionectes_olivaceus Hirundinea_ferruginea Tyrannus_tyrannus Elaenia_flavogaster Atrichornis_rufescens Menura_novaehollandiae Sericulus_chrysocephalus Ptilonorhynchus_violaceus Cormobates_leucophaea Climacteris_melanurus Malurus_melanocephalus Stipiturus_malachurus Dasyornis_broadbenti Gerygone_fusca Acanthiza_pusilla Pardalotus_striatus Cissomela_pectoralis Ptilotula_penicillata Pomatostomus_superciliosus Orthonyx_temminckii Coracina_tenuirostris Pericrocotus_flammeus Mohoua_ochrocephala Falcunculus_frontatus Pteruthius_melanotis Colluricincla_harmonica Oriolus_sagittatus Ptilorrhoa_caerulescens Cinclosoma_punctatum Loboparadisea_sericea Oedistoma_iliophus Melanocharis_versteri Melanocharis_nigra Heteralocha_gouldi Callaeas_cinerea Notiomystis_cincta Petroica_phoenicea Microeca_leucophaea Picathartes_gymnocephalus Eupetes_macrocerus Remiz_pendulinus Poecile_atricapillus Calandrella_cinerea Sylvietta_rufescens Cisticola_anonymus Nesillas_typica Donacobius_atricapillus Locustella_lanceolata Pnoepyga_pusilla Hirundo_rustica Pycnonotus_cafer Sylvia_borin Leiothrix_lutea Phylloscopus_trochilus Hylia_prasina Aegithalos_caudatus Hyliota_flavigaster Culicicapa_ceylonensis Luscinia_megarhynchos Mimus_polyglottus Cinclus_cinclus Regulus_ignicapillus Tichodroma_muraria Certhia_familiaris Troglodytes_troglodytes Dulus_dominicus Bombycilla_garrulus Dicaeum_trigonostigma Irena_puella Plocepasser_mahali Taeniopygia_guttata Passer_domesticus Motacilla_flava Chloris_chloris Emberiza_calandra Calcarius_lapponicus Geospiza_fuliginosa Coereba_flaveola Melospiza_melodia;
constraint node80 partial = Machaerirhynchus_nigripectus Artamus_leucorhynchus Aegithina_lafresnayei Pityriasis_gymnocephala Tchagra_senegalus Platysteira_castanea Prionops_plumatus : Columba_livia Trogon_melanurus Picus_viridis Capito_niger Merops_orientalis Cariama_cristata Micrastur_ruficollis Falco_sparverius Nestor_notabilis Psittacus_erithacus Zygodactylus_luberonensis_SMFAv519 Xenicus_longipes Xenicus_gilviventris Acanthisitta_chloris Corydon_sumatranus Psarisomus_dalhousiae Eurylaimus_ochromalus Serilophus_lunatus Cymbirhynchus_macrorhynchos Philepitta_castanea Philepitta_schlegeli Neodrepanis_coruscans Calyptomena_hosii Calyptomena_viridis Pitta_sordida Hydrornis_gurneyi Glyphorhynchus_spirurus Xiphorhynchus_guttatus Xenops_minutus Furnarius_rufus Sclerurus_mexicanus Formicarius_analis Liosceles_thoracicus Myrmothera_campanisona Melanopareia_torquata Conopophaga_lineata Myrmornis_torquata Thamnophilus_torquatus Thamnophilus_aethiops Neopelma_chrysocephalum Ceratopipra_erythrocephala Cotinga_cayana Rupicola_peruvianus Schiffornis_virescens Tityra_semifasciata Myiobius_barbatus Oxyruncus_cristatus Piprites_chloris Platyrinchus_mystaceus Tachuris_rubrigastra Mionectes_olivaceus Hirundinea_ferruginea Tyrannus_tyrannus Elaenia_flavogaster Atrichornis_rufescens Menura_novaehollandiae Sericulus_chrysocephalus Ptilonorhynchus_violaceus Cormobates_leucophaea Climacteris_melanurus Malurus_melanocephalus Stipiturus_malachurus Dasyornis_broadbenti Gerygone_fusca Acanthiza_pusilla Pardalotus_striatus Cissomela_pectoralis Ptilotula_penicillata Pomatostomus_superciliosus Orthonyx_temminckii Coracina_tenuirostris Pericrocotus_flammeus Mohoua_ochrocephala Falcunculus_frontatus Pteruthius_melanotis Colluricincla_harmonica Oriolus_sagittatus Dicrurus_hottentotus Hypothymis_azurea Paradisaea_apoda Struthidea_cinerea Platylophus_galericulatus Lanius_collurio Corvus_brachyrhynchos Ptilorrhoa_caerulescens Cinclosoma_punctatum Loboparadisea_sericea Oedistoma_iliophus Melanocharis_versteri Melanocharis_nigra Heteralocha_gouldi Callaeas_cinerea Notiomystis_cincta Petroica_phoenicea Microeca_leucophaea Picathartes_gymnocephalus Eupetes_macrocerus Remiz_pendulinus Poecile_atricapillus Calandrella_cinerea Sylvietta_rufescens Cisticola_anonymus Nesillas_typica Donacobius_atricapillus Locustella_lanceolata Pnoepyga_pusilla Hirundo_rustica Pycnonotus_cafer Sylvia_borin Leiothrix_lutea Phylloscopus_trochilus Hylia_prasina Aegithalos_caudatus Hyliota_flavigaster Culicicapa_ceylonensis Luscinia_megarhynchos Mimus_polyglottus Cinclus_cinclus Regulus_ignicapillus Tichodroma_muraria Certhia_familiaris Troglodytes_troglodytes Dulus_dominicus Bombycilla_garrulus Dicaeum_trigonostigma Irena_puella Plocepasser_mahali Taeniopygia_guttata Passer_domesticus Motacilla_flava Chloris_chloris Emberiza_calandra Calcarius_lapponicus Geospiza_fuliginosa Coereba_flaveola Melospiza_melodia;
constraint node81 partial = Artamus_leucorhynchus Aegithina_lafresnayei Pityriasis_gymnocephala Tchagra_senegalus Platysteira_castanea Prionops_plumatus : Columba_livia Trogon_melanurus Picus_viridis Capito_niger Merops_orientalis Cariama_cristata Micrastur_ruficollis Falco_sparverius Nestor_notabilis Psittacus_erithacus Zygodactylus_luberonensis_SMFAv519 Xenicus_longipes Xenicus_gilviventris Acanthisitta_chloris Corydon_sumatranus Psarisomus_dalhousiae Eurylaimus_ochromalus Serilophus_lunatus Cymbirhynchus_macrorhynchos Philepitta_castanea Philepitta_schlegeli Neodrepanis_coruscans Calyptomena_hosii Calyptomena_viridis Pitta_sordida Hydrornis_gurneyi Glyphorhynchus_spirurus Xiphorhynchus_guttatus Xenops_minutus Furnarius_rufus Sclerurus_mexicanus Formicarius_analis Liosceles_thoracicus Myrmothera_campanisona Melanopareia_torquata Conopophaga_lineata Myrmornis_torquata Thamnophilus_torquatus Thamnophilus_aethiops Neopelma_chrysocephalum Ceratopipra_erythrocephala Cotinga_cayana Rupicola_peruvianus Schiffornis_virescens Tityra_semifasciata Myiobius_barbatus Oxyruncus_cristatus Piprites_chloris Platyrinchus_mystaceus Tachuris_rubrigastra Mionectes_olivaceus Hirundinea_ferruginea Tyrannus_tyrannus Elaenia_flavogaster Atrichornis_rufescens Menura_novaehollandiae Sericulus_chrysocephalus Ptilonorhynchus_violaceus Cormobates_leucophaea Climacteris_melanurus Malurus_melanocephalus Stipiturus_malachurus Dasyornis_broadbenti Gerygone_fusca Acanthiza_pusilla Pardalotus_striatus Cissomela_pectoralis Ptilotula_penicillata Pomatostomus_superciliosus Orthonyx_temminckii Coracina_tenuirostris Pericrocotus_flammeus Mohoua_ochrocephala Falcunculus_frontatus Pteruthius_melanotis Colluricincla_harmonica Oriolus_sagittatus Machaerirhynchus_nigripectus Dicrurus_hottentotus Hypothymis_azurea Paradisaea_apoda Struthidea_cinerea Platylophus_galericulatus Lanius_collurio Corvus_brachyrhynchos Ptilorrhoa_caerulescens Cinclosoma_punctatum Loboparadisea_sericea Oedistoma_iliophus Melanocharis_versteri Melanocharis_nigra Heteralocha_gouldi Callaeas_cinerea Notiomystis_cincta Petroica_phoenicea Microeca_leucophaea Picathartes_gymnocephalus Eupetes_macrocerus Remiz_pendulinus Poecile_atricapillus Calandrella_cinerea Sylvietta_rufescens Cisticola_anonymus Nesillas_typica Donacobius_atricapillus Locustella_lanceolata Pnoepyga_pusilla Hirundo_rustica Pycnonotus_cafer Sylvia_borin Leiothrix_lutea Phylloscopus_trochilus Hylia_prasina Aegithalos_caudatus Hyliota_flavigaster Culicicapa_ceylonensis Luscinia_megarhynchos Mimus_polyglottus Cinclus_cinclus Regulus_ignicapillus Tichodroma_muraria Certhia_familiaris Troglodytes_troglodytes Dulus_dominicus Bombycilla_garrulus Dicaeum_trigonostigma Irena_puella Plocepasser_mahali Taeniopygia_guttata Passer_domesticus Motacilla_flava Chloris_chloris Emberiza_calandra Calcarius_lapponicus Geospiza_fuliginosa Coereba_flaveola Melospiza_melodia;
constraint node82 partial = Aegithina_lafresnayei Pityriasis_gymnocephala Tchagra_senegalus Platysteira_castanea Prionops_plumatus : Columba_livia Trogon_melanurus Picus_viridis Capito_niger Merops_orientalis Cariama_cristata Micrastur_ruficollis Falco_sparverius Nestor_notabilis Psittacus_erithacus Zygodactylus_luberonensis_SMFAv519 Xenicus_longipes Xenicus_gilviventris Acanthisitta_chloris Corydon_sumatranus Psarisomus_dalhousiae Eurylaimus_ochromalus Serilophus_lunatus Cymbirhynchus_macrorhynchos Philepitta_castanea Philepitta_schlegeli Neodrepanis_coruscans Calyptomena_hosii Calyptomena_viridis Pitta_sordida Hydrornis_gurneyi Glyphorhynchus_spirurus Xiphorhynchus_guttatus Xenops_minutus Furnarius_rufus Sclerurus_mexicanus Formicarius_analis Liosceles_thoracicus Myrmothera_campanisona Melanopareia_torquata Conopophaga_lineata Myrmornis_torquata Thamnophilus_torquatus Thamnophilus_aethiops Neopelma_chrysocephalum Ceratopipra_erythrocephala Cotinga_cayana Rupicola_peruvianus Schiffornis_virescens Tityra_semifasciata Myiobius_barbatus Oxyruncus_cristatus Piprites_chloris Platyrinchus_mystaceus Tachuris_rubrigastra Mionectes_olivaceus Hirundinea_ferruginea Tyrannus_tyrannus Elaenia_flavogaster Atrichornis_rufescens Menura_novaehollandiae Sericulus_chrysocephalus Ptilonorhynchus_violaceus Cormobates_leucophaea Climacteris_melanurus Malurus_melanocephalus Stipiturus_malachurus Dasyornis_broadbenti Gerygone_fusca Acanthiza_pusilla Pardalotus_striatus Cissomela_pectoralis Ptilotula_penicillata Pomatostomus_superciliosus Orthonyx_temminckii Coracina_tenuirostris Pericrocotus_flammeus Mohoua_ochrocephala Falcunculus_frontatus Pteruthius_melanotis Colluricincla_harmonica Oriolus_sagittatus Machaerirhynchus_nigripectus Artamus_leucorhynchus Dicrurus_hottentotus Hypothymis_azurea Paradisaea_apoda Struthidea_cinerea Platylophus_galericulatus Lanius_collurio Corvus_brachyrhynchos Ptilorrhoa_caerulescens Cinclosoma_punctatum Loboparadisea_sericea Oedistoma_iliophus Melanocharis_versteri Melanocharis_nigra Heteralocha_gouldi Callaeas_cinerea Notiomystis_cincta Petroica_phoenicea Microeca_leucophaea Picathartes_gymnocephalus Eupetes_macrocerus Remiz_pendulinus Poecile_atricapillus Calandrella_cinerea Sylvietta_rufescens Cisticola_anonymus Nesillas_typica Donacobius_atricapillus Locustella_lanceolata Pnoepyga_pusilla Hirundo_rustica Pycnonotus_cafer Sylvia_borin Leiothrix_lutea Phylloscopus_trochilus Hylia_prasina Aegithalos_caudatus Hyliota_flavigaster Culicicapa_ceylonensis Luscinia_megarhynchos Mimus_polyglottus Cinclus_cinclus Regulus_ignicapillus Tichodroma_muraria Certhia_familiaris Troglodytes_troglodytes Dulus_dominicus Bombycilla_garrulus Dicaeum_trigonostigma Irena_puella Plocepasser_mahali Taeniopygia_guttata Passer_domesticus Motacilla_flava Chloris_chloris Emberiza_calandra Calcarius_lapponicus Geospiza_fuliginosa Coereba_flaveola Melospiza_melodia;
constraint node83 partial = Aegithina_lafresnayei Pityriasis_gymnocephala Tchagra_senegalus : Columba_livia Trogon_melanurus Picus_viridis Capito_niger Merops_orientalis Cariama_cristata Micrastur_ruficollis Falco_sparverius Nestor_notabilis Psittacus_erithacus Zygodactylus_luberonensis_SMFAv519 Xenicus_longipes Xenicus_gilviventris Acanthisitta_chloris Corydon_sumatranus Psarisomus_dalhousiae Eurylaimus_ochromalus Serilophus_lunatus Cymbirhynchus_macrorhynchos Philepitta_castanea Philepitta_schlegeli Neodrepanis_coruscans Calyptomena_hosii Calyptomena_viridis Pitta_sordida Hydrornis_gurneyi Glyphorhynchus_spirurus Xiphorhynchus_guttatus Xenops_minutus Furnarius_rufus Sclerurus_mexicanus Formicarius_analis Liosceles_thoracicus Myrmothera_campanisona Melanopareia_torquata Conopophaga_lineata Myrmornis_torquata Thamnophilus_torquatus Thamnophilus_aethiops Neopelma_chrysocephalum Ceratopipra_erythrocephala Cotinga_cayana Rupicola_peruvianus Schiffornis_virescens Tityra_semifasciata Myiobius_barbatus Oxyruncus_cristatus Piprites_chloris Platyrinchus_mystaceus Tachuris_rubrigastra Mionectes_olivaceus Hirundinea_ferruginea Tyrannus_tyrannus Elaenia_flavogaster Atrichornis_rufescens Menura_novaehollandiae Sericulus_chrysocephalus Ptilonorhynchus_violaceus Cormobates_leucophaea Climacteris_melanurus Malurus_melanocephalus Stipiturus_malachurus Dasyornis_broadbenti Gerygone_fusca Acanthiza_pusilla Pardalotus_striatus Cissomela_pectoralis Ptilotula_penicillata Pomatostomus_superciliosus Orthonyx_temminckii Coracina_tenuirostris Pericrocotus_flammeus Mohoua_ochrocephala Falcunculus_frontatus Pteruthius_melanotis Colluricincla_harmonica Oriolus_sagittatus Machaerirhynchus_nigripectus Artamus_leucorhynchus Platysteira_castanea Prionops_plumatus Dicrurus_hottentotus Hypothymis_azurea Paradisaea_apoda Struthidea_cinerea Platylophus_galericulatus Lanius_collurio Corvus_brachyrhynchos Ptilorrhoa_caerulescens Cinclosoma_punctatum Loboparadisea_sericea Oedistoma_iliophus Melanocharis_versteri Melanocharis_nigra Heteralocha_gouldi Callaeas_cinerea Notiomystis_cincta Petroica_phoenicea Microeca_leucophaea Picathartes_gymnocephalus Eupetes_macrocerus Remiz_pendulinus Poecile_atricapillus Calandrella_cinerea Sylvietta_rufescens Cisticola_anonymus Nesillas_typica Donacobius_atricapillus Locustella_lanceolata Pnoepyga_pusilla Hirundo_rustica Pycnonotus_cafer Sylvia_borin Leiothrix_lutea Phylloscopus_trochilus Hylia_prasina Aegithalos_caudatus Hyliota_flavigaster Culicicapa_ceylonensis Luscinia_megarhynchos Mimus_polyglottus Cinclus_cinclus Regulus_ignicapillus Tichodroma_muraria Certhia_familiaris Troglodytes_troglodytes Dulus_dominicus Bombycilla_garrulus Dicaeum_trigonostigma Irena_puella Plocepasser_mahali Taeniopygia_guttata Passer_domesticus Motacilla_flava Chloris_chloris Emberiza_calandra Calcarius_lapponicus Geospiza_fuliginosa Coereba_flaveola Melospiza_melodia;
constraint node84 partial = Aegithina_lafresnayei Pityriasis_gymnocephala : Columba_livia Trogon_melanurus Picus_viridis Capito_niger Merops_orientalis Cariama_cristata Micrastur_ruficollis Falco_sparverius Nestor_notabilis Psittacus_erithacus Zygodactylus_luberonensis_SMFAv519 Xenicus_longipes Xenicus_gilviventris Acanthisitta_chloris Corydon_sumatranus Psarisomus_dalhousiae Eurylaimus_ochromalus Serilophus_lunatus Cymbirhynchus_macrorhynchos Philepitta_castanea Philepitta_schlegeli Neodrepanis_coruscans Calyptomena_hosii Calyptomena_viridis Pitta_sordida Hydrornis_gurneyi Glyphorhynchus_spirurus Xiphorhynchus_guttatus Xenops_minutus Furnarius_rufus Sclerurus_mexicanus Formicarius_analis Liosceles_thoracicus Myrmothera_campanisona Melanopareia_torquata Conopophaga_lineata Myrmornis_torquata Thamnophilus_torquatus Thamnophilus_aethiops Neopelma_chrysocephalum Ceratopipra_erythrocephala Cotinga_cayana Rupicola_peruvianus Schiffornis_virescens Tityra_semifasciata Myiobius_barbatus Oxyruncus_cristatus Piprites_chloris Platyrinchus_mystaceus Tachuris_rubrigastra Mionectes_olivaceus Hirundinea_ferruginea Tyrannus_tyrannus Elaenia_flavogaster Atrichornis_rufescens Menura_novaehollandiae Sericulus_chrysocephalus Ptilonorhynchus_violaceus Cormobates_leucophaea Climacteris_melanurus Malurus_melanocephalus Stipiturus_malachurus Dasyornis_broadbenti Gerygone_fusca Acanthiza_pusilla Pardalotus_striatus Cissomela_pectoralis Ptilotula_penicillata Pomatostomus_superciliosus Orthonyx_temminckii Coracina_tenuirostris Pericrocotus_flammeus Mohoua_ochrocephala Falcunculus_frontatus Pteruthius_melanotis Colluricincla_harmonica Oriolus_sagittatus Machaerirhynchus_nigripectus Artamus_leucorhynchus Tchagra_senegalus Platysteira_castanea Prionops_plumatus Dicrurus_hottentotus Hypothymis_azurea Paradisaea_apoda Struthidea_cinerea Platylophus_galericulatus Lanius_collurio Corvus_brachyrhynchos Ptilorrhoa_caerulescens Cinclosoma_punctatum Loboparadisea_sericea Oedistoma_iliophus Melanocharis_versteri Melanocharis_nigra Heteralocha_gouldi Callaeas_cinerea Notiomystis_cincta Petroica_phoenicea Microeca_leucophaea Picathartes_gymnocephalus Eupetes_macrocerus Remiz_pendulinus Poecile_atricapillus Calandrella_cinerea Sylvietta_rufescens Cisticola_anonymus Nesillas_typica Donacobius_atricapillus Locustella_lanceolata Pnoepyga_pusilla Hirundo_rustica Pycnonotus_cafer Sylvia_borin Leiothrix_lutea Phylloscopus_trochilus Hylia_prasina Aegithalos_caudatus Hyliota_flavigaster Culicicapa_ceylonensis Luscinia_megarhynchos Mimus_polyglottus Cinclus_cinclus Regulus_ignicapillus Tichodroma_muraria Certhia_familiaris Troglodytes_troglodytes Dulus_dominicus Bombycilla_garrulus Dicaeum_trigonostigma Irena_puella Plocepasser_mahali Taeniopygia_guttata Passer_domesticus Motacilla_flava Chloris_chloris Emberiza_calandra Calcarius_lapponicus Geospiza_fuliginosa Coereba_flaveola Melospiza_melodia;
constraint node85 partial = Platysteira_castanea Prionops_plumatus : Columba_livia Trogon_melanurus Picus_viridis Capito_niger Merops_orientalis Cariama_cristata Micrastur_ruficollis Falco_sparverius Nestor_notabilis Psittacus_erithacus Zygodactylus_luberonensis_SMFAv519 Xenicus_longipes Xenicus_gilviventris Acanthisitta_chloris Corydon_sumatranus Psarisomus_dalhousiae Eurylaimus_ochromalus Serilophus_lunatus Cymbirhynchus_macrorhynchos Philepitta_castanea Philepitta_schlegeli Neodrepanis_coruscans Calyptomena_hosii Calyptomena_viridis Pitta_sordida Hydrornis_gurneyi Glyphorhynchus_spirurus Xiphorhynchus_guttatus Xenops_minutus Furnarius_rufus Sclerurus_mexicanus Formicarius_analis Liosceles_thoracicus Myrmothera_campanisona Melanopareia_torquata Conopophaga_lineata Myrmornis_torquata Thamnophilus_torquatus Thamnophilus_aethiops Neopelma_chrysocephalum Ceratopipra_erythrocephala Cotinga_cayana Rupicola_peruvianus Schiffornis_virescens Tityra_semifasciata Myiobius_barbatus Oxyruncus_cristatus Piprites_chloris Platyrinchus_mystaceus Tachuris_rubrigastra Mionectes_olivaceus Hirundinea_ferruginea Tyrannus_tyrannus Elaenia_flavogaster Atrichornis_rufescens Menura_novaehollandiae Sericulus_chrysocephalus Ptilonorhynchus_violaceus Cormobates_leucophaea Climacteris_melanurus Malurus_melanocephalus Stipiturus_malachurus Dasyornis_broadbenti Gerygone_fusca Acanthiza_pusilla Pardalotus_striatus Cissomela_pectoralis Ptilotula_penicillata Pomatostomus_superciliosus Orthonyx_temminckii Coracina_tenuirostris Pericrocotus_flammeus Mohoua_ochrocephala Falcunculus_frontatus Pteruthius_melanotis Colluricincla_harmonica Oriolus_sagittatus Machaerirhynchus_nigripectus Artamus_leucorhynchus Aegithina_lafresnayei Pityriasis_gymnocephala Tchagra_senegalus Dicrurus_hottentotus Hypothymis_azurea Paradisaea_apoda Struthidea_cinerea Platylophus_galericulatus Lanius_collurio Corvus_brachyrhynchos Ptilorrhoa_caerulescens Cinclosoma_punctatum Loboparadisea_sericea Oedistoma_iliophus Melanocharis_versteri Melanocharis_nigra Heteralocha_gouldi Callaeas_cinerea Notiomystis_cincta Petroica_phoenicea Microeca_leucophaea Picathartes_gymnocephalus Eupetes_macrocerus Remiz_pendulinus Poecile_atricapillus Calandrella_cinerea Sylvietta_rufescens Cisticola_anonymus Nesillas_typica Donacobius_atricapillus Locustella_lanceolata Pnoepyga_pusilla Hirundo_rustica Pycnonotus_cafer Sylvia_borin Leiothrix_lutea Phylloscopus_trochilus Hylia_prasina Aegithalos_caudatus Hyliota_flavigaster Culicicapa_ceylonensis Luscinia_megarhynchos Mimus_polyglottus Cinclus_cinclus Regulus_ignicapillus Tichodroma_muraria Certhia_familiaris Troglodytes_troglodytes Dulus_dominicus Bombycilla_garrulus Dicaeum_trigonostigma Irena_puella Plocepasser_mahali Taeniopygia_guttata Passer_domesticus Motacilla_flava Chloris_chloris Emberiza_calandra Calcarius_lapponicus Geospiza_fuliginosa Coereba_flaveola Melospiza_melodia;
constraint node86 partial = Dicrurus_hottentotus Hypothymis_azurea Paradisaea_apoda Struthidea_cinerea Platylophus_galericulatus Lanius_collurio Corvus_brachyrhynchos : Columba_livia Trogon_melanurus Picus_viridis Capito_niger Merops_orientalis Cariama_cristata Micrastur_ruficollis Falco_sparverius Nestor_notabilis Psittacus_erithacus Zygodactylus_luberonensis_SMFAv519 Xenicus_longipes Xenicus_gilviventris Acanthisitta_chloris Corydon_sumatranus Psarisomus_dalhousiae Eurylaimus_ochromalus Serilophus_lunatus Cymbirhynchus_macrorhynchos Philepitta_castanea Philepitta_schlegeli Neodrepanis_coruscans Calyptomena_hosii Calyptomena_viridis Pitta_sordida Hydrornis_gurneyi Glyphorhynchus_spirurus Xiphorhynchus_guttatus Xenops_minutus Furnarius_rufus Sclerurus_mexicanus Formicarius_analis Liosceles_thoracicus Myrmothera_campanisona Melanopareia_torquata Conopophaga_lineata Myrmornis_torquata Thamnophilus_torquatus Thamnophilus_aethiops Neopelma_chrysocephalum Ceratopipra_erythrocephala Cotinga_cayana Rupicola_peruvianus Schiffornis_virescens Tityra_semifasciata Myiobius_barbatus Oxyruncus_cristatus Piprites_chloris Platyrinchus_mystaceus Tachuris_rubrigastra Mionectes_olivaceus Hirundinea_ferruginea Tyrannus_tyrannus Elaenia_flavogaster Atrichornis_rufescens Menura_novaehollandiae Sericulus_chrysocephalus Ptilonorhynchus_violaceus Cormobates_leucophaea Climacteris_melanurus Malurus_melanocephalus Stipiturus_malachurus Dasyornis_broadbenti Gerygone_fusca Acanthiza_pusilla Pardalotus_striatus Cissomela_pectoralis Ptilotula_penicillata Pomatostomus_superciliosus Orthonyx_temminckii Coracina_tenuirostris Pericrocotus_flammeus Mohoua_ochrocephala Falcunculus_frontatus Pteruthius_melanotis Colluricincla_harmonica Oriolus_sagittatus Machaerirhynchus_nigripectus Artamus_leucorhynchus Aegithina_lafresnayei Pityriasis_gymnocephala Tchagra_senegalus Platysteira_castanea Prionops_plumatus Ptilorrhoa_caerulescens Cinclosoma_punctatum Loboparadisea_sericea Oedistoma_iliophus Melanocharis_versteri Melanocharis_nigra Heteralocha_gouldi Callaeas_cinerea Notiomystis_cincta Petroica_phoenicea Microeca_leucophaea Picathartes_gymnocephalus Eupetes_macrocerus Remiz_pendulinus Poecile_atricapillus Calandrella_cinerea Sylvietta_rufescens Cisticola_anonymus Nesillas_typica Donacobius_atricapillus Locustella_lanceolata Pnoepyga_pusilla Hirundo_rustica Pycnonotus_cafer Sylvia_borin Leiothrix_lutea Phylloscopus_trochilus Hylia_prasina Aegithalos_caudatus Hyliota_flavigaster Culicicapa_ceylonensis Luscinia_megarhynchos Mimus_polyglottus Cinclus_cinclus Regulus_ignicapillus Tichodroma_muraria Certhia_familiaris Troglodytes_troglodytes Dulus_dominicus Bombycilla_garrulus Dicaeum_trigonostigma Irena_puella Plocepasser_mahali Taeniopygia_guttata Passer_domesticus Motacilla_flava Chloris_chloris Emberiza_calandra Calcarius_lapponicus Geospiza_fuliginosa Coereba_flaveola Melospiza_melodia;
constraint node87 partial = Hypothymis_azurea Paradisaea_apoda Struthidea_cinerea Platylophus_galericulatus Lanius_collurio Corvus_brachyrhynchos : Columba_livia Trogon_melanurus Picus_viridis Capito_niger Merops_orientalis Cariama_cristata Micrastur_ruficollis Falco_sparverius Nestor_notabilis Psittacus_erithacus Zygodactylus_luberonensis_SMFAv519 Xenicus_longipes Xenicus_gilviventris Acanthisitta_chloris Corydon_sumatranus Psarisomus_dalhousiae Eurylaimus_ochromalus Serilophus_lunatus Cymbirhynchus_macrorhynchos Philepitta_castanea Philepitta_schlegeli Neodrepanis_coruscans Calyptomena_hosii Calyptomena_viridis Pitta_sordida Hydrornis_gurneyi Glyphorhynchus_spirurus Xiphorhynchus_guttatus Xenops_minutus Furnarius_rufus Sclerurus_mexicanus Formicarius_analis Liosceles_thoracicus Myrmothera_campanisona Melanopareia_torquata Conopophaga_lineata Myrmornis_torquata Thamnophilus_torquatus Thamnophilus_aethiops Neopelma_chrysocephalum Ceratopipra_erythrocephala Cotinga_cayana Rupicola_peruvianus Schiffornis_virescens Tityra_semifasciata Myiobius_barbatus Oxyruncus_cristatus Piprites_chloris Platyrinchus_mystaceus Tachuris_rubrigastra Mionectes_olivaceus Hirundinea_ferruginea Tyrannus_tyrannus Elaenia_flavogaster Atrichornis_rufescens Menura_novaehollandiae Sericulus_chrysocephalus Ptilonorhynchus_violaceus Cormobates_leucophaea Climacteris_melanurus Malurus_melanocephalus Stipiturus_malachurus Dasyornis_broadbenti Gerygone_fusca Acanthiza_pusilla Pardalotus_striatus Cissomela_pectoralis Ptilotula_penicillata Pomatostomus_superciliosus Orthonyx_temminckii Coracina_tenuirostris Pericrocotus_flammeus Mohoua_ochrocephala Falcunculus_frontatus Pteruthius_melanotis Colluricincla_harmonica Oriolus_sagittatus Machaerirhynchus_nigripectus Artamus_leucorhynchus Aegithina_lafresnayei Pityriasis_gymnocephala Tchagra_senegalus Platysteira_castanea Prionops_plumatus Dicrurus_hottentotus Ptilorrhoa_caerulescens Cinclosoma_punctatum Loboparadisea_sericea Oedistoma_iliophus Melanocharis_versteri Melanocharis_nigra Heteralocha_gouldi Callaeas_cinerea Notiomystis_cincta Petroica_phoenicea Microeca_leucophaea Picathartes_gymnocephalus Eupetes_macrocerus Remiz_pendulinus Poecile_atricapillus Calandrella_cinerea Sylvietta_rufescens Cisticola_anonymus Nesillas_typica Donacobius_atricapillus Locustella_lanceolata Pnoepyga_pusilla Hirundo_rustica Pycnonotus_cafer Sylvia_borin Leiothrix_lutea Phylloscopus_trochilus Hylia_prasina Aegithalos_caudatus Hyliota_flavigaster Culicicapa_ceylonensis Luscinia_megarhynchos Mimus_polyglottus Cinclus_cinclus Regulus_ignicapillus Tichodroma_muraria Certhia_familiaris Troglodytes_troglodytes Dulus_dominicus Bombycilla_garrulus Dicaeum_trigonostigma Irena_puella Plocepasser_mahali Taeniopygia_guttata Passer_domesticus Motacilla_flava Chloris_chloris Emberiza_calandra Calcarius_lapponicus Geospiza_fuliginosa Coereba_flaveola Melospiza_melodia;
constraint node88 partial = Hypothymis_azurea Paradisaea_apoda : Columba_livia Trogon_melanurus Picus_viridis Capito_niger Merops_orientalis Cariama_cristata Micrastur_ruficollis Falco_sparverius Nestor_notabilis Psittacus_erithacus Zygodactylus_luberonensis_SMFAv519 Xenicus_longipes Xenicus_gilviventris Acanthisitta_chloris Corydon_sumatranus Psarisomus_dalhousiae Eurylaimus_ochromalus Serilophus_lunatus Cymbirhynchus_macrorhynchos Philepitta_castanea Philepitta_schlegeli Neodrepanis_coruscans Calyptomena_hosii Calyptomena_viridis Pitta_sordida Hydrornis_gurneyi Glyphorhynchus_spirurus Xiphorhynchus_guttatus Xenops_minutus Furnarius_rufus Sclerurus_mexicanus Formicarius_analis Liosceles_thoracicus Myrmothera_campanisona Melanopareia_torquata Conopophaga_lineata Myrmornis_torquata Thamnophilus_torquatus Thamnophilus_aethiops Neopelma_chrysocephalum Ceratopipra_erythrocephala Cotinga_cayana Rupicola_peruvianus Schiffornis_virescens Tityra_semifasciata Myiobius_barbatus Oxyruncus_cristatus Piprites_chloris Platyrinchus_mystaceus Tachuris_rubrigastra Mionectes_olivaceus Hirundinea_ferruginea Tyrannus_tyrannus Elaenia_flavogaster Atrichornis_rufescens Menura_novaehollandiae Sericulus_chrysocephalus Ptilonorhynchus_violaceus Cormobates_leucophaea Climacteris_melanurus Malurus_melanocephalus Stipiturus_malachurus Dasyornis_broadbenti Gerygone_fusca Acanthiza_pusilla Pardalotus_striatus Cissomela_pectoralis Ptilotula_penicillata Pomatostomus_superciliosus Orthonyx_temminckii Coracina_tenuirostris Pericrocotus_flammeus Mohoua_ochrocephala Falcunculus_frontatus Pteruthius_melanotis Colluricincla_harmonica Oriolus_sagittatus Machaerirhynchus_nigripectus Artamus_leucorhynchus Aegithina_lafresnayei Pityriasis_gymnocephala Tchagra_senegalus Platysteira_castanea Prionops_plumatus Dicrurus_hottentotus Struthidea_cinerea Platylophus_galericulatus Lanius_collurio Corvus_brachyrhynchos Ptilorrhoa_caerulescens Cinclosoma_punctatum Loboparadisea_sericea Oedistoma_iliophus Melanocharis_versteri Melanocharis_nigra Heteralocha_gouldi Callaeas_cinerea Notiomystis_cincta Petroica_phoenicea Microeca_leucophaea Picathartes_gymnocephalus Eupetes_macrocerus Remiz_pendulinus Poecile_atricapillus Calandrella_cinerea Sylvietta_rufescens Cisticola_anonymus Nesillas_typica Donacobius_atricapillus Locustella_lanceolata Pnoepyga_pusilla Hirundo_rustica Pycnonotus_cafer Sylvia_borin Leiothrix_lutea Phylloscopus_trochilus Hylia_prasina Aegithalos_caudatus Hyliota_flavigaster Culicicapa_ceylonensis Luscinia_megarhynchos Mimus_polyglottus Cinclus_cinclus Regulus_ignicapillus Tichodroma_muraria Certhia_familiaris Troglodytes_troglodytes Dulus_dominicus Bombycilla_garrulus Dicaeum_trigonostigma Irena_puella Plocepasser_mahali Taeniopygia_guttata Passer_domesticus Motacilla_flava Chloris_chloris Emberiza_calandra Calcarius_lapponicus Geospiza_fuliginosa Coereba_flaveola Melospiza_melodia;
constraint node89 partial = Struthidea_cinerea Platylophus_galericulatus Lanius_collurio Corvus_brachyrhynchos : Columba_livia Trogon_melanurus Picus_viridis Capito_niger Merops_orientalis Cariama_cristata Micrastur_ruficollis Falco_sparverius Nestor_notabilis Psittacus_erithacus Zygodactylus_luberonensis_SMFAv519 Xenicus_longipes Xenicus_gilviventris Acanthisitta_chloris Corydon_sumatranus Psarisomus_dalhousiae Eurylaimus_ochromalus Serilophus_lunatus Cymbirhynchus_macrorhynchos Philepitta_castanea Philepitta_schlegeli Neodrepanis_coruscans Calyptomena_hosii Calyptomena_viridis Pitta_sordida Hydrornis_gurneyi Glyphorhynchus_spirurus Xiphorhynchus_guttatus Xenops_minutus Furnarius_rufus Sclerurus_mexicanus Formicarius_analis Liosceles_thoracicus Myrmothera_campanisona Melanopareia_torquata Conopophaga_lineata Myrmornis_torquata Thamnophilus_torquatus Thamnophilus_aethiops Neopelma_chrysocephalum Ceratopipra_erythrocephala Cotinga_cayana Rupicola_peruvianus Schiffornis_virescens Tityra_semifasciata Myiobius_barbatus Oxyruncus_cristatus Piprites_chloris Platyrinchus_mystaceus Tachuris_rubrigastra Mionectes_olivaceus Hirundinea_ferruginea Tyrannus_tyrannus Elaenia_flavogaster Atrichornis_rufescens Menura_novaehollandiae Sericulus_chrysocephalus Ptilonorhynchus_violaceus Cormobates_leucophaea Climacteris_melanurus Malurus_melanocephalus Stipiturus_malachurus Dasyornis_broadbenti Gerygone_fusca Acanthiza_pusilla Pardalotus_striatus Cissomela_pectoralis Ptilotula_penicillata Pomatostomus_superciliosus Orthonyx_temminckii Coracina_tenuirostris Pericrocotus_flammeus Mohoua_ochrocephala Falcunculus_frontatus Pteruthius_melanotis Colluricincla_harmonica Oriolus_sagittatus Machaerirhynchus_nigripectus Artamus_leucorhynchus Aegithina_lafresnayei Pityriasis_gymnocephala Tchagra_senegalus Platysteira_castanea Prionops_plumatus Dicrurus_hottentotus Hypothymis_azurea Paradisaea_apoda Ptilorrhoa_caerulescens Cinclosoma_punctatum Loboparadisea_sericea Oedistoma_iliophus Melanocharis_versteri Melanocharis_nigra Heteralocha_gouldi Callaeas_cinerea Notiomystis_cincta Petroica_phoenicea Microeca_leucophaea Picathartes_gymnocephalus Eupetes_macrocerus Remiz_pendulinus Poecile_atricapillus Calandrella_cinerea Sylvietta_rufescens Cisticola_anonymus Nesillas_typica Donacobius_atricapillus Locustella_lanceolata Pnoepyga_pusilla Hirundo_rustica Pycnonotus_cafer Sylvia_borin Leiothrix_lutea Phylloscopus_trochilus Hylia_prasina Aegithalos_caudatus Hyliota_flavigaster Culicicapa_ceylonensis Luscinia_megarhynchos Mimus_polyglottus Cinclus_cinclus Regulus_ignicapillus Tichodroma_muraria Certhia_familiaris Troglodytes_troglodytes Dulus_dominicus Bombycilla_garrulus Dicaeum_trigonostigma Irena_puella Plocepasser_mahali Taeniopygia_guttata Passer_domesticus Motacilla_flava Chloris_chloris Emberiza_calandra Calcarius_lapponicus Geospiza_fuliginosa Coereba_flaveola Melospiza_melodia;
constraint node90 partial = Platylophus_galericulatus Lanius_collurio Corvus_brachyrhynchos : Columba_livia Trogon_melanurus Picus_viridis Capito_niger Merops_orientalis Cariama_cristata Micrastur_ruficollis Falco_sparverius Nestor_notabilis Psittacus_erithacus Zygodactylus_luberonensis_SMFAv519 Xenicus_longipes Xenicus_gilviventris Acanthisitta_chloris Corydon_sumatranus Psarisomus_dalhousiae Eurylaimus_ochromalus Serilophus_lunatus Cymbirhynchus_macrorhynchos Philepitta_castanea Philepitta_schlegeli Neodrepanis_coruscans Calyptomena_hosii Calyptomena_viridis Pitta_sordida Hydrornis_gurneyi Glyphorhynchus_spirurus Xiphorhynchus_guttatus Xenops_minutus Furnarius_rufus Sclerurus_mexicanus Formicarius_analis Liosceles_thoracicus Myrmothera_campanisona Melanopareia_torquata Conopophaga_lineata Myrmornis_torquata Thamnophilus_torquatus Thamnophilus_aethiops Neopelma_chrysocephalum Ceratopipra_erythrocephala Cotinga_cayana Rupicola_peruvianus Schiffornis_virescens Tityra_semifasciata Myiobius_barbatus Oxyruncus_cristatus Piprites_chloris Platyrinchus_mystaceus Tachuris_rubrigastra Mionectes_olivaceus Hirundinea_ferruginea Tyrannus_tyrannus Elaenia_flavogaster Atrichornis_rufescens Menura_novaehollandiae Sericulus_chrysocephalus Ptilonorhynchus_violaceus Cormobates_leucophaea Climacteris_melanurus Malurus_melanocephalus Stipiturus_malachurus Dasyornis_broadbenti Gerygone_fusca Acanthiza_pusilla Pardalotus_striatus Cissomela_pectoralis Ptilotula_penicillata Pomatostomus_superciliosus Orthonyx_temminckii Coracina_tenuirostris Pericrocotus_flammeus Mohoua_ochrocephala Falcunculus_frontatus Pteruthius_melanotis Colluricincla_harmonica Oriolus_sagittatus Machaerirhynchus_nigripectus Artamus_leucorhynchus Aegithina_lafresnayei Pityriasis_gymnocephala Tchagra_senegalus Platysteira_castanea Prionops_plumatus Dicrurus_hottentotus Hypothymis_azurea Paradisaea_apoda Struthidea_cinerea Ptilorrhoa_caerulescens Cinclosoma_punctatum Loboparadisea_sericea Oedistoma_iliophus Melanocharis_versteri Melanocharis_nigra Heteralocha_gouldi Callaeas_cinerea Notiomystis_cincta Petroica_phoenicea Microeca_leucophaea Picathartes_gymnocephalus Eupetes_macrocerus Remiz_pendulinus Poecile_atricapillus Calandrella_cinerea Sylvietta_rufescens Cisticola_anonymus Nesillas_typica Donacobius_atricapillus Locustella_lanceolata Pnoepyga_pusilla Hirundo_rustica Pycnonotus_cafer Sylvia_borin Leiothrix_lutea Phylloscopus_trochilus Hylia_prasina Aegithalos_caudatus Hyliota_flavigaster Culicicapa_ceylonensis Luscinia_megarhynchos Mimus_polyglottus Cinclus_cinclus Regulus_ignicapillus Tichodroma_muraria Certhia_familiaris Troglodytes_troglodytes Dulus_dominicus Bombycilla_garrulus Dicaeum_trigonostigma Irena_puella Plocepasser_mahali Taeniopygia_guttata Passer_domesticus Motacilla_flava Chloris_chloris Emberiza_calandra Calcarius_lapponicus Geospiza_fuliginosa Coereba_flaveola Melospiza_melodia;
constraint node91 partial = Platylophus_galericulatus Lanius_collurio : Columba_livia Trogon_melanurus Picus_viridis Capito_niger Merops_orientalis Cariama_cristata Micrastur_ruficollis Falco_sparverius Nestor_notabilis Psittacus_erithacus Zygodactylus_luberonensis_SMFAv519 Xenicus_longipes Xenicus_gilviventris Acanthisitta_chloris Corydon_sumatranus Psarisomus_dalhousiae Eurylaimus_ochromalus Serilophus_lunatus Cymbirhynchus_macrorhynchos Philepitta_castanea Philepitta_schlegeli Neodrepanis_coruscans Calyptomena_hosii Calyptomena_viridis Pitta_sordida Hydrornis_gurneyi Glyphorhynchus_spirurus Xiphorhynchus_guttatus Xenops_minutus Furnarius_rufus Sclerurus_mexicanus Formicarius_analis Liosceles_thoracicus Myrmothera_campanisona Melanopareia_torquata Conopophaga_lineata Myrmornis_torquata Thamnophilus_torquatus Thamnophilus_aethiops Neopelma_chrysocephalum Ceratopipra_erythrocephala Cotinga_cayana Rupicola_peruvianus Schiffornis_virescens Tityra_semifasciata Myiobius_barbatus Oxyruncus_cristatus Piprites_chloris Platyrinchus_mystaceus Tachuris_rubrigastra Mionectes_olivaceus Hirundinea_ferruginea Tyrannus_tyrannus Elaenia_flavogaster Atrichornis_rufescens Menura_novaehollandiae Sericulus_chrysocephalus Ptilonorhynchus_violaceus Cormobates_leucophaea Climacteris_melanurus Malurus_melanocephalus Stipiturus_malachurus Dasyornis_broadbenti Gerygone_fusca Acanthiza_pusilla Pardalotus_striatus Cissomela_pectoralis Ptilotula_penicillata Pomatostomus_superciliosus Orthonyx_temminckii Coracina_tenuirostris Pericrocotus_flammeus Mohoua_ochrocephala Falcunculus_frontatus Pteruthius_melanotis Colluricincla_harmonica Oriolus_sagittatus Machaerirhynchus_nigripectus Artamus_leucorhynchus Aegithina_lafresnayei Pityriasis_gymnocephala Tchagra_senegalus Platysteira_castanea Prionops_plumatus Dicrurus_hottentotus Hypothymis_azurea Paradisaea_apoda Struthidea_cinerea Corvus_brachyrhynchos Ptilorrhoa_caerulescens Cinclosoma_punctatum Loboparadisea_sericea Oedistoma_iliophus Melanocharis_versteri Melanocharis_nigra Heteralocha_gouldi Callaeas_cinerea Notiomystis_cincta Petroica_phoenicea Microeca_leucophaea Picathartes_gymnocephalus Eupetes_macrocerus Remiz_pendulinus Poecile_atricapillus Calandrella_cinerea Sylvietta_rufescens Cisticola_anonymus Nesillas_typica Donacobius_atricapillus Locustella_lanceolata Pnoepyga_pusilla Hirundo_rustica Pycnonotus_cafer Sylvia_borin Leiothrix_lutea Phylloscopus_trochilus Hylia_prasina Aegithalos_caudatus Hyliota_flavigaster Culicicapa_ceylonensis Luscinia_megarhynchos Mimus_polyglottus Cinclus_cinclus Regulus_ignicapillus Tichodroma_muraria Certhia_familiaris Troglodytes_troglodytes Dulus_dominicus Bombycilla_garrulus Dicaeum_trigonostigma Irena_puella Plocepasser_mahali Taeniopygia_guttata Passer_domesticus Motacilla_flava Chloris_chloris Emberiza_calandra Calcarius_lapponicus Geospiza_fuliginosa Coereba_flaveola Melospiza_melodia;
constraint node92 partial = Ptilorrhoa_caerulescens Cinclosoma_punctatum : Columba_livia Trogon_melanurus Picus_viridis Capito_niger Merops_orientalis Cariama_cristata Micrastur_ruficollis Falco_sparverius Nestor_notabilis Psittacus_erithacus Zygodactylus_luberonensis_SMFAv519 Xenicus_longipes Xenicus_gilviventris Acanthisitta_chloris Corydon_sumatranus Psarisomus_dalhousiae Eurylaimus_ochromalus Serilophus_lunatus Cymbirhynchus_macrorhynchos Philepitta_castanea Philepitta_schlegeli Neodrepanis_coruscans Calyptomena_hosii Calyptomena_viridis Pitta_sordida Hydrornis_gurneyi Glyphorhynchus_spirurus Xiphorhynchus_guttatus Xenops_minutus Furnarius_rufus Sclerurus_mexicanus Formicarius_analis Liosceles_thoracicus Myrmothera_campanisona Melanopareia_torquata Conopophaga_lineata Myrmornis_torquata Thamnophilus_torquatus Thamnophilus_aethiops Neopelma_chrysocephalum Ceratopipra_erythrocephala Cotinga_cayana Rupicola_peruvianus Schiffornis_virescens Tityra_semifasciata Myiobius_barbatus Oxyruncus_cristatus Piprites_chloris Platyrinchus_mystaceus Tachuris_rubrigastra Mionectes_olivaceus Hirundinea_ferruginea Tyrannus_tyrannus Elaenia_flavogaster Atrichornis_rufescens Menura_novaehollandiae Sericulus_chrysocephalus Ptilonorhynchus_violaceus Cormobates_leucophaea Climacteris_melanurus Malurus_melanocephalus Stipiturus_malachurus Dasyornis_broadbenti Gerygone_fusca Acanthiza_pusilla Pardalotus_striatus Cissomela_pectoralis Ptilotula_penicillata Pomatostomus_superciliosus Orthonyx_temminckii Coracina_tenuirostris Pericrocotus_flammeus Mohoua_ochrocephala Falcunculus_frontatus Pteruthius_melanotis Colluricincla_harmonica Oriolus_sagittatus Machaerirhynchus_nigripectus Artamus_leucorhynchus Aegithina_lafresnayei Pityriasis_gymnocephala Tchagra_senegalus Platysteira_castanea Prionops_plumatus Dicrurus_hottentotus Hypothymis_azurea Paradisaea_apoda Struthidea_cinerea Platylophus_galericulatus Lanius_collurio Corvus_brachyrhynchos Loboparadisea_sericea Oedistoma_iliophus Melanocharis_versteri Melanocharis_nigra Heteralocha_gouldi Callaeas_cinerea Notiomystis_cincta Petroica_phoenicea Microeca_leucophaea Picathartes_gymnocephalus Eupetes_macrocerus Remiz_pendulinus Poecile_atricapillus Calandrella_cinerea Sylvietta_rufescens Cisticola_anonymus Nesillas_typica Donacobius_atricapillus Locustella_lanceolata Pnoepyga_pusilla Hirundo_rustica Pycnonotus_cafer Sylvia_borin Leiothrix_lutea Phylloscopus_trochilus Hylia_prasina Aegithalos_caudatus Hyliota_flavigaster Culicicapa_ceylonensis Luscinia_megarhynchos Mimus_polyglottus Cinclus_cinclus Regulus_ignicapillus Tichodroma_muraria Certhia_familiaris Troglodytes_troglodytes Dulus_dominicus Bombycilla_garrulus Dicaeum_trigonostigma Irena_puella Plocepasser_mahali Taeniopygia_guttata Passer_domesticus Motacilla_flava Chloris_chloris Emberiza_calandra Calcarius_lapponicus Geospiza_fuliginosa Coereba_flaveola Melospiza_melodia;
constraint node93 partial = Loboparadisea_sericea Oedistoma_iliophus Melanocharis_versteri Melanocharis_nigra Heteralocha_gouldi Callaeas_cinerea Notiomystis_cincta Petroica_phoenicea Microeca_leucophaea Picathartes_gymnocephalus Eupetes_macrocerus Remiz_pendulinus Poecile_atricapillus Calandrella_cinerea Sylvietta_rufescens Cisticola_anonymus Nesillas_typica Donacobius_atricapillus Locustella_lanceolata Pnoepyga_pusilla Hirundo_rustica Pycnonotus_cafer Sylvia_borin Leiothrix_lutea Phylloscopus_trochilus Hylia_prasina Aegithalos_caudatus Hyliota_flavigaster Culicicapa_ceylonensis Luscinia_megarhynchos Mimus_polyglottus Cinclus_cinclus Regulus_ignicapillus Tichodroma_muraria Certhia_familiaris Troglodytes_troglodytes Dulus_dominicus Bombycilla_garrulus Dicaeum_trigonostigma Irena_puella Plocepasser_mahali Taeniopygia_guttata Passer_domesticus Motacilla_flava Chloris_chloris Emberiza_calandra Calcarius_lapponicus Geospiza_fuliginosa Coereba_flaveola Melospiza_melodia : Columba_livia Trogon_melanurus Picus_viridis Capito_niger Merops_orientalis Cariama_cristata Micrastur_ruficollis Falco_sparverius Nestor_notabilis Psittacus_erithacus Zygodactylus_luberonensis_SMFAv519 Xenicus_longipes Xenicus_gilviventris Acanthisitta_chloris Corydon_sumatranus Psarisomus_dalhousiae Eurylaimus_ochromalus Serilophus_lunatus Cymbirhynchus_macrorhynchos Philepitta_castanea Philepitta_schlegeli Neodrepanis_coruscans Calyptomena_hosii Calyptomena_viridis Pitta_sordida Hydrornis_gurneyi Glyphorhynchus_spirurus Xiphorhynchus_guttatus Xenops_minutus Furnarius_rufus Sclerurus_mexicanus Formicarius_analis Liosceles_thoracicus Myrmothera_campanisona Melanopareia_torquata Conopophaga_lineata Myrmornis_torquata Thamnophilus_torquatus Thamnophilus_aethiops Neopelma_chrysocephalum Ceratopipra_erythrocephala Cotinga_cayana Rupicola_peruvianus Schiffornis_virescens Tityra_semifasciata Myiobius_barbatus Oxyruncus_cristatus Piprites_chloris Platyrinchus_mystaceus Tachuris_rubrigastra Mionectes_olivaceus Hirundinea_ferruginea Tyrannus_tyrannus Elaenia_flavogaster Atrichornis_rufescens Menura_novaehollandiae Sericulus_chrysocephalus Ptilonorhynchus_violaceus Cormobates_leucophaea Climacteris_melanurus Malurus_melanocephalus Stipiturus_malachurus Dasyornis_broadbenti Gerygone_fusca Acanthiza_pusilla Pardalotus_striatus Cissomela_pectoralis Ptilotula_penicillata Pomatostomus_superciliosus Orthonyx_temminckii Coracina_tenuirostris Pericrocotus_flammeus Mohoua_ochrocephala Falcunculus_frontatus Pteruthius_melanotis Colluricincla_harmonica Oriolus_sagittatus Machaerirhynchus_nigripectus Artamus_leucorhynchus Aegithina_lafresnayei Pityriasis_gymnocephala Tchagra_senegalus Platysteira_castanea Prionops_plumatus Dicrurus_hottentotus Hypothymis_azurea Paradisaea_apoda Struthidea_cinerea Platylophus_galericulatus Lanius_collurio Corvus_brachyrhynchos Ptilorrhoa_caerulescens Cinclosoma_punctatum;
constraint node94 partial = Oedistoma_iliophus Melanocharis_versteri Melanocharis_nigra Heteralocha_gouldi Callaeas_cinerea Notiomystis_cincta Petroica_phoenicea Microeca_leucophaea Picathartes_gymnocephalus Eupetes_macrocerus Remiz_pendulinus Poecile_atricapillus Calandrella_cinerea Sylvietta_rufescens Cisticola_anonymus Nesillas_typica Donacobius_atricapillus Locustella_lanceolata Pnoepyga_pusilla Hirundo_rustica Pycnonotus_cafer Sylvia_borin Leiothrix_lutea Phylloscopus_trochilus Hylia_prasina Aegithalos_caudatus Hyliota_flavigaster Culicicapa_ceylonensis Luscinia_megarhynchos Mimus_polyglottus Cinclus_cinclus Regulus_ignicapillus Tichodroma_muraria Certhia_familiaris Troglodytes_troglodytes Dulus_dominicus Bombycilla_garrulus Dicaeum_trigonostigma Irena_puella Plocepasser_mahali Taeniopygia_guttata Passer_domesticus Motacilla_flava Chloris_chloris Emberiza_calandra Calcarius_lapponicus Geospiza_fuliginosa Coereba_flaveola Melospiza_melodia : Columba_livia Trogon_melanurus Picus_viridis Capito_niger Merops_orientalis Cariama_cristata Micrastur_ruficollis Falco_sparverius Nestor_notabilis Psittacus_erithacus Zygodactylus_luberonensis_SMFAv519 Xenicus_longipes Xenicus_gilviventris Acanthisitta_chloris Corydon_sumatranus Psarisomus_dalhousiae Eurylaimus_ochromalus Serilophus_lunatus Cymbirhynchus_macrorhynchos Philepitta_castanea Philepitta_schlegeli Neodrepanis_coruscans Calyptomena_hosii Calyptomena_viridis Pitta_sordida Hydrornis_gurneyi Glyphorhynchus_spirurus Xiphorhynchus_guttatus Xenops_minutus Furnarius_rufus Sclerurus_mexicanus Formicarius_analis Liosceles_thoracicus Myrmothera_campanisona Melanopareia_torquata Conopophaga_lineata Myrmornis_torquata Thamnophilus_torquatus Thamnophilus_aethiops Neopelma_chrysocephalum Ceratopipra_erythrocephala Cotinga_cayana Rupicola_peruvianus Schiffornis_virescens Tityra_semifasciata Myiobius_barbatus Oxyruncus_cristatus Piprites_chloris Platyrinchus_mystaceus Tachuris_rubrigastra Mionectes_olivaceus Hirundinea_ferruginea Tyrannus_tyrannus Elaenia_flavogaster Atrichornis_rufescens Menura_novaehollandiae Sericulus_chrysocephalus Ptilonorhynchus_violaceus Cormobates_leucophaea Climacteris_melanurus Malurus_melanocephalus Stipiturus_malachurus Dasyornis_broadbenti Gerygone_fusca Acanthiza_pusilla Pardalotus_striatus Cissomela_pectoralis Ptilotula_penicillata Pomatostomus_superciliosus Orthonyx_temminckii Coracina_tenuirostris Pericrocotus_flammeus Mohoua_ochrocephala Falcunculus_frontatus Pteruthius_melanotis Colluricincla_harmonica Oriolus_sagittatus Machaerirhynchus_nigripectus Artamus_leucorhynchus Aegithina_lafresnayei Pityriasis_gymnocephala Tchagra_senegalus Platysteira_castanea Prionops_plumatus Dicrurus_hottentotus Hypothymis_azurea Paradisaea_apoda Struthidea_cinerea Platylophus_galericulatus Lanius_collurio Corvus_brachyrhynchos Ptilorrhoa_caerulescens Cinclosoma_punctatum Loboparadisea_sericea;
constraint node95 partial = Oedistoma_iliophus Melanocharis_versteri Melanocharis_nigra : Columba_livia Trogon_melanurus Picus_viridis Capito_niger Merops_orientalis Cariama_cristata Micrastur_ruficollis Falco_sparverius Nestor_notabilis Psittacus_erithacus Zygodactylus_luberonensis_SMFAv519 Xenicus_longipes Xenicus_gilviventris Acanthisitta_chloris Corydon_sumatranus Psarisomus_dalhousiae Eurylaimus_ochromalus Serilophus_lunatus Cymbirhynchus_macrorhynchos Philepitta_castanea Philepitta_schlegeli Neodrepanis_coruscans Calyptomena_hosii Calyptomena_viridis Pitta_sordida Hydrornis_gurneyi Glyphorhynchus_spirurus Xiphorhynchus_guttatus Xenops_minutus Furnarius_rufus Sclerurus_mexicanus Formicarius_analis Liosceles_thoracicus Myrmothera_campanisona Melanopareia_torquata Conopophaga_lineata Myrmornis_torquata Thamnophilus_torquatus Thamnophilus_aethiops Neopelma_chrysocephalum Ceratopipra_erythrocephala Cotinga_cayana Rupicola_peruvianus Schiffornis_virescens Tityra_semifasciata Myiobius_barbatus Oxyruncus_cristatus Piprites_chloris Platyrinchus_mystaceus Tachuris_rubrigastra Mionectes_olivaceus Hirundinea_ferruginea Tyrannus_tyrannus Elaenia_flavogaster Atrichornis_rufescens Menura_novaehollandiae Sericulus_chrysocephalus Ptilonorhynchus_violaceus Cormobates_leucophaea Climacteris_melanurus Malurus_melanocephalus Stipiturus_malachurus Dasyornis_broadbenti Gerygone_fusca Acanthiza_pusilla Pardalotus_striatus Cissomela_pectoralis Ptilotula_penicillata Pomatostomus_superciliosus Orthonyx_temminckii Coracina_tenuirostris Pericrocotus_flammeus Mohoua_ochrocephala Falcunculus_frontatus Pteruthius_melanotis Colluricincla_harmonica Oriolus_sagittatus Machaerirhynchus_nigripectus Artamus_leucorhynchus Aegithina_lafresnayei Pityriasis_gymnocephala Tchagra_senegalus Platysteira_castanea Prionops_plumatus Dicrurus_hottentotus Hypothymis_azurea Paradisaea_apoda Struthidea_cinerea Platylophus_galericulatus Lanius_collurio Corvus_brachyrhynchos Ptilorrhoa_caerulescens Cinclosoma_punctatum Loboparadisea_sericea Heteralocha_gouldi Callaeas_cinerea Notiomystis_cincta Petroica_phoenicea Microeca_leucophaea Picathartes_gymnocephalus Eupetes_macrocerus Remiz_pendulinus Poecile_atricapillus Calandrella_cinerea Sylvietta_rufescens Cisticola_anonymus Nesillas_typica Donacobius_atricapillus Locustella_lanceolata Pnoepyga_pusilla Hirundo_rustica Pycnonotus_cafer Sylvia_borin Leiothrix_lutea Phylloscopus_trochilus Hylia_prasina Aegithalos_caudatus Hyliota_flavigaster Culicicapa_ceylonensis Luscinia_megarhynchos Mimus_polyglottus Cinclus_cinclus Regulus_ignicapillus Tichodroma_muraria Certhia_familiaris Troglodytes_troglodytes Dulus_dominicus Bombycilla_garrulus Dicaeum_trigonostigma Irena_puella Plocepasser_mahali Taeniopygia_guttata Passer_domesticus Motacilla_flava Chloris_chloris Emberiza_calandra Calcarius_lapponicus Geospiza_fuliginosa Coereba_flaveola Melospiza_melodia;
constraint node96 partial = Melanocharis_versteri Melanocharis_nigra : Columba_livia Trogon_melanurus Picus_viridis Capito_niger Merops_orientalis Cariama_cristata Micrastur_ruficollis Falco_sparverius Nestor_notabilis Psittacus_erithacus Zygodactylus_luberonensis_SMFAv519 Xenicus_longipes Xenicus_gilviventris Acanthisitta_chloris Corydon_sumatranus Psarisomus_dalhousiae Eurylaimus_ochromalus Serilophus_lunatus Cymbirhynchus_macrorhynchos Philepitta_castanea Philepitta_schlegeli Neodrepanis_coruscans Calyptomena_hosii Calyptomena_viridis Pitta_sordida Hydrornis_gurneyi Glyphorhynchus_spirurus Xiphorhynchus_guttatus Xenops_minutus Furnarius_rufus Sclerurus_mexicanus Formicarius_analis Liosceles_thoracicus Myrmothera_campanisona Melanopareia_torquata Conopophaga_lineata Myrmornis_torquata Thamnophilus_torquatus Thamnophilus_aethiops Neopelma_chrysocephalum Ceratopipra_erythrocephala Cotinga_cayana Rupicola_peruvianus Schiffornis_virescens Tityra_semifasciata Myiobius_barbatus Oxyruncus_cristatus Piprites_chloris Platyrinchus_mystaceus Tachuris_rubrigastra Mionectes_olivaceus Hirundinea_ferruginea Tyrannus_tyrannus Elaenia_flavogaster Atrichornis_rufescens Menura_novaehollandiae Sericulus_chrysocephalus Ptilonorhynchus_violaceus Cormobates_leucophaea Climacteris_melanurus Malurus_melanocephalus Stipiturus_malachurus Dasyornis_broadbenti Gerygone_fusca Acanthiza_pusilla Pardalotus_striatus Cissomela_pectoralis Ptilotula_penicillata Pomatostomus_superciliosus Orthonyx_temminckii Coracina_tenuirostris Pericrocotus_flammeus Mohoua_ochrocephala Falcunculus_frontatus Pteruthius_melanotis Colluricincla_harmonica Oriolus_sagittatus Machaerirhynchus_nigripectus Artamus_leucorhynchus Aegithina_lafresnayei Pityriasis_gymnocephala Tchagra_senegalus Platysteira_castanea Prionops_plumatus Dicrurus_hottentotus Hypothymis_azurea Paradisaea_apoda Struthidea_cinerea Platylophus_galericulatus Lanius_collurio Corvus_brachyrhynchos Ptilorrhoa_caerulescens Cinclosoma_punctatum Loboparadisea_sericea Oedistoma_iliophus Heteralocha_gouldi Callaeas_cinerea Notiomystis_cincta Petroica_phoenicea Microeca_leucophaea Picathartes_gymnocephalus Eupetes_macrocerus Remiz_pendulinus Poecile_atricapillus Calandrella_cinerea Sylvietta_rufescens Cisticola_anonymus Nesillas_typica Donacobius_atricapillus Locustella_lanceolata Pnoepyga_pusilla Hirundo_rustica Pycnonotus_cafer Sylvia_borin Leiothrix_lutea Phylloscopus_trochilus Hylia_prasina Aegithalos_caudatus Hyliota_flavigaster Culicicapa_ceylonensis Luscinia_megarhynchos Mimus_polyglottus Cinclus_cinclus Regulus_ignicapillus Tichodroma_muraria Certhia_familiaris Troglodytes_troglodytes Dulus_dominicus Bombycilla_garrulus Dicaeum_trigonostigma Irena_puella Plocepasser_mahali Taeniopygia_guttata Passer_domesticus Motacilla_flava Chloris_chloris Emberiza_calandra Calcarius_lapponicus Geospiza_fuliginosa Coereba_flaveola Melospiza_melodia;
constraint node97 partial = Heteralocha_gouldi Callaeas_cinerea Notiomystis_cincta Petroica_phoenicea Microeca_leucophaea Picathartes_gymnocephalus Eupetes_macrocerus Remiz_pendulinus Poecile_atricapillus Calandrella_cinerea Sylvietta_rufescens Cisticola_anonymus Nesillas_typica Donacobius_atricapillus Locustella_lanceolata Pnoepyga_pusilla Hirundo_rustica Pycnonotus_cafer Sylvia_borin Leiothrix_lutea Phylloscopus_trochilus Hylia_prasina Aegithalos_caudatus Hyliota_flavigaster Culicicapa_ceylonensis Luscinia_megarhynchos Mimus_polyglottus Cinclus_cinclus Regulus_ignicapillus Tichodroma_muraria Certhia_familiaris Troglodytes_troglodytes Dulus_dominicus Bombycilla_garrulus Dicaeum_trigonostigma Irena_puella Plocepasser_mahali Taeniopygia_guttata Passer_domesticus Motacilla_flava Chloris_chloris Emberiza_calandra Calcarius_lapponicus Geospiza_fuliginosa Coereba_flaveola Melospiza_melodia : Columba_livia Trogon_melanurus Picus_viridis Capito_niger Merops_orientalis Cariama_cristata Micrastur_ruficollis Falco_sparverius Nestor_notabilis Psittacus_erithacus Zygodactylus_luberonensis_SMFAv519 Xenicus_longipes Xenicus_gilviventris Acanthisitta_chloris Corydon_sumatranus Psarisomus_dalhousiae Eurylaimus_ochromalus Serilophus_lunatus Cymbirhynchus_macrorhynchos Philepitta_castanea Philepitta_schlegeli Neodrepanis_coruscans Calyptomena_hosii Calyptomena_viridis Pitta_sordida Hydrornis_gurneyi Glyphorhynchus_spirurus Xiphorhynchus_guttatus Xenops_minutus Furnarius_rufus Sclerurus_mexicanus Formicarius_analis Liosceles_thoracicus Myrmothera_campanisona Melanopareia_torquata Conopophaga_lineata Myrmornis_torquata Thamnophilus_torquatus Thamnophilus_aethiops Neopelma_chrysocephalum Ceratopipra_erythrocephala Cotinga_cayana Rupicola_peruvianus Schiffornis_virescens Tityra_semifasciata Myiobius_barbatus Oxyruncus_cristatus Piprites_chloris Platyrinchus_mystaceus Tachuris_rubrigastra Mionectes_olivaceus Hirundinea_ferruginea Tyrannus_tyrannus Elaenia_flavogaster Atrichornis_rufescens Menura_novaehollandiae Sericulus_chrysocephalus Ptilonorhynchus_violaceus Cormobates_leucophaea Climacteris_melanurus Malurus_melanocephalus Stipiturus_malachurus Dasyornis_broadbenti Gerygone_fusca Acanthiza_pusilla Pardalotus_striatus Cissomela_pectoralis Ptilotula_penicillata Pomatostomus_superciliosus Orthonyx_temminckii Coracina_tenuirostris Pericrocotus_flammeus Mohoua_ochrocephala Falcunculus_frontatus Pteruthius_melanotis Colluricincla_harmonica Oriolus_sagittatus Machaerirhynchus_nigripectus Artamus_leucorhynchus Aegithina_lafresnayei Pityriasis_gymnocephala Tchagra_senegalus Platysteira_castanea Prionops_plumatus Dicrurus_hottentotus Hypothymis_azurea Paradisaea_apoda Struthidea_cinerea Platylophus_galericulatus Lanius_collurio Corvus_brachyrhynchos Ptilorrhoa_caerulescens Cinclosoma_punctatum Loboparadisea_sericea Oedistoma_iliophus Melanocharis_versteri Melanocharis_nigra;
constraint node98 partial = Heteralocha_gouldi Callaeas_cinerea Notiomystis_cincta : Columba_livia Trogon_melanurus Picus_viridis Capito_niger Merops_orientalis Cariama_cristata Micrastur_ruficollis Falco_sparverius Nestor_notabilis Psittacus_erithacus Zygodactylus_luberonensis_SMFAv519 Xenicus_longipes Xenicus_gilviventris Acanthisitta_chloris Corydon_sumatranus Psarisomus_dalhousiae Eurylaimus_ochromalus Serilophus_lunatus Cymbirhynchus_macrorhynchos Philepitta_castanea Philepitta_schlegeli Neodrepanis_coruscans Calyptomena_hosii Calyptomena_viridis Pitta_sordida Hydrornis_gurneyi Glyphorhynchus_spirurus Xiphorhynchus_guttatus Xenops_minutus Furnarius_rufus Sclerurus_mexicanus Formicarius_analis Liosceles_thoracicus Myrmothera_campanisona Melanopareia_torquata Conopophaga_lineata Myrmornis_torquata Thamnophilus_torquatus Thamnophilus_aethiops Neopelma_chrysocephalum Ceratopipra_erythrocephala Cotinga_cayana Rupicola_peruvianus Schiffornis_virescens Tityra_semifasciata Myiobius_barbatus Oxyruncus_cristatus Piprites_chloris Platyrinchus_mystaceus Tachuris_rubrigastra Mionectes_olivaceus Hirundinea_ferruginea Tyrannus_tyrannus Elaenia_flavogaster Atrichornis_rufescens Menura_novaehollandiae Sericulus_chrysocephalus Ptilonorhynchus_violaceus Cormobates_leucophaea Climacteris_melanurus Malurus_melanocephalus Stipiturus_malachurus Dasyornis_broadbenti Gerygone_fusca Acanthiza_pusilla Pardalotus_striatus Cissomela_pectoralis Ptilotula_penicillata Pomatostomus_superciliosus Orthonyx_temminckii Coracina_tenuirostris Pericrocotus_flammeus Mohoua_ochrocephala Falcunculus_frontatus Pteruthius_melanotis Colluricincla_harmonica Oriolus_sagittatus Machaerirhynchus_nigripectus Artamus_leucorhynchus Aegithina_lafresnayei Pityriasis_gymnocephala Tchagra_senegalus Platysteira_castanea Prionops_plumatus Dicrurus_hottentotus Hypothymis_azurea Paradisaea_apoda Struthidea_cinerea Platylophus_galericulatus Lanius_collurio Corvus_brachyrhynchos Ptilorrhoa_caerulescens Cinclosoma_punctatum Loboparadisea_sericea Oedistoma_iliophus Melanocharis_versteri Melanocharis_nigra Petroica_phoenicea Microeca_leucophaea Picathartes_gymnocephalus Eupetes_macrocerus Remiz_pendulinus Poecile_atricapillus Calandrella_cinerea Sylvietta_rufescens Cisticola_anonymus Nesillas_typica Donacobius_atricapillus Locustella_lanceolata Pnoepyga_pusilla Hirundo_rustica Pycnonotus_cafer Sylvia_borin Leiothrix_lutea Phylloscopus_trochilus Hylia_prasina Aegithalos_caudatus Hyliota_flavigaster Culicicapa_ceylonensis Luscinia_megarhynchos Mimus_polyglottus Cinclus_cinclus Regulus_ignicapillus Tichodroma_muraria Certhia_familiaris Troglodytes_troglodytes Dulus_dominicus Bombycilla_garrulus Dicaeum_trigonostigma Irena_puella Plocepasser_mahali Taeniopygia_guttata Passer_domesticus Motacilla_flava Chloris_chloris Emberiza_calandra Calcarius_lapponicus Geospiza_fuliginosa Coereba_flaveola Melospiza_melodia;
constraint node99 partial = Heteralocha_gouldi Callaeas_cinerea : Columba_livia Trogon_melanurus Picus_viridis Capito_niger Merops_orientalis Cariama_cristata Micrastur_ruficollis Falco_sparverius Nestor_notabilis Psittacus_erithacus Zygodactylus_luberonensis_SMFAv519 Xenicus_longipes Xenicus_gilviventris Acanthisitta_chloris Corydon_sumatranus Psarisomus_dalhousiae Eurylaimus_ochromalus Serilophus_lunatus Cymbirhynchus_macrorhynchos Philepitta_castanea Philepitta_schlegeli Neodrepanis_coruscans Calyptomena_hosii Calyptomena_viridis Pitta_sordida Hydrornis_gurneyi Glyphorhynchus_spirurus Xiphorhynchus_guttatus Xenops_minutus Furnarius_rufus Sclerurus_mexicanus Formicarius_analis Liosceles_thoracicus Myrmothera_campanisona Melanopareia_torquata Conopophaga_lineata Myrmornis_torquata Thamnophilus_torquatus Thamnophilus_aethiops Neopelma_chrysocephalum Ceratopipra_erythrocephala Cotinga_cayana Rupicola_peruvianus Schiffornis_virescens Tityra_semifasciata Myiobius_barbatus Oxyruncus_cristatus Piprites_chloris Platyrinchus_mystaceus Tachuris_rubrigastra Mionectes_olivaceus Hirundinea_ferruginea Tyrannus_tyrannus Elaenia_flavogaster Atrichornis_rufescens Menura_novaehollandiae Sericulus_chrysocephalus Ptilonorhynchus_violaceus Cormobates_leucophaea Climacteris_melanurus Malurus_melanocephalus Stipiturus_malachurus Dasyornis_broadbenti Gerygone_fusca Acanthiza_pusilla Pardalotus_striatus Cissomela_pectoralis Ptilotula_penicillata Pomatostomus_superciliosus Orthonyx_temminckii Coracina_tenuirostris Pericrocotus_flammeus Mohoua_ochrocephala Falcunculus_frontatus Pteruthius_melanotis Colluricincla_harmonica Oriolus_sagittatus Machaerirhynchus_nigripectus Artamus_leucorhynchus Aegithina_lafresnayei Pityriasis_gymnocephala Tchagra_senegalus Platysteira_castanea Prionops_plumatus Dicrurus_hottentotus Hypothymis_azurea Paradisaea_apoda Struthidea_cinerea Platylophus_galericulatus Lanius_collurio Corvus_brachyrhynchos Ptilorrhoa_caerulescens Cinclosoma_punctatum Loboparadisea_sericea Oedistoma_iliophus Melanocharis_versteri Melanocharis_nigra Notiomystis_cincta Petroica_phoenicea Microeca_leucophaea Picathartes_gymnocephalus Eupetes_macrocerus Remiz_pendulinus Poecile_atricapillus Calandrella_cinerea Sylvietta_rufescens Cisticola_anonymus Nesillas_typica Donacobius_atricapillus Locustella_lanceolata Pnoepyga_pusilla Hirundo_rustica Pycnonotus_cafer Sylvia_borin Leiothrix_lutea Phylloscopus_trochilus Hylia_prasina Aegithalos_caudatus Hyliota_flavigaster Culicicapa_ceylonensis Luscinia_megarhynchos Mimus_polyglottus Cinclus_cinclus Regulus_ignicapillus Tichodroma_muraria Certhia_familiaris Troglodytes_troglodytes Dulus_dominicus Bombycilla_garrulus Dicaeum_trigonostigma Irena_puella Plocepasser_mahali Taeniopygia_guttata Passer_domesticus Motacilla_flava Chloris_chloris Emberiza_calandra Calcarius_lapponicus Geospiza_fuliginosa Coereba_flaveola Melospiza_melodia;
constraint node100 partial = Petroica_phoenicea Microeca_leucophaea Picathartes_gymnocephalus Eupetes_macrocerus Remiz_pendulinus Poecile_atricapillus Calandrella_cinerea Sylvietta_rufescens Cisticola_anonymus Nesillas_typica Donacobius_atricapillus Locustella_lanceolata Pnoepyga_pusilla Hirundo_rustica Pycnonotus_cafer Sylvia_borin Leiothrix_lutea Phylloscopus_trochilus Hylia_prasina Aegithalos_caudatus Hyliota_flavigaster Culicicapa_ceylonensis Luscinia_megarhynchos Mimus_polyglottus Cinclus_cinclus Regulus_ignicapillus Tichodroma_muraria Certhia_familiaris Troglodytes_troglodytes Dulus_dominicus Bombycilla_garrulus Dicaeum_trigonostigma Irena_puella Plocepasser_mahali Taeniopygia_guttata Passer_domesticus Motacilla_flava Chloris_chloris Emberiza_calandra Calcarius_lapponicus Geospiza_fuliginosa Coereba_flaveola Melospiza_melodia : Columba_livia Trogon_melanurus Picus_viridis Capito_niger Merops_orientalis Cariama_cristata Micrastur_ruficollis Falco_sparverius Nestor_notabilis Psittacus_erithacus Zygodactylus_luberonensis_SMFAv519 Xenicus_longipes Xenicus_gilviventris Acanthisitta_chloris Corydon_sumatranus Psarisomus_dalhousiae Eurylaimus_ochromalus Serilophus_lunatus Cymbirhynchus_macrorhynchos Philepitta_castanea Philepitta_schlegeli Neodrepanis_coruscans Calyptomena_hosii Calyptomena_viridis Pitta_sordida Hydrornis_gurneyi Glyphorhynchus_spirurus Xiphorhynchus_guttatus Xenops_minutus Furnarius_rufus Sclerurus_mexicanus Formicarius_analis Liosceles_thoracicus Myrmothera_campanisona Melanopareia_torquata Conopophaga_lineata Myrmornis_torquata Thamnophilus_torquatus Thamnophilus_aethiops Neopelma_chrysocephalum Ceratopipra_erythrocephala Cotinga_cayana Rupicola_peruvianus Schiffornis_virescens Tityra_semifasciata Myiobius_barbatus Oxyruncus_cristatus Piprites_chloris Platyrinchus_mystaceus Tachuris_rubrigastra Mionectes_olivaceus Hirundinea_ferruginea Tyrannus_tyrannus Elaenia_flavogaster Atrichornis_rufescens Menura_novaehollandiae Sericulus_chrysocephalus Ptilonorhynchus_violaceus Cormobates_leucophaea Climacteris_melanurus Malurus_melanocephalus Stipiturus_malachurus Dasyornis_broadbenti Gerygone_fusca Acanthiza_pusilla Pardalotus_striatus Cissomela_pectoralis Ptilotula_penicillata Pomatostomus_superciliosus Orthonyx_temminckii Coracina_tenuirostris Pericrocotus_flammeus Mohoua_ochrocephala Falcunculus_frontatus Pteruthius_melanotis Colluricincla_harmonica Oriolus_sagittatus Machaerirhynchus_nigripectus Artamus_leucorhynchus Aegithina_lafresnayei Pityriasis_gymnocephala Tchagra_senegalus Platysteira_castanea Prionops_plumatus Dicrurus_hottentotus Hypothymis_azurea Paradisaea_apoda Struthidea_cinerea Platylophus_galericulatus Lanius_collurio Corvus_brachyrhynchos Ptilorrhoa_caerulescens Cinclosoma_punctatum Loboparadisea_sericea Oedistoma_iliophus Melanocharis_versteri Melanocharis_nigra Heteralocha_gouldi Callaeas_cinerea Notiomystis_cincta;
constraint node101 partial = Petroica_phoenicea Microeca_leucophaea Picathartes_gymnocephalus Eupetes_macrocerus : Columba_livia Trogon_melanurus Picus_viridis Capito_niger Merops_orientalis Cariama_cristata Micrastur_ruficollis Falco_sparverius Nestor_notabilis Psittacus_erithacus Zygodactylus_luberonensis_SMFAv519 Xenicus_longipes Xenicus_gilviventris Acanthisitta_chloris Corydon_sumatranus Psarisomus_dalhousiae Eurylaimus_ochromalus Serilophus_lunatus Cymbirhynchus_macrorhynchos Philepitta_castanea Philepitta_schlegeli Neodrepanis_coruscans Calyptomena_hosii Calyptomena_viridis Pitta_sordida Hydrornis_gurneyi Glyphorhynchus_spirurus Xiphorhynchus_guttatus Xenops_minutus Furnarius_rufus Sclerurus_mexicanus Formicarius_analis Liosceles_thoracicus Myrmothera_campanisona Melanopareia_torquata Conopophaga_lineata Myrmornis_torquata Thamnophilus_torquatus Thamnophilus_aethiops Neopelma_chrysocephalum Ceratopipra_erythrocephala Cotinga_cayana Rupicola_peruvianus Schiffornis_virescens Tityra_semifasciata Myiobius_barbatus Oxyruncus_cristatus Piprites_chloris Platyrinchus_mystaceus Tachuris_rubrigastra Mionectes_olivaceus Hirundinea_ferruginea Tyrannus_tyrannus Elaenia_flavogaster Atrichornis_rufescens Menura_novaehollandiae Sericulus_chrysocephalus Ptilonorhynchus_violaceus Cormobates_leucophaea Climacteris_melanurus Malurus_melanocephalus Stipiturus_malachurus Dasyornis_broadbenti Gerygone_fusca Acanthiza_pusilla Pardalotus_striatus Cissomela_pectoralis Ptilotula_penicillata Pomatostomus_superciliosus Orthonyx_temminckii Coracina_tenuirostris Pericrocotus_flammeus Mohoua_ochrocephala Falcunculus_frontatus Pteruthius_melanotis Colluricincla_harmonica Oriolus_sagittatus Machaerirhynchus_nigripectus Artamus_leucorhynchus Aegithina_lafresnayei Pityriasis_gymnocephala Tchagra_senegalus Platysteira_castanea Prionops_plumatus Dicrurus_hottentotus Hypothymis_azurea Paradisaea_apoda Struthidea_cinerea Platylophus_galericulatus Lanius_collurio Corvus_brachyrhynchos Ptilorrhoa_caerulescens Cinclosoma_punctatum Loboparadisea_sericea Oedistoma_iliophus Melanocharis_versteri Melanocharis_nigra Heteralocha_gouldi Callaeas_cinerea Notiomystis_cincta Remiz_pendulinus Poecile_atricapillus Calandrella_cinerea Sylvietta_rufescens Cisticola_anonymus Nesillas_typica Donacobius_atricapillus Locustella_lanceolata Pnoepyga_pusilla Hirundo_rustica Pycnonotus_cafer Sylvia_borin Leiothrix_lutea Phylloscopus_trochilus Hylia_prasina Aegithalos_caudatus Hyliota_flavigaster Culicicapa_ceylonensis Luscinia_megarhynchos Mimus_polyglottus Cinclus_cinclus Regulus_ignicapillus Tichodroma_muraria Certhia_familiaris Troglodytes_troglodytes Dulus_dominicus Bombycilla_garrulus Dicaeum_trigonostigma Irena_puella Plocepasser_mahali Taeniopygia_guttata Passer_domesticus Motacilla_flava Chloris_chloris Emberiza_calandra Calcarius_lapponicus Geospiza_fuliginosa Coereba_flaveola Melospiza_melodia;
constraint node102 partial = Petroica_phoenicea Microeca_leucophaea : Columba_livia Trogon_melanurus Picus_viridis Capito_niger Merops_orientalis Cariama_cristata Micrastur_ruficollis Falco_sparverius Nestor_notabilis Psittacus_erithacus Zygodactylus_luberonensis_SMFAv519 Xenicus_longipes Xenicus_gilviventris Acanthisitta_chloris Corydon_sumatranus Psarisomus_dalhousiae Eurylaimus_ochromalus Serilophus_lunatus Cymbirhynchus_macrorhynchos Philepitta_castanea Philepitta_schlegeli Neodrepanis_coruscans Calyptomena_hosii Calyptomena_viridis Pitta_sordida Hydrornis_gurneyi Glyphorhynchus_spirurus Xiphorhynchus_guttatus Xenops_minutus Furnarius_rufus Sclerurus_mexicanus Formicarius_analis Liosceles_thoracicus Myrmothera_campanisona Melanopareia_torquata Conopophaga_lineata Myrmornis_torquata Thamnophilus_torquatus Thamnophilus_aethiops Neopelma_chrysocephalum Ceratopipra_erythrocephala Cotinga_cayana Rupicola_peruvianus Schiffornis_virescens Tityra_semifasciata Myiobius_barbatus Oxyruncus_cristatus Piprites_chloris Platyrinchus_mystaceus Tachuris_rubrigastra Mionectes_olivaceus Hirundinea_ferruginea Tyrannus_tyrannus Elaenia_flavogaster Atrichornis_rufescens Menura_novaehollandiae Sericulus_chrysocephalus Ptilonorhynchus_violaceus Cormobates_leucophaea Climacteris_melanurus Malurus_melanocephalus Stipiturus_malachurus Dasyornis_broadbenti Gerygone_fusca Acanthiza_pusilla Pardalotus_striatus Cissomela_pectoralis Ptilotula_penicillata Pomatostomus_superciliosus Orthonyx_temminckii Coracina_tenuirostris Pericrocotus_flammeus Mohoua_ochrocephala Falcunculus_frontatus Pteruthius_melanotis Colluricincla_harmonica Oriolus_sagittatus Machaerirhynchus_nigripectus Artamus_leucorhynchus Aegithina_lafresnayei Pityriasis_gymnocephala Tchagra_senegalus Platysteira_castanea Prionops_plumatus Dicrurus_hottentotus Hypothymis_azurea Paradisaea_apoda Struthidea_cinerea Platylophus_galericulatus Lanius_collurio Corvus_brachyrhynchos Ptilorrhoa_caerulescens Cinclosoma_punctatum Loboparadisea_sericea Oedistoma_iliophus Melanocharis_versteri Melanocharis_nigra Heteralocha_gouldi Callaeas_cinerea Notiomystis_cincta Picathartes_gymnocephalus Eupetes_macrocerus Remiz_pendulinus Poecile_atricapillus Calandrella_cinerea Sylvietta_rufescens Cisticola_anonymus Nesillas_typica Donacobius_atricapillus Locustella_lanceolata Pnoepyga_pusilla Hirundo_rustica Pycnonotus_cafer Sylvia_borin Leiothrix_lutea Phylloscopus_trochilus Hylia_prasina Aegithalos_caudatus Hyliota_flavigaster Culicicapa_ceylonensis Luscinia_megarhynchos Mimus_polyglottus Cinclus_cinclus Regulus_ignicapillus Tichodroma_muraria Certhia_familiaris Troglodytes_troglodytes Dulus_dominicus Bombycilla_garrulus Dicaeum_trigonostigma Irena_puella Plocepasser_mahali Taeniopygia_guttata Passer_domesticus Motacilla_flava Chloris_chloris Emberiza_calandra Calcarius_lapponicus Geospiza_fuliginosa Coereba_flaveola Melospiza_melodia;
constraint node103 partial = Picathartes_gymnocephalus Eupetes_macrocerus : Columba_livia Trogon_melanurus Picus_viridis Capito_niger Merops_orientalis Cariama_cristata Micrastur_ruficollis Falco_sparverius Nestor_notabilis Psittacus_erithacus Zygodactylus_luberonensis_SMFAv519 Xenicus_longipes Xenicus_gilviventris Acanthisitta_chloris Corydon_sumatranus Psarisomus_dalhousiae Eurylaimus_ochromalus Serilophus_lunatus Cymbirhynchus_macrorhynchos Philepitta_castanea Philepitta_schlegeli Neodrepanis_coruscans Calyptomena_hosii Calyptomena_viridis Pitta_sordida Hydrornis_gurneyi Glyphorhynchus_spirurus Xiphorhynchus_guttatus Xenops_minutus Furnarius_rufus Sclerurus_mexicanus Formicarius_analis Liosceles_thoracicus Myrmothera_campanisona Melanopareia_torquata Conopophaga_lineata Myrmornis_torquata Thamnophilus_torquatus Thamnophilus_aethiops Neopelma_chrysocephalum Ceratopipra_erythrocephala Cotinga_cayana Rupicola_peruvianus Schiffornis_virescens Tityra_semifasciata Myiobius_barbatus Oxyruncus_cristatus Piprites_chloris Platyrinchus_mystaceus Tachuris_rubrigastra Mionectes_olivaceus Hirundinea_ferruginea Tyrannus_tyrannus Elaenia_flavogaster Atrichornis_rufescens Menura_novaehollandiae Sericulus_chrysocephalus Ptilonorhynchus_violaceus Cormobates_leucophaea Climacteris_melanurus Malurus_melanocephalus Stipiturus_malachurus Dasyornis_broadbenti Gerygone_fusca Acanthiza_pusilla Pardalotus_striatus Cissomela_pectoralis Ptilotula_penicillata Pomatostomus_superciliosus Orthonyx_temminckii Coracina_tenuirostris Pericrocotus_flammeus Mohoua_ochrocephala Falcunculus_frontatus Pteruthius_melanotis Colluricincla_harmonica Oriolus_sagittatus Machaerirhynchus_nigripectus Artamus_leucorhynchus Aegithina_lafresnayei Pityriasis_gymnocephala Tchagra_senegalus Platysteira_castanea Prionops_plumatus Dicrurus_hottentotus Hypothymis_azurea Paradisaea_apoda Struthidea_cinerea Platylophus_galericulatus Lanius_collurio Corvus_brachyrhynchos Ptilorrhoa_caerulescens Cinclosoma_punctatum Loboparadisea_sericea Oedistoma_iliophus Melanocharis_versteri Melanocharis_nigra Heteralocha_gouldi Callaeas_cinerea Notiomystis_cincta Petroica_phoenicea Microeca_leucophaea Remiz_pendulinus Poecile_atricapillus Calandrella_cinerea Sylvietta_rufescens Cisticola_anonymus Nesillas_typica Donacobius_atricapillus Locustella_lanceolata Pnoepyga_pusilla Hirundo_rustica Pycnonotus_cafer Sylvia_borin Leiothrix_lutea Phylloscopus_trochilus Hylia_prasina Aegithalos_caudatus Hyliota_flavigaster Culicicapa_ceylonensis Luscinia_megarhynchos Mimus_polyglottus Cinclus_cinclus Regulus_ignicapillus Tichodroma_muraria Certhia_familiaris Troglodytes_troglodytes Dulus_dominicus Bombycilla_garrulus Dicaeum_trigonostigma Irena_puella Plocepasser_mahali Taeniopygia_guttata Passer_domesticus Motacilla_flava Chloris_chloris Emberiza_calandra Calcarius_lapponicus Geospiza_fuliginosa Coereba_flaveola Melospiza_melodia;
constraint node104 partial = Remiz_pendulinus Poecile_atricapillus Calandrella_cinerea Sylvietta_rufescens Cisticola_anonymus Nesillas_typica Donacobius_atricapillus Locustella_lanceolata Pnoepyga_pusilla Hirundo_rustica Pycnonotus_cafer Sylvia_borin Leiothrix_lutea Phylloscopus_trochilus Hylia_prasina Aegithalos_caudatus Hyliota_flavigaster Culicicapa_ceylonensis Luscinia_megarhynchos Mimus_polyglottus Cinclus_cinclus Regulus_ignicapillus Tichodroma_muraria Certhia_familiaris Troglodytes_troglodytes Dulus_dominicus Bombycilla_garrulus Dicaeum_trigonostigma Irena_puella Plocepasser_mahali Taeniopygia_guttata Passer_domesticus Motacilla_flava Chloris_chloris Emberiza_calandra Calcarius_lapponicus Geospiza_fuliginosa Coereba_flaveola Melospiza_melodia : Columba_livia Trogon_melanurus Picus_viridis Capito_niger Merops_orientalis Cariama_cristata Micrastur_ruficollis Falco_sparverius Nestor_notabilis Psittacus_erithacus Zygodactylus_luberonensis_SMFAv519 Xenicus_longipes Xenicus_gilviventris Acanthisitta_chloris Corydon_sumatranus Psarisomus_dalhousiae Eurylaimus_ochromalus Serilophus_lunatus Cymbirhynchus_macrorhynchos Philepitta_castanea Philepitta_schlegeli Neodrepanis_coruscans Calyptomena_hosii Calyptomena_viridis Pitta_sordida Hydrornis_gurneyi Glyphorhynchus_spirurus Xiphorhynchus_guttatus Xenops_minutus Furnarius_rufus Sclerurus_mexicanus Formicarius_analis Liosceles_thoracicus Myrmothera_campanisona Melanopareia_torquata Conopophaga_lineata Myrmornis_torquata Thamnophilus_torquatus Thamnophilus_aethiops Neopelma_chrysocephalum Ceratopipra_erythrocephala Cotinga_cayana Rupicola_peruvianus Schiffornis_virescens Tityra_semifasciata Myiobius_barbatus Oxyruncus_cristatus Piprites_chloris Platyrinchus_mystaceus Tachuris_rubrigastra Mionectes_olivaceus Hirundinea_ferruginea Tyrannus_tyrannus Elaenia_flavogaster Atrichornis_rufescens Menura_novaehollandiae Sericulus_chrysocephalus Ptilonorhynchus_violaceus Cormobates_leucophaea Climacteris_melanurus Malurus_melanocephalus Stipiturus_malachurus Dasyornis_broadbenti Gerygone_fusca Acanthiza_pusilla Pardalotus_striatus Cissomela_pectoralis Ptilotula_penicillata Pomatostomus_superciliosus Orthonyx_temminckii Coracina_tenuirostris Pericrocotus_flammeus Mohoua_ochrocephala Falcunculus_frontatus Pteruthius_melanotis Colluricincla_harmonica Oriolus_sagittatus Machaerirhynchus_nigripectus Artamus_leucorhynchus Aegithina_lafresnayei Pityriasis_gymnocephala Tchagra_senegalus Platysteira_castanea Prionops_plumatus Dicrurus_hottentotus Hypothymis_azurea Paradisaea_apoda Struthidea_cinerea Platylophus_galericulatus Lanius_collurio Corvus_brachyrhynchos Ptilorrhoa_caerulescens Cinclosoma_punctatum Loboparadisea_sericea Oedistoma_iliophus Melanocharis_versteri Melanocharis_nigra Heteralocha_gouldi Callaeas_cinerea Notiomystis_cincta Petroica_phoenicea Microeca_leucophaea Picathartes_gymnocephalus Eupetes_macrocerus;
constraint node105 partial = Remiz_pendulinus Poecile_atricapillus Calandrella_cinerea Sylvietta_rufescens Cisticola_anonymus Nesillas_typica Donacobius_atricapillus Locustella_lanceolata Pnoepyga_pusilla Hirundo_rustica Pycnonotus_cafer Sylvia_borin Leiothrix_lutea Phylloscopus_trochilus Hylia_prasina Aegithalos_caudatus Hyliota_flavigaster Culicicapa_ceylonensis : Columba_livia Trogon_melanurus Picus_viridis Capito_niger Merops_orientalis Cariama_cristata Micrastur_ruficollis Falco_sparverius Nestor_notabilis Psittacus_erithacus Zygodactylus_luberonensis_SMFAv519 Xenicus_longipes Xenicus_gilviventris Acanthisitta_chloris Corydon_sumatranus Psarisomus_dalhousiae Eurylaimus_ochromalus Serilophus_lunatus Cymbirhynchus_macrorhynchos Philepitta_castanea Philepitta_schlegeli Neodrepanis_coruscans Calyptomena_hosii Calyptomena_viridis Pitta_sordida Hydrornis_gurneyi Glyphorhynchus_spirurus Xiphorhynchus_guttatus Xenops_minutus Furnarius_rufus Sclerurus_mexicanus Formicarius_analis Liosceles_thoracicus Myrmothera_campanisona Melanopareia_torquata Conopophaga_lineata Myrmornis_torquata Thamnophilus_torquatus Thamnophilus_aethiops Neopelma_chrysocephalum Ceratopipra_erythrocephala Cotinga_cayana Rupicola_peruvianus Schiffornis_virescens Tityra_semifasciata Myiobius_barbatus Oxyruncus_cristatus Piprites_chloris Platyrinchus_mystaceus Tachuris_rubrigastra Mionectes_olivaceus Hirundinea_ferruginea Tyrannus_tyrannus Elaenia_flavogaster Atrichornis_rufescens Menura_novaehollandiae Sericulus_chrysocephalus Ptilonorhynchus_violaceus Cormobates_leucophaea Climacteris_melanurus Malurus_melanocephalus Stipiturus_malachurus Dasyornis_broadbenti Gerygone_fusca Acanthiza_pusilla Pardalotus_striatus Cissomela_pectoralis Ptilotula_penicillata Pomatostomus_superciliosus Orthonyx_temminckii Coracina_tenuirostris Pericrocotus_flammeus Mohoua_ochrocephala Falcunculus_frontatus Pteruthius_melanotis Colluricincla_harmonica Oriolus_sagittatus Machaerirhynchus_nigripectus Artamus_leucorhynchus Aegithina_lafresnayei Pityriasis_gymnocephala Tchagra_senegalus Platysteira_castanea Prionops_plumatus Dicrurus_hottentotus Hypothymis_azurea Paradisaea_apoda Struthidea_cinerea Platylophus_galericulatus Lanius_collurio Corvus_brachyrhynchos Ptilorrhoa_caerulescens Cinclosoma_punctatum Loboparadisea_sericea Oedistoma_iliophus Melanocharis_versteri Melanocharis_nigra Heteralocha_gouldi Callaeas_cinerea Notiomystis_cincta Petroica_phoenicea Microeca_leucophaea Picathartes_gymnocephalus Eupetes_macrocerus Luscinia_megarhynchos Mimus_polyglottus Cinclus_cinclus Regulus_ignicapillus Tichodroma_muraria Certhia_familiaris Troglodytes_troglodytes Dulus_dominicus Bombycilla_garrulus Dicaeum_trigonostigma Irena_puella Plocepasser_mahali Taeniopygia_guttata Passer_domesticus Motacilla_flava Chloris_chloris Emberiza_calandra Calcarius_lapponicus Geospiza_fuliginosa Coereba_flaveola Melospiza_melodia;
constraint node106 partial = Remiz_pendulinus Poecile_atricapillus Calandrella_cinerea Sylvietta_rufescens Cisticola_anonymus Nesillas_typica Donacobius_atricapillus Locustella_lanceolata Pnoepyga_pusilla Hirundo_rustica Pycnonotus_cafer Sylvia_borin Leiothrix_lutea Phylloscopus_trochilus Hylia_prasina Aegithalos_caudatus : Columba_livia Trogon_melanurus Picus_viridis Capito_niger Merops_orientalis Cariama_cristata Micrastur_ruficollis Falco_sparverius Nestor_notabilis Psittacus_erithacus Zygodactylus_luberonensis_SMFAv519 Xenicus_longipes Xenicus_gilviventris Acanthisitta_chloris Corydon_sumatranus Psarisomus_dalhousiae Eurylaimus_ochromalus Serilophus_lunatus Cymbirhynchus_macrorhynchos Philepitta_castanea Philepitta_schlegeli Neodrepanis_coruscans Calyptomena_hosii Calyptomena_viridis Pitta_sordida Hydrornis_gurneyi Glyphorhynchus_spirurus Xiphorhynchus_guttatus Xenops_minutus Furnarius_rufus Sclerurus_mexicanus Formicarius_analis Liosceles_thoracicus Myrmothera_campanisona Melanopareia_torquata Conopophaga_lineata Myrmornis_torquata Thamnophilus_torquatus Thamnophilus_aethiops Neopelma_chrysocephalum Ceratopipra_erythrocephala Cotinga_cayana Rupicola_peruvianus Schiffornis_virescens Tityra_semifasciata Myiobius_barbatus Oxyruncus_cristatus Piprites_chloris Platyrinchus_mystaceus Tachuris_rubrigastra Mionectes_olivaceus Hirundinea_ferruginea Tyrannus_tyrannus Elaenia_flavogaster Atrichornis_rufescens Menura_novaehollandiae Sericulus_chrysocephalus Ptilonorhynchus_violaceus Cormobates_leucophaea Climacteris_melanurus Malurus_melanocephalus Stipiturus_malachurus Dasyornis_broadbenti Gerygone_fusca Acanthiza_pusilla Pardalotus_striatus Cissomela_pectoralis Ptilotula_penicillata Pomatostomus_superciliosus Orthonyx_temminckii Coracina_tenuirostris Pericrocotus_flammeus Mohoua_ochrocephala Falcunculus_frontatus Pteruthius_melanotis Colluricincla_harmonica Oriolus_sagittatus Machaerirhynchus_nigripectus Artamus_leucorhynchus Aegithina_lafresnayei Pityriasis_gymnocephala Tchagra_senegalus Platysteira_castanea Prionops_plumatus Dicrurus_hottentotus Hypothymis_azurea Paradisaea_apoda Struthidea_cinerea Platylophus_galericulatus Lanius_collurio Corvus_brachyrhynchos Ptilorrhoa_caerulescens Cinclosoma_punctatum Loboparadisea_sericea Oedistoma_iliophus Melanocharis_versteri Melanocharis_nigra Heteralocha_gouldi Callaeas_cinerea Notiomystis_cincta Petroica_phoenicea Microeca_leucophaea Picathartes_gymnocephalus Eupetes_macrocerus Hyliota_flavigaster Culicicapa_ceylonensis Luscinia_megarhynchos Mimus_polyglottus Cinclus_cinclus Regulus_ignicapillus Tichodroma_muraria Certhia_familiaris Troglodytes_troglodytes Dulus_dominicus Bombycilla_garrulus Dicaeum_trigonostigma Irena_puella Plocepasser_mahali Taeniopygia_guttata Passer_domesticus Motacilla_flava Chloris_chloris Emberiza_calandra Calcarius_lapponicus Geospiza_fuliginosa Coereba_flaveola Melospiza_melodia;
constraint node107 partial = Remiz_pendulinus Poecile_atricapillus : Columba_livia Trogon_melanurus Picus_viridis Capito_niger Merops_orientalis Cariama_cristata Micrastur_ruficollis Falco_sparverius Nestor_notabilis Psittacus_erithacus Zygodactylus_luberonensis_SMFAv519 Xenicus_longipes Xenicus_gilviventris Acanthisitta_chloris Corydon_sumatranus Psarisomus_dalhousiae Eurylaimus_ochromalus Serilophus_lunatus Cymbirhynchus_macrorhynchos Philepitta_castanea Philepitta_schlegeli Neodrepanis_coruscans Calyptomena_hosii Calyptomena_viridis Pitta_sordida Hydrornis_gurneyi Glyphorhynchus_spirurus Xiphorhynchus_guttatus Xenops_minutus Furnarius_rufus Sclerurus_mexicanus Formicarius_analis Liosceles_thoracicus Myrmothera_campanisona Melanopareia_torquata Conopophaga_lineata Myrmornis_torquata Thamnophilus_torquatus Thamnophilus_aethiops Neopelma_chrysocephalum Ceratopipra_erythrocephala Cotinga_cayana Rupicola_peruvianus Schiffornis_virescens Tityra_semifasciata Myiobius_barbatus Oxyruncus_cristatus Piprites_chloris Platyrinchus_mystaceus Tachuris_rubrigastra Mionectes_olivaceus Hirundinea_ferruginea Tyrannus_tyrannus Elaenia_flavogaster Atrichornis_rufescens Menura_novaehollandiae Sericulus_chrysocephalus Ptilonorhynchus_violaceus Cormobates_leucophaea Climacteris_melanurus Malurus_melanocephalus Stipiturus_malachurus Dasyornis_broadbenti Gerygone_fusca Acanthiza_pusilla Pardalotus_striatus Cissomela_pectoralis Ptilotula_penicillata Pomatostomus_superciliosus Orthonyx_temminckii Coracina_tenuirostris Pericrocotus_flammeus Mohoua_ochrocephala Falcunculus_frontatus Pteruthius_melanotis Colluricincla_harmonica Oriolus_sagittatus Machaerirhynchus_nigripectus Artamus_leucorhynchus Aegithina_lafresnayei Pityriasis_gymnocephala Tchagra_senegalus Platysteira_castanea Prionops_plumatus Dicrurus_hottentotus Hypothymis_azurea Paradisaea_apoda Struthidea_cinerea Platylophus_galericulatus Lanius_collurio Corvus_brachyrhynchos Ptilorrhoa_caerulescens Cinclosoma_punctatum Loboparadisea_sericea Oedistoma_iliophus Melanocharis_versteri Melanocharis_nigra Heteralocha_gouldi Callaeas_cinerea Notiomystis_cincta Petroica_phoenicea Microeca_leucophaea Picathartes_gymnocephalus Eupetes_macrocerus Calandrella_cinerea Sylvietta_rufescens Cisticola_anonymus Nesillas_typica Donacobius_atricapillus Locustella_lanceolata Pnoepyga_pusilla Hirundo_rustica Pycnonotus_cafer Sylvia_borin Leiothrix_lutea Phylloscopus_trochilus Hylia_prasina Aegithalos_caudatus Hyliota_flavigaster Culicicapa_ceylonensis Luscinia_megarhynchos Mimus_polyglottus Cinclus_cinclus Regulus_ignicapillus Tichodroma_muraria Certhia_familiaris Troglodytes_troglodytes Dulus_dominicus Bombycilla_garrulus Dicaeum_trigonostigma Irena_puella Plocepasser_mahali Taeniopygia_guttata Passer_domesticus Motacilla_flava Chloris_chloris Emberiza_calandra Calcarius_lapponicus Geospiza_fuliginosa Coereba_flaveola Melospiza_melodia;
constraint node108 partial = Calandrella_cinerea Sylvietta_rufescens Cisticola_anonymus Nesillas_typica Donacobius_atricapillus Locustella_lanceolata Pnoepyga_pusilla Hirundo_rustica Pycnonotus_cafer Sylvia_borin Leiothrix_lutea Phylloscopus_trochilus Hylia_prasina Aegithalos_caudatus : Columba_livia Trogon_melanurus Picus_viridis Capito_niger Merops_orientalis Cariama_cristata Micrastur_ruficollis Falco_sparverius Nestor_notabilis Psittacus_erithacus Zygodactylus_luberonensis_SMFAv519 Xenicus_longipes Xenicus_gilviventris Acanthisitta_chloris Corydon_sumatranus Psarisomus_dalhousiae Eurylaimus_ochromalus Serilophus_lunatus Cymbirhynchus_macrorhynchos Philepitta_castanea Philepitta_schlegeli Neodrepanis_coruscans Calyptomena_hosii Calyptomena_viridis Pitta_sordida Hydrornis_gurneyi Glyphorhynchus_spirurus Xiphorhynchus_guttatus Xenops_minutus Furnarius_rufus Sclerurus_mexicanus Formicarius_analis Liosceles_thoracicus Myrmothera_campanisona Melanopareia_torquata Conopophaga_lineata Myrmornis_torquata Thamnophilus_torquatus Thamnophilus_aethiops Neopelma_chrysocephalum Ceratopipra_erythrocephala Cotinga_cayana Rupicola_peruvianus Schiffornis_virescens Tityra_semifasciata Myiobius_barbatus Oxyruncus_cristatus Piprites_chloris Platyrinchus_mystaceus Tachuris_rubrigastra Mionectes_olivaceus Hirundinea_ferruginea Tyrannus_tyrannus Elaenia_flavogaster Atrichornis_rufescens Menura_novaehollandiae Sericulus_chrysocephalus Ptilonorhynchus_violaceus Cormobates_leucophaea Climacteris_melanurus Malurus_melanocephalus Stipiturus_malachurus Dasyornis_broadbenti Gerygone_fusca Acanthiza_pusilla Pardalotus_striatus Cissomela_pectoralis Ptilotula_penicillata Pomatostomus_superciliosus Orthonyx_temminckii Coracina_tenuirostris Pericrocotus_flammeus Mohoua_ochrocephala Falcunculus_frontatus Pteruthius_melanotis Colluricincla_harmonica Oriolus_sagittatus Machaerirhynchus_nigripectus Artamus_leucorhynchus Aegithina_lafresnayei Pityriasis_gymnocephala Tchagra_senegalus Platysteira_castanea Prionops_plumatus Dicrurus_hottentotus Hypothymis_azurea Paradisaea_apoda Struthidea_cinerea Platylophus_galericulatus Lanius_collurio Corvus_brachyrhynchos Ptilorrhoa_caerulescens Cinclosoma_punctatum Loboparadisea_sericea Oedistoma_iliophus Melanocharis_versteri Melanocharis_nigra Heteralocha_gouldi Callaeas_cinerea Notiomystis_cincta Petroica_phoenicea Microeca_leucophaea Picathartes_gymnocephalus Eupetes_macrocerus Remiz_pendulinus Poecile_atricapillus Hyliota_flavigaster Culicicapa_ceylonensis Luscinia_megarhynchos Mimus_polyglottus Cinclus_cinclus Regulus_ignicapillus Tichodroma_muraria Certhia_familiaris Troglodytes_troglodytes Dulus_dominicus Bombycilla_garrulus Dicaeum_trigonostigma Irena_puella Plocepasser_mahali Taeniopygia_guttata Passer_domesticus Motacilla_flava Chloris_chloris Emberiza_calandra Calcarius_lapponicus Geospiza_fuliginosa Coereba_flaveola Melospiza_melodia;
constraint node109 partial = Sylvietta_rufescens Cisticola_anonymus Nesillas_typica Donacobius_atricapillus Locustella_lanceolata Pnoepyga_pusilla Hirundo_rustica Pycnonotus_cafer Sylvia_borin Leiothrix_lutea Phylloscopus_trochilus Hylia_prasina Aegithalos_caudatus : Columba_livia Trogon_melanurus Picus_viridis Capito_niger Merops_orientalis Cariama_cristata Micrastur_ruficollis Falco_sparverius Nestor_notabilis Psittacus_erithacus Zygodactylus_luberonensis_SMFAv519 Xenicus_longipes Xenicus_gilviventris Acanthisitta_chloris Corydon_sumatranus Psarisomus_dalhousiae Eurylaimus_ochromalus Serilophus_lunatus Cymbirhynchus_macrorhynchos Philepitta_castanea Philepitta_schlegeli Neodrepanis_coruscans Calyptomena_hosii Calyptomena_viridis Pitta_sordida Hydrornis_gurneyi Glyphorhynchus_spirurus Xiphorhynchus_guttatus Xenops_minutus Furnarius_rufus Sclerurus_mexicanus Formicarius_analis Liosceles_thoracicus Myrmothera_campanisona Melanopareia_torquata Conopophaga_lineata Myrmornis_torquata Thamnophilus_torquatus Thamnophilus_aethiops Neopelma_chrysocephalum Ceratopipra_erythrocephala Cotinga_cayana Rupicola_peruvianus Schiffornis_virescens Tityra_semifasciata Myiobius_barbatus Oxyruncus_cristatus Piprites_chloris Platyrinchus_mystaceus Tachuris_rubrigastra Mionectes_olivaceus Hirundinea_ferruginea Tyrannus_tyrannus Elaenia_flavogaster Atrichornis_rufescens Menura_novaehollandiae Sericulus_chrysocephalus Ptilonorhynchus_violaceus Cormobates_leucophaea Climacteris_melanurus Malurus_melanocephalus Stipiturus_malachurus Dasyornis_broadbenti Gerygone_fusca Acanthiza_pusilla Pardalotus_striatus Cissomela_pectoralis Ptilotula_penicillata Pomatostomus_superciliosus Orthonyx_temminckii Coracina_tenuirostris Pericrocotus_flammeus Mohoua_ochrocephala Falcunculus_frontatus Pteruthius_melanotis Colluricincla_harmonica Oriolus_sagittatus Machaerirhynchus_nigripectus Artamus_leucorhynchus Aegithina_lafresnayei Pityriasis_gymnocephala Tchagra_senegalus Platysteira_castanea Prionops_plumatus Dicrurus_hottentotus Hypothymis_azurea Paradisaea_apoda Struthidea_cinerea Platylophus_galericulatus Lanius_collurio Corvus_brachyrhynchos Ptilorrhoa_caerulescens Cinclosoma_punctatum Loboparadisea_sericea Oedistoma_iliophus Melanocharis_versteri Melanocharis_nigra Heteralocha_gouldi Callaeas_cinerea Notiomystis_cincta Petroica_phoenicea Microeca_leucophaea Picathartes_gymnocephalus Eupetes_macrocerus Remiz_pendulinus Poecile_atricapillus Calandrella_cinerea Hyliota_flavigaster Culicicapa_ceylonensis Luscinia_megarhynchos Mimus_polyglottus Cinclus_cinclus Regulus_ignicapillus Tichodroma_muraria Certhia_familiaris Troglodytes_troglodytes Dulus_dominicus Bombycilla_garrulus Dicaeum_trigonostigma Irena_puella Plocepasser_mahali Taeniopygia_guttata Passer_domesticus Motacilla_flava Chloris_chloris Emberiza_calandra Calcarius_lapponicus Geospiza_fuliginosa Coereba_flaveola Melospiza_melodia;
constraint node110 partial = Cisticola_anonymus Nesillas_typica Donacobius_atricapillus Locustella_lanceolata Pnoepyga_pusilla Hirundo_rustica Pycnonotus_cafer Sylvia_borin Leiothrix_lutea Phylloscopus_trochilus Hylia_prasina Aegithalos_caudatus : Columba_livia Trogon_melanurus Picus_viridis Capito_niger Merops_orientalis Cariama_cristata Micrastur_ruficollis Falco_sparverius Nestor_notabilis Psittacus_erithacus Zygodactylus_luberonensis_SMFAv519 Xenicus_longipes Xenicus_gilviventris Acanthisitta_chloris Corydon_sumatranus Psarisomus_dalhousiae Eurylaimus_ochromalus Serilophus_lunatus Cymbirhynchus_macrorhynchos Philepitta_castanea Philepitta_schlegeli Neodrepanis_coruscans Calyptomena_hosii Calyptomena_viridis Pitta_sordida Hydrornis_gurneyi Glyphorhynchus_spirurus Xiphorhynchus_guttatus Xenops_minutus Furnarius_rufus Sclerurus_mexicanus Formicarius_analis Liosceles_thoracicus Myrmothera_campanisona Melanopareia_torquata Conopophaga_lineata Myrmornis_torquata Thamnophilus_torquatus Thamnophilus_aethiops Neopelma_chrysocephalum Ceratopipra_erythrocephala Cotinga_cayana Rupicola_peruvianus Schiffornis_virescens Tityra_semifasciata Myiobius_barbatus Oxyruncus_cristatus Piprites_chloris Platyrinchus_mystaceus Tachuris_rubrigastra Mionectes_olivaceus Hirundinea_ferruginea Tyrannus_tyrannus Elaenia_flavogaster Atrichornis_rufescens Menura_novaehollandiae Sericulus_chrysocephalus Ptilonorhynchus_violaceus Cormobates_leucophaea Climacteris_melanurus Malurus_melanocephalus Stipiturus_malachurus Dasyornis_broadbenti Gerygone_fusca Acanthiza_pusilla Pardalotus_striatus Cissomela_pectoralis Ptilotula_penicillata Pomatostomus_superciliosus Orthonyx_temminckii Coracina_tenuirostris Pericrocotus_flammeus Mohoua_ochrocephala Falcunculus_frontatus Pteruthius_melanotis Colluricincla_harmonica Oriolus_sagittatus Machaerirhynchus_nigripectus Artamus_leucorhynchus Aegithina_lafresnayei Pityriasis_gymnocephala Tchagra_senegalus Platysteira_castanea Prionops_plumatus Dicrurus_hottentotus Hypothymis_azurea Paradisaea_apoda Struthidea_cinerea Platylophus_galericulatus Lanius_collurio Corvus_brachyrhynchos Ptilorrhoa_caerulescens Cinclosoma_punctatum Loboparadisea_sericea Oedistoma_iliophus Melanocharis_versteri Melanocharis_nigra Heteralocha_gouldi Callaeas_cinerea Notiomystis_cincta Petroica_phoenicea Microeca_leucophaea Picathartes_gymnocephalus Eupetes_macrocerus Remiz_pendulinus Poecile_atricapillus Calandrella_cinerea Sylvietta_rufescens Hyliota_flavigaster Culicicapa_ceylonensis Luscinia_megarhynchos Mimus_polyglottus Cinclus_cinclus Regulus_ignicapillus Tichodroma_muraria Certhia_familiaris Troglodytes_troglodytes Dulus_dominicus Bombycilla_garrulus Dicaeum_trigonostigma Irena_puella Plocepasser_mahali Taeniopygia_guttata Passer_domesticus Motacilla_flava Chloris_chloris Emberiza_calandra Calcarius_lapponicus Geospiza_fuliginosa Coereba_flaveola Melospiza_melodia;
constraint node111 partial = Nesillas_typica Donacobius_atricapillus Locustella_lanceolata Pnoepyga_pusilla Hirundo_rustica Pycnonotus_cafer Sylvia_borin Leiothrix_lutea Phylloscopus_trochilus Hylia_prasina Aegithalos_caudatus : Columba_livia Trogon_melanurus Picus_viridis Capito_niger Merops_orientalis Cariama_cristata Micrastur_ruficollis Falco_sparverius Nestor_notabilis Psittacus_erithacus Zygodactylus_luberonensis_SMFAv519 Xenicus_longipes Xenicus_gilviventris Acanthisitta_chloris Corydon_sumatranus Psarisomus_dalhousiae Eurylaimus_ochromalus Serilophus_lunatus Cymbirhynchus_macrorhynchos Philepitta_castanea Philepitta_schlegeli Neodrepanis_coruscans Calyptomena_hosii Calyptomena_viridis Pitta_sordida Hydrornis_gurneyi Glyphorhynchus_spirurus Xiphorhynchus_guttatus Xenops_minutus Furnarius_rufus Sclerurus_mexicanus Formicarius_analis Liosceles_thoracicus Myrmothera_campanisona Melanopareia_torquata Conopophaga_lineata Myrmornis_torquata Thamnophilus_torquatus Thamnophilus_aethiops Neopelma_chrysocephalum Ceratopipra_erythrocephala Cotinga_cayana Rupicola_peruvianus Schiffornis_virescens Tityra_semifasciata Myiobius_barbatus Oxyruncus_cristatus Piprites_chloris Platyrinchus_mystaceus Tachuris_rubrigastra Mionectes_olivaceus Hirundinea_ferruginea Tyrannus_tyrannus Elaenia_flavogaster Atrichornis_rufescens Menura_novaehollandiae Sericulus_chrysocephalus Ptilonorhynchus_violaceus Cormobates_leucophaea Climacteris_melanurus Malurus_melanocephalus Stipiturus_malachurus Dasyornis_broadbenti Gerygone_fusca Acanthiza_pusilla Pardalotus_striatus Cissomela_pectoralis Ptilotula_penicillata Pomatostomus_superciliosus Orthonyx_temminckii Coracina_tenuirostris Pericrocotus_flammeus Mohoua_ochrocephala Falcunculus_frontatus Pteruthius_melanotis Colluricincla_harmonica Oriolus_sagittatus Machaerirhynchus_nigripectus Artamus_leucorhynchus Aegithina_lafresnayei Pityriasis_gymnocephala Tchagra_senegalus Platysteira_castanea Prionops_plumatus Dicrurus_hottentotus Hypothymis_azurea Paradisaea_apoda Struthidea_cinerea Platylophus_galericulatus Lanius_collurio Corvus_brachyrhynchos Ptilorrhoa_caerulescens Cinclosoma_punctatum Loboparadisea_sericea Oedistoma_iliophus Melanocharis_versteri Melanocharis_nigra Heteralocha_gouldi Callaeas_cinerea Notiomystis_cincta Petroica_phoenicea Microeca_leucophaea Picathartes_gymnocephalus Eupetes_macrocerus Remiz_pendulinus Poecile_atricapillus Calandrella_cinerea Sylvietta_rufescens Cisticola_anonymus Hyliota_flavigaster Culicicapa_ceylonensis Luscinia_megarhynchos Mimus_polyglottus Cinclus_cinclus Regulus_ignicapillus Tichodroma_muraria Certhia_familiaris Troglodytes_troglodytes Dulus_dominicus Bombycilla_garrulus Dicaeum_trigonostigma Irena_puella Plocepasser_mahali Taeniopygia_guttata Passer_domesticus Motacilla_flava Chloris_chloris Emberiza_calandra Calcarius_lapponicus Geospiza_fuliginosa Coereba_flaveola Melospiza_melodia;
constraint node112 partial = Nesillas_typica Donacobius_atricapillus Locustella_lanceolata : Columba_livia Trogon_melanurus Picus_viridis Capito_niger Merops_orientalis Cariama_cristata Micrastur_ruficollis Falco_sparverius Nestor_notabilis Psittacus_erithacus Zygodactylus_luberonensis_SMFAv519 Xenicus_longipes Xenicus_gilviventris Acanthisitta_chloris Corydon_sumatranus Psarisomus_dalhousiae Eurylaimus_ochromalus Serilophus_lunatus Cymbirhynchus_macrorhynchos Philepitta_castanea Philepitta_schlegeli Neodrepanis_coruscans Calyptomena_hosii Calyptomena_viridis Pitta_sordida Hydrornis_gurneyi Glyphorhynchus_spirurus Xiphorhynchus_guttatus Xenops_minutus Furnarius_rufus Sclerurus_mexicanus Formicarius_analis Liosceles_thoracicus Myrmothera_campanisona Melanopareia_torquata Conopophaga_lineata Myrmornis_torquata Thamnophilus_torquatus Thamnophilus_aethiops Neopelma_chrysocephalum Ceratopipra_erythrocephala Cotinga_cayana Rupicola_peruvianus Schiffornis_virescens Tityra_semifasciata Myiobius_barbatus Oxyruncus_cristatus Piprites_chloris Platyrinchus_mystaceus Tachuris_rubrigastra Mionectes_olivaceus Hirundinea_ferruginea Tyrannus_tyrannus Elaenia_flavogaster Atrichornis_rufescens Menura_novaehollandiae Sericulus_chrysocephalus Ptilonorhynchus_violaceus Cormobates_leucophaea Climacteris_melanurus Malurus_melanocephalus Stipiturus_malachurus Dasyornis_broadbenti Gerygone_fusca Acanthiza_pusilla Pardalotus_striatus Cissomela_pectoralis Ptilotula_penicillata Pomatostomus_superciliosus Orthonyx_temminckii Coracina_tenuirostris Pericrocotus_flammeus Mohoua_ochrocephala Falcunculus_frontatus Pteruthius_melanotis Colluricincla_harmonica Oriolus_sagittatus Machaerirhynchus_nigripectus Artamus_leucorhynchus Aegithina_lafresnayei Pityriasis_gymnocephala Tchagra_senegalus Platysteira_castanea Prionops_plumatus Dicrurus_hottentotus Hypothymis_azurea Paradisaea_apoda Struthidea_cinerea Platylophus_galericulatus Lanius_collurio Corvus_brachyrhynchos Ptilorrhoa_caerulescens Cinclosoma_punctatum Loboparadisea_sericea Oedistoma_iliophus Melanocharis_versteri Melanocharis_nigra Heteralocha_gouldi Callaeas_cinerea Notiomystis_cincta Petroica_phoenicea Microeca_leucophaea Picathartes_gymnocephalus Eupetes_macrocerus Remiz_pendulinus Poecile_atricapillus Calandrella_cinerea Sylvietta_rufescens Cisticola_anonymus Pnoepyga_pusilla Hirundo_rustica Pycnonotus_cafer Sylvia_borin Leiothrix_lutea Phylloscopus_trochilus Hylia_prasina Aegithalos_caudatus Hyliota_flavigaster Culicicapa_ceylonensis Luscinia_megarhynchos Mimus_polyglottus Cinclus_cinclus Regulus_ignicapillus Tichodroma_muraria Certhia_familiaris Troglodytes_troglodytes Dulus_dominicus Bombycilla_garrulus Dicaeum_trigonostigma Irena_puella Plocepasser_mahali Taeniopygia_guttata Passer_domesticus Motacilla_flava Chloris_chloris Emberiza_calandra Calcarius_lapponicus Geospiza_fuliginosa Coereba_flaveola Melospiza_melodia;
constraint node113 partial = Donacobius_atricapillus Locustella_lanceolata : Columba_livia Trogon_melanurus Picus_viridis Capito_niger Merops_orientalis Cariama_cristata Micrastur_ruficollis Falco_sparverius Nestor_notabilis Psittacus_erithacus Zygodactylus_luberonensis_SMFAv519 Xenicus_longipes Xenicus_gilviventris Acanthisitta_chloris Corydon_sumatranus Psarisomus_dalhousiae Eurylaimus_ochromalus Serilophus_lunatus Cymbirhynchus_macrorhynchos Philepitta_castanea Philepitta_schlegeli Neodrepanis_coruscans Calyptomena_hosii Calyptomena_viridis Pitta_sordida Hydrornis_gurneyi Glyphorhynchus_spirurus Xiphorhynchus_guttatus Xenops_minutus Furnarius_rufus Sclerurus_mexicanus Formicarius_analis Liosceles_thoracicus Myrmothera_campanisona Melanopareia_torquata Conopophaga_lineata Myrmornis_torquata Thamnophilus_torquatus Thamnophilus_aethiops Neopelma_chrysocephalum Ceratopipra_erythrocephala Cotinga_cayana Rupicola_peruvianus Schiffornis_virescens Tityra_semifasciata Myiobius_barbatus Oxyruncus_cristatus Piprites_chloris Platyrinchus_mystaceus Tachuris_rubrigastra Mionectes_olivaceus Hirundinea_ferruginea Tyrannus_tyrannus Elaenia_flavogaster Atrichornis_rufescens Menura_novaehollandiae Sericulus_chrysocephalus Ptilonorhynchus_violaceus Cormobates_leucophaea Climacteris_melanurus Malurus_melanocephalus Stipiturus_malachurus Dasyornis_broadbenti Gerygone_fusca Acanthiza_pusilla Pardalotus_striatus Cissomela_pectoralis Ptilotula_penicillata Pomatostomus_superciliosus Orthonyx_temminckii Coracina_tenuirostris Pericrocotus_flammeus Mohoua_ochrocephala Falcunculus_frontatus Pteruthius_melanotis Colluricincla_harmonica Oriolus_sagittatus Machaerirhynchus_nigripectus Artamus_leucorhynchus Aegithina_lafresnayei Pityriasis_gymnocephala Tchagra_senegalus Platysteira_castanea Prionops_plumatus Dicrurus_hottentotus Hypothymis_azurea Paradisaea_apoda Struthidea_cinerea Platylophus_galericulatus Lanius_collurio Corvus_brachyrhynchos Ptilorrhoa_caerulescens Cinclosoma_punctatum Loboparadisea_sericea Oedistoma_iliophus Melanocharis_versteri Melanocharis_nigra Heteralocha_gouldi Callaeas_cinerea Notiomystis_cincta Petroica_phoenicea Microeca_leucophaea Picathartes_gymnocephalus Eupetes_macrocerus Remiz_pendulinus Poecile_atricapillus Calandrella_cinerea Sylvietta_rufescens Cisticola_anonymus Nesillas_typica Pnoepyga_pusilla Hirundo_rustica Pycnonotus_cafer Sylvia_borin Leiothrix_lutea Phylloscopus_trochilus Hylia_prasina Aegithalos_caudatus Hyliota_flavigaster Culicicapa_ceylonensis Luscinia_megarhynchos Mimus_polyglottus Cinclus_cinclus Regulus_ignicapillus Tichodroma_muraria Certhia_familiaris Troglodytes_troglodytes Dulus_dominicus Bombycilla_garrulus Dicaeum_trigonostigma Irena_puella Plocepasser_mahali Taeniopygia_guttata Passer_domesticus Motacilla_flava Chloris_chloris Emberiza_calandra Calcarius_lapponicus Geospiza_fuliginosa Coereba_flaveola Melospiza_melodia;
constraint node114 partial = Pnoepyga_pusilla Hirundo_rustica Pycnonotus_cafer Sylvia_borin Leiothrix_lutea Phylloscopus_trochilus Hylia_prasina Aegithalos_caudatus : Columba_livia Trogon_melanurus Picus_viridis Capito_niger Merops_orientalis Cariama_cristata Micrastur_ruficollis Falco_sparverius Nestor_notabilis Psittacus_erithacus Zygodactylus_luberonensis_SMFAv519 Xenicus_longipes Xenicus_gilviventris Acanthisitta_chloris Corydon_sumatranus Psarisomus_dalhousiae Eurylaimus_ochromalus Serilophus_lunatus Cymbirhynchus_macrorhynchos Philepitta_castanea Philepitta_schlegeli Neodrepanis_coruscans Calyptomena_hosii Calyptomena_viridis Pitta_sordida Hydrornis_gurneyi Glyphorhynchus_spirurus Xiphorhynchus_guttatus Xenops_minutus Furnarius_rufus Sclerurus_mexicanus Formicarius_analis Liosceles_thoracicus Myrmothera_campanisona Melanopareia_torquata Conopophaga_lineata Myrmornis_torquata Thamnophilus_torquatus Thamnophilus_aethiops Neopelma_chrysocephalum Ceratopipra_erythrocephala Cotinga_cayana Rupicola_peruvianus Schiffornis_virescens Tityra_semifasciata Myiobius_barbatus Oxyruncus_cristatus Piprites_chloris Platyrinchus_mystaceus Tachuris_rubrigastra Mionectes_olivaceus Hirundinea_ferruginea Tyrannus_tyrannus Elaenia_flavogaster Atrichornis_rufescens Menura_novaehollandiae Sericulus_chrysocephalus Ptilonorhynchus_violaceus Cormobates_leucophaea Climacteris_melanurus Malurus_melanocephalus Stipiturus_malachurus Dasyornis_broadbenti Gerygone_fusca Acanthiza_pusilla Pardalotus_striatus Cissomela_pectoralis Ptilotula_penicillata Pomatostomus_superciliosus Orthonyx_temminckii Coracina_tenuirostris Pericrocotus_flammeus Mohoua_ochrocephala Falcunculus_frontatus Pteruthius_melanotis Colluricincla_harmonica Oriolus_sagittatus Machaerirhynchus_nigripectus Artamus_leucorhynchus Aegithina_lafresnayei Pityriasis_gymnocephala Tchagra_senegalus Platysteira_castanea Prionops_plumatus Dicrurus_hottentotus Hypothymis_azurea Paradisaea_apoda Struthidea_cinerea Platylophus_galericulatus Lanius_collurio Corvus_brachyrhynchos Ptilorrhoa_caerulescens Cinclosoma_punctatum Loboparadisea_sericea Oedistoma_iliophus Melanocharis_versteri Melanocharis_nigra Heteralocha_gouldi Callaeas_cinerea Notiomystis_cincta Petroica_phoenicea Microeca_leucophaea Picathartes_gymnocephalus Eupetes_macrocerus Remiz_pendulinus Poecile_atricapillus Calandrella_cinerea Sylvietta_rufescens Cisticola_anonymus Nesillas_typica Donacobius_atricapillus Locustella_lanceolata Hyliota_flavigaster Culicicapa_ceylonensis Luscinia_megarhynchos Mimus_polyglottus Cinclus_cinclus Regulus_ignicapillus Tichodroma_muraria Certhia_familiaris Troglodytes_troglodytes Dulus_dominicus Bombycilla_garrulus Dicaeum_trigonostigma Irena_puella Plocepasser_mahali Taeniopygia_guttata Passer_domesticus Motacilla_flava Chloris_chloris Emberiza_calandra Calcarius_lapponicus Geospiza_fuliginosa Coereba_flaveola Melospiza_melodia;
constraint node115 partial = Pnoepyga_pusilla Hirundo_rustica : Columba_livia Trogon_melanurus Picus_viridis Capito_niger Merops_orientalis Cariama_cristata Micrastur_ruficollis Falco_sparverius Nestor_notabilis Psittacus_erithacus Zygodactylus_luberonensis_SMFAv519 Xenicus_longipes Xenicus_gilviventris Acanthisitta_chloris Corydon_sumatranus Psarisomus_dalhousiae Eurylaimus_ochromalus Serilophus_lunatus Cymbirhynchus_macrorhynchos Philepitta_castanea Philepitta_schlegeli Neodrepanis_coruscans Calyptomena_hosii Calyptomena_viridis Pitta_sordida Hydrornis_gurneyi Glyphorhynchus_spirurus Xiphorhynchus_guttatus Xenops_minutus Furnarius_rufus Sclerurus_mexicanus Formicarius_analis Liosceles_thoracicus Myrmothera_campanisona Melanopareia_torquata Conopophaga_lineata Myrmornis_torquata Thamnophilus_torquatus Thamnophilus_aethiops Neopelma_chrysocephalum Ceratopipra_erythrocephala Cotinga_cayana Rupicola_peruvianus Schiffornis_virescens Tityra_semifasciata Myiobius_barbatus Oxyruncus_cristatus Piprites_chloris Platyrinchus_mystaceus Tachuris_rubrigastra Mionectes_olivaceus Hirundinea_ferruginea Tyrannus_tyrannus Elaenia_flavogaster Atrichornis_rufescens Menura_novaehollandiae Sericulus_chrysocephalus Ptilonorhynchus_violaceus Cormobates_leucophaea Climacteris_melanurus Malurus_melanocephalus Stipiturus_malachurus Dasyornis_broadbenti Gerygone_fusca Acanthiza_pusilla Pardalotus_striatus Cissomela_pectoralis Ptilotula_penicillata Pomatostomus_superciliosus Orthonyx_temminckii Coracina_tenuirostris Pericrocotus_flammeus Mohoua_ochrocephala Falcunculus_frontatus Pteruthius_melanotis Colluricincla_harmonica Oriolus_sagittatus Machaerirhynchus_nigripectus Artamus_leucorhynchus Aegithina_lafresnayei Pityriasis_gymnocephala Tchagra_senegalus Platysteira_castanea Prionops_plumatus Dicrurus_hottentotus Hypothymis_azurea Paradisaea_apoda Struthidea_cinerea Platylophus_galericulatus Lanius_collurio Corvus_brachyrhynchos Ptilorrhoa_caerulescens Cinclosoma_punctatum Loboparadisea_sericea Oedistoma_iliophus Melanocharis_versteri Melanocharis_nigra Heteralocha_gouldi Callaeas_cinerea Notiomystis_cincta Petroica_phoenicea Microeca_leucophaea Picathartes_gymnocephalus Eupetes_macrocerus Remiz_pendulinus Poecile_atricapillus Calandrella_cinerea Sylvietta_rufescens Cisticola_anonymus Nesillas_typica Donacobius_atricapillus Locustella_lanceolata Pycnonotus_cafer Sylvia_borin Leiothrix_lutea Phylloscopus_trochilus Hylia_prasina Aegithalos_caudatus Hyliota_flavigaster Culicicapa_ceylonensis Luscinia_megarhynchos Mimus_polyglottus Cinclus_cinclus Regulus_ignicapillus Tichodroma_muraria Certhia_familiaris Troglodytes_troglodytes Dulus_dominicus Bombycilla_garrulus Dicaeum_trigonostigma Irena_puella Plocepasser_mahali Taeniopygia_guttata Passer_domesticus Motacilla_flava Chloris_chloris Emberiza_calandra Calcarius_lapponicus Geospiza_fuliginosa Coereba_flaveola Melospiza_melodia;
constraint node116 partial = Pycnonotus_cafer Sylvia_borin Leiothrix_lutea Phylloscopus_trochilus Hylia_prasina Aegithalos_caudatus : Columba_livia Trogon_melanurus Picus_viridis Capito_niger Merops_orientalis Cariama_cristata Micrastur_ruficollis Falco_sparverius Nestor_notabilis Psittacus_erithacus Zygodactylus_luberonensis_SMFAv519 Xenicus_longipes Xenicus_gilviventris Acanthisitta_chloris Corydon_sumatranus Psarisomus_dalhousiae Eurylaimus_ochromalus Serilophus_lunatus Cymbirhynchus_macrorhynchos Philepitta_castanea Philepitta_schlegeli Neodrepanis_coruscans Calyptomena_hosii Calyptomena_viridis Pitta_sordida Hydrornis_gurneyi Glyphorhynchus_spirurus Xiphorhynchus_guttatus Xenops_minutus Furnarius_rufus Sclerurus_mexicanus Formicarius_analis Liosceles_thoracicus Myrmothera_campanisona Melanopareia_torquata Conopophaga_lineata Myrmornis_torquata Thamnophilus_torquatus Thamnophilus_aethiops Neopelma_chrysocephalum Ceratopipra_erythrocephala Cotinga_cayana Rupicola_peruvianus Schiffornis_virescens Tityra_semifasciata Myiobius_barbatus Oxyruncus_cristatus Piprites_chloris Platyrinchus_mystaceus Tachuris_rubrigastra Mionectes_olivaceus Hirundinea_ferruginea Tyrannus_tyrannus Elaenia_flavogaster Atrichornis_rufescens Menura_novaehollandiae Sericulus_chrysocephalus Ptilonorhynchus_violaceus Cormobates_leucophaea Climacteris_melanurus Malurus_melanocephalus Stipiturus_malachurus Dasyornis_broadbenti Gerygone_fusca Acanthiza_pusilla Pardalotus_striatus Cissomela_pectoralis Ptilotula_penicillata Pomatostomus_superciliosus Orthonyx_temminckii Coracina_tenuirostris Pericrocotus_flammeus Mohoua_ochrocephala Falcunculus_frontatus Pteruthius_melanotis Colluricincla_harmonica Oriolus_sagittatus Machaerirhynchus_nigripectus Artamus_leucorhynchus Aegithina_lafresnayei Pityriasis_gymnocephala Tchagra_senegalus Platysteira_castanea Prionops_plumatus Dicrurus_hottentotus Hypothymis_azurea Paradisaea_apoda Struthidea_cinerea Platylophus_galericulatus Lanius_collurio Corvus_brachyrhynchos Ptilorrhoa_caerulescens Cinclosoma_punctatum Loboparadisea_sericea Oedistoma_iliophus Melanocharis_versteri Melanocharis_nigra Heteralocha_gouldi Callaeas_cinerea Notiomystis_cincta Petroica_phoenicea Microeca_leucophaea Picathartes_gymnocephalus Eupetes_macrocerus Remiz_pendulinus Poecile_atricapillus Calandrella_cinerea Sylvietta_rufescens Cisticola_anonymus Nesillas_typica Donacobius_atricapillus Locustella_lanceolata Pnoepyga_pusilla Hirundo_rustica Hyliota_flavigaster Culicicapa_ceylonensis Luscinia_megarhynchos Mimus_polyglottus Cinclus_cinclus Regulus_ignicapillus Tichodroma_muraria Certhia_familiaris Troglodytes_troglodytes Dulus_dominicus Bombycilla_garrulus Dicaeum_trigonostigma Irena_puella Plocepasser_mahali Taeniopygia_guttata Passer_domesticus Motacilla_flava Chloris_chloris Emberiza_calandra Calcarius_lapponicus Geospiza_fuliginosa Coereba_flaveola Melospiza_melodia;
constraint node117 partial = Pycnonotus_cafer Sylvia_borin Leiothrix_lutea : Columba_livia Trogon_melanurus Picus_viridis Capito_niger Merops_orientalis Cariama_cristata Micrastur_ruficollis Falco_sparverius Nestor_notabilis Psittacus_erithacus Zygodactylus_luberonensis_SMFAv519 Xenicus_longipes Xenicus_gilviventris Acanthisitta_chloris Corydon_sumatranus Psarisomus_dalhousiae Eurylaimus_ochromalus Serilophus_lunatus Cymbirhynchus_macrorhynchos Philepitta_castanea Philepitta_schlegeli Neodrepanis_coruscans Calyptomena_hosii Calyptomena_viridis Pitta_sordida Hydrornis_gurneyi Glyphorhynchus_spirurus Xiphorhynchus_guttatus Xenops_minutus Furnarius_rufus Sclerurus_mexicanus Formicarius_analis Liosceles_thoracicus Myrmothera_campanisona Melanopareia_torquata Conopophaga_lineata Myrmornis_torquata Thamnophilus_torquatus Thamnophilus_aethiops Neopelma_chrysocephalum Ceratopipra_erythrocephala Cotinga_cayana Rupicola_peruvianus Schiffornis_virescens Tityra_semifasciata Myiobius_barbatus Oxyruncus_cristatus Piprites_chloris Platyrinchus_mystaceus Tachuris_rubrigastra Mionectes_olivaceus Hirundinea_ferruginea Tyrannus_tyrannus Elaenia_flavogaster Atrichornis_rufescens Menura_novaehollandiae Sericulus_chrysocephalus Ptilonorhynchus_violaceus Cormobates_leucophaea Climacteris_melanurus Malurus_melanocephalus Stipiturus_malachurus Dasyornis_broadbenti Gerygone_fusca Acanthiza_pusilla Pardalotus_striatus Cissomela_pectoralis Ptilotula_penicillata Pomatostomus_superciliosus Orthonyx_temminckii Coracina_tenuirostris Pericrocotus_flammeus Mohoua_ochrocephala Falcunculus_frontatus Pteruthius_melanotis Colluricincla_harmonica Oriolus_sagittatus Machaerirhynchus_nigripectus Artamus_leucorhynchus Aegithina_lafresnayei Pityriasis_gymnocephala Tchagra_senegalus Platysteira_castanea Prionops_plumatus Dicrurus_hottentotus Hypothymis_azurea Paradisaea_apoda Struthidea_cinerea Platylophus_galericulatus Lanius_collurio Corvus_brachyrhynchos Ptilorrhoa_caerulescens Cinclosoma_punctatum Loboparadisea_sericea Oedistoma_iliophus Melanocharis_versteri Melanocharis_nigra Heteralocha_gouldi Callaeas_cinerea Notiomystis_cincta Petroica_phoenicea Microeca_leucophaea Picathartes_gymnocephalus Eupetes_macrocerus Remiz_pendulinus Poecile_atricapillus Calandrella_cinerea Sylvietta_rufescens Cisticola_anonymus Nesillas_typica Donacobius_atricapillus Locustella_lanceolata Pnoepyga_pusilla Hirundo_rustica Phylloscopus_trochilus Hylia_prasina Aegithalos_caudatus Hyliota_flavigaster Culicicapa_ceylonensis Luscinia_megarhynchos Mimus_polyglottus Cinclus_cinclus Regulus_ignicapillus Tichodroma_muraria Certhia_familiaris Troglodytes_troglodytes Dulus_dominicus Bombycilla_garrulus Dicaeum_trigonostigma Irena_puella Plocepasser_mahali Taeniopygia_guttata Passer_domesticus Motacilla_flava Chloris_chloris Emberiza_calandra Calcarius_lapponicus Geospiza_fuliginosa Coereba_flaveola Melospiza_melodia;
constraint node118 partial = Sylvia_borin Leiothrix_lutea : Columba_livia Trogon_melanurus Picus_viridis Capito_niger Merops_orientalis Cariama_cristata Micrastur_ruficollis Falco_sparverius Nestor_notabilis Psittacus_erithacus Zygodactylus_luberonensis_SMFAv519 Xenicus_longipes Xenicus_gilviventris Acanthisitta_chloris Corydon_sumatranus Psarisomus_dalhousiae Eurylaimus_ochromalus Serilophus_lunatus Cymbirhynchus_macrorhynchos Philepitta_castanea Philepitta_schlegeli Neodrepanis_coruscans Calyptomena_hosii Calyptomena_viridis Pitta_sordida Hydrornis_gurneyi Glyphorhynchus_spirurus Xiphorhynchus_guttatus Xenops_minutus Furnarius_rufus Sclerurus_mexicanus Formicarius_analis Liosceles_thoracicus Myrmothera_campanisona Melanopareia_torquata Conopophaga_lineata Myrmornis_torquata Thamnophilus_torquatus Thamnophilus_aethiops Neopelma_chrysocephalum Ceratopipra_erythrocephala Cotinga_cayana Rupicola_peruvianus Schiffornis_virescens Tityra_semifasciata Myiobius_barbatus Oxyruncus_cristatus Piprites_chloris Platyrinchus_mystaceus Tachuris_rubrigastra Mionectes_olivaceus Hirundinea_ferruginea Tyrannus_tyrannus Elaenia_flavogaster Atrichornis_rufescens Menura_novaehollandiae Sericulus_chrysocephalus Ptilonorhynchus_violaceus Cormobates_leucophaea Climacteris_melanurus Malurus_melanocephalus Stipiturus_malachurus Dasyornis_broadbenti Gerygone_fusca Acanthiza_pusilla Pardalotus_striatus Cissomela_pectoralis Ptilotula_penicillata Pomatostomus_superciliosus Orthonyx_temminckii Coracina_tenuirostris Pericrocotus_flammeus Mohoua_ochrocephala Falcunculus_frontatus Pteruthius_melanotis Colluricincla_harmonica Oriolus_sagittatus Machaerirhynchus_nigripectus Artamus_leucorhynchus Aegithina_lafresnayei Pityriasis_gymnocephala Tchagra_senegalus Platysteira_castanea Prionops_plumatus Dicrurus_hottentotus Hypothymis_azurea Paradisaea_apoda Struthidea_cinerea Platylophus_galericulatus Lanius_collurio Corvus_brachyrhynchos Ptilorrhoa_caerulescens Cinclosoma_punctatum Loboparadisea_sericea Oedistoma_iliophus Melanocharis_versteri Melanocharis_nigra Heteralocha_gouldi Callaeas_cinerea Notiomystis_cincta Petroica_phoenicea Microeca_leucophaea Picathartes_gymnocephalus Eupetes_macrocerus Remiz_pendulinus Poecile_atricapillus Calandrella_cinerea Sylvietta_rufescens Cisticola_anonymus Nesillas_typica Donacobius_atricapillus Locustella_lanceolata Pnoepyga_pusilla Hirundo_rustica Pycnonotus_cafer Phylloscopus_trochilus Hylia_prasina Aegithalos_caudatus Hyliota_flavigaster Culicicapa_ceylonensis Luscinia_megarhynchos Mimus_polyglottus Cinclus_cinclus Regulus_ignicapillus Tichodroma_muraria Certhia_familiaris Troglodytes_troglodytes Dulus_dominicus Bombycilla_garrulus Dicaeum_trigonostigma Irena_puella Plocepasser_mahali Taeniopygia_guttata Passer_domesticus Motacilla_flava Chloris_chloris Emberiza_calandra Calcarius_lapponicus Geospiza_fuliginosa Coereba_flaveola Melospiza_melodia;
constraint node119 partial = Phylloscopus_trochilus Hylia_prasina Aegithalos_caudatus : Columba_livia Trogon_melanurus Picus_viridis Capito_niger Merops_orientalis Cariama_cristata Micrastur_ruficollis Falco_sparverius Nestor_notabilis Psittacus_erithacus Zygodactylus_luberonensis_SMFAv519 Xenicus_longipes Xenicus_gilviventris Acanthisitta_chloris Corydon_sumatranus Psarisomus_dalhousiae Eurylaimus_ochromalus Serilophus_lunatus Cymbirhynchus_macrorhynchos Philepitta_castanea Philepitta_schlegeli Neodrepanis_coruscans Calyptomena_hosii Calyptomena_viridis Pitta_sordida Hydrornis_gurneyi Glyphorhynchus_spirurus Xiphorhynchus_guttatus Xenops_minutus Furnarius_rufus Sclerurus_mexicanus Formicarius_analis Liosceles_thoracicus Myrmothera_campanisona Melanopareia_torquata Conopophaga_lineata Myrmornis_torquata Thamnophilus_torquatus Thamnophilus_aethiops Neopelma_chrysocephalum Ceratopipra_erythrocephala Cotinga_cayana Rupicola_peruvianus Schiffornis_virescens Tityra_semifasciata Myiobius_barbatus Oxyruncus_cristatus Piprites_chloris Platyrinchus_mystaceus Tachuris_rubrigastra Mionectes_olivaceus Hirundinea_ferruginea Tyrannus_tyrannus Elaenia_flavogaster Atrichornis_rufescens Menura_novaehollandiae Sericulus_chrysocephalus Ptilonorhynchus_violaceus Cormobates_leucophaea Climacteris_melanurus Malurus_melanocephalus Stipiturus_malachurus Dasyornis_broadbenti Gerygone_fusca Acanthiza_pusilla Pardalotus_striatus Cissomela_pectoralis Ptilotula_penicillata Pomatostomus_superciliosus Orthonyx_temminckii Coracina_tenuirostris Pericrocotus_flammeus Mohoua_ochrocephala Falcunculus_frontatus Pteruthius_melanotis Colluricincla_harmonica Oriolus_sagittatus Machaerirhynchus_nigripectus Artamus_leucorhynchus Aegithina_lafresnayei Pityriasis_gymnocephala Tchagra_senegalus Platysteira_castanea Prionops_plumatus Dicrurus_hottentotus Hypothymis_azurea Paradisaea_apoda Struthidea_cinerea Platylophus_galericulatus Lanius_collurio Corvus_brachyrhynchos Ptilorrhoa_caerulescens Cinclosoma_punctatum Loboparadisea_sericea Oedistoma_iliophus Melanocharis_versteri Melanocharis_nigra Heteralocha_gouldi Callaeas_cinerea Notiomystis_cincta Petroica_phoenicea Microeca_leucophaea Picathartes_gymnocephalus Eupetes_macrocerus Remiz_pendulinus Poecile_atricapillus Calandrella_cinerea Sylvietta_rufescens Cisticola_anonymus Nesillas_typica Donacobius_atricapillus Locustella_lanceolata Pnoepyga_pusilla Hirundo_rustica Pycnonotus_cafer Sylvia_borin Leiothrix_lutea Hyliota_flavigaster Culicicapa_ceylonensis Luscinia_megarhynchos Mimus_polyglottus Cinclus_cinclus Regulus_ignicapillus Tichodroma_muraria Certhia_familiaris Troglodytes_troglodytes Dulus_dominicus Bombycilla_garrulus Dicaeum_trigonostigma Irena_puella Plocepasser_mahali Taeniopygia_guttata Passer_domesticus Motacilla_flava Chloris_chloris Emberiza_calandra Calcarius_lapponicus Geospiza_fuliginosa Coereba_flaveola Melospiza_melodia;
constraint node120 partial = Hylia_prasina Aegithalos_caudatus : Columba_livia Trogon_melanurus Picus_viridis Capito_niger Merops_orientalis Cariama_cristata Micrastur_ruficollis Falco_sparverius Nestor_notabilis Psittacus_erithacus Zygodactylus_luberonensis_SMFAv519 Xenicus_longipes Xenicus_gilviventris Acanthisitta_chloris Corydon_sumatranus Psarisomus_dalhousiae Eurylaimus_ochromalus Serilophus_lunatus Cymbirhynchus_macrorhynchos Philepitta_castanea Philepitta_schlegeli Neodrepanis_coruscans Calyptomena_hosii Calyptomena_viridis Pitta_sordida Hydrornis_gurneyi Glyphorhynchus_spirurus Xiphorhynchus_guttatus Xenops_minutus Furnarius_rufus Sclerurus_mexicanus Formicarius_analis Liosceles_thoracicus Myrmothera_campanisona Melanopareia_torquata Conopophaga_lineata Myrmornis_torquata Thamnophilus_torquatus Thamnophilus_aethiops Neopelma_chrysocephalum Ceratopipra_erythrocephala Cotinga_cayana Rupicola_peruvianus Schiffornis_virescens Tityra_semifasciata Myiobius_barbatus Oxyruncus_cristatus Piprites_chloris Platyrinchus_mystaceus Tachuris_rubrigastra Mionectes_olivaceus Hirundinea_ferruginea Tyrannus_tyrannus Elaenia_flavogaster Atrichornis_rufescens Menura_novaehollandiae Sericulus_chrysocephalus Ptilonorhynchus_violaceus Cormobates_leucophaea Climacteris_melanurus Malurus_melanocephalus Stipiturus_malachurus Dasyornis_broadbenti Gerygone_fusca Acanthiza_pusilla Pardalotus_striatus Cissomela_pectoralis Ptilotula_penicillata Pomatostomus_superciliosus Orthonyx_temminckii Coracina_tenuirostris Pericrocotus_flammeus Mohoua_ochrocephala Falcunculus_frontatus Pteruthius_melanotis Colluricincla_harmonica Oriolus_sagittatus Machaerirhynchus_nigripectus Artamus_leucorhynchus Aegithina_lafresnayei Pityriasis_gymnocephala Tchagra_senegalus Platysteira_castanea Prionops_plumatus Dicrurus_hottentotus Hypothymis_azurea Paradisaea_apoda Struthidea_cinerea Platylophus_galericulatus Lanius_collurio Corvus_brachyrhynchos Ptilorrhoa_caerulescens Cinclosoma_punctatum Loboparadisea_sericea Oedistoma_iliophus Melanocharis_versteri Melanocharis_nigra Heteralocha_gouldi Callaeas_cinerea Notiomystis_cincta Petroica_phoenicea Microeca_leucophaea Picathartes_gymnocephalus Eupetes_macrocerus Remiz_pendulinus Poecile_atricapillus Calandrella_cinerea Sylvietta_rufescens Cisticola_anonymus Nesillas_typica Donacobius_atricapillus Locustella_lanceolata Pnoepyga_pusilla Hirundo_rustica Pycnonotus_cafer Sylvia_borin Leiothrix_lutea Phylloscopus_trochilus Hyliota_flavigaster Culicicapa_ceylonensis Luscinia_megarhynchos Mimus_polyglottus Cinclus_cinclus Regulus_ignicapillus Tichodroma_muraria Certhia_familiaris Troglodytes_troglodytes Dulus_dominicus Bombycilla_garrulus Dicaeum_trigonostigma Irena_puella Plocepasser_mahali Taeniopygia_guttata Passer_domesticus Motacilla_flava Chloris_chloris Emberiza_calandra Calcarius_lapponicus Geospiza_fuliginosa Coereba_flaveola Melospiza_melodia;
constraint node121 partial = Hyliota_flavigaster Culicicapa_ceylonensis : Columba_livia Trogon_melanurus Picus_viridis Capito_niger Merops_orientalis Cariama_cristata Micrastur_ruficollis Falco_sparverius Nestor_notabilis Psittacus_erithacus Zygodactylus_luberonensis_SMFAv519 Xenicus_longipes Xenicus_gilviventris Acanthisitta_chloris Corydon_sumatranus Psarisomus_dalhousiae Eurylaimus_ochromalus Serilophus_lunatus Cymbirhynchus_macrorhynchos Philepitta_castanea Philepitta_schlegeli Neodrepanis_coruscans Calyptomena_hosii Calyptomena_viridis Pitta_sordida Hydrornis_gurneyi Glyphorhynchus_spirurus Xiphorhynchus_guttatus Xenops_minutus Furnarius_rufus Sclerurus_mexicanus Formicarius_analis Liosceles_thoracicus Myrmothera_campanisona Melanopareia_torquata Conopophaga_lineata Myrmornis_torquata Thamnophilus_torquatus Thamnophilus_aethiops Neopelma_chrysocephalum Ceratopipra_erythrocephala Cotinga_cayana Rupicola_peruvianus Schiffornis_virescens Tityra_semifasciata Myiobius_barbatus Oxyruncus_cristatus Piprites_chloris Platyrinchus_mystaceus Tachuris_rubrigastra Mionectes_olivaceus Hirundinea_ferruginea Tyrannus_tyrannus Elaenia_flavogaster Atrichornis_rufescens Menura_novaehollandiae Sericulus_chrysocephalus Ptilonorhynchus_violaceus Cormobates_leucophaea Climacteris_melanurus Malurus_melanocephalus Stipiturus_malachurus Dasyornis_broadbenti Gerygone_fusca Acanthiza_pusilla Pardalotus_striatus Cissomela_pectoralis Ptilotula_penicillata Pomatostomus_superciliosus Orthonyx_temminckii Coracina_tenuirostris Pericrocotus_flammeus Mohoua_ochrocephala Falcunculus_frontatus Pteruthius_melanotis Colluricincla_harmonica Oriolus_sagittatus Machaerirhynchus_nigripectus Artamus_leucorhynchus Aegithina_lafresnayei Pityriasis_gymnocephala Tchagra_senegalus Platysteira_castanea Prionops_plumatus Dicrurus_hottentotus Hypothymis_azurea Paradisaea_apoda Struthidea_cinerea Platylophus_galericulatus Lanius_collurio Corvus_brachyrhynchos Ptilorrhoa_caerulescens Cinclosoma_punctatum Loboparadisea_sericea Oedistoma_iliophus Melanocharis_versteri Melanocharis_nigra Heteralocha_gouldi Callaeas_cinerea Notiomystis_cincta Petroica_phoenicea Microeca_leucophaea Picathartes_gymnocephalus Eupetes_macrocerus Remiz_pendulinus Poecile_atricapillus Calandrella_cinerea Sylvietta_rufescens Cisticola_anonymus Nesillas_typica Donacobius_atricapillus Locustella_lanceolata Pnoepyga_pusilla Hirundo_rustica Pycnonotus_cafer Sylvia_borin Leiothrix_lutea Phylloscopus_trochilus Hylia_prasina Aegithalos_caudatus Luscinia_megarhynchos Mimus_polyglottus Cinclus_cinclus Regulus_ignicapillus Tichodroma_muraria Certhia_familiaris Troglodytes_troglodytes Dulus_dominicus Bombycilla_garrulus Dicaeum_trigonostigma Irena_puella Plocepasser_mahali Taeniopygia_guttata Passer_domesticus Motacilla_flava Chloris_chloris Emberiza_calandra Calcarius_lapponicus Geospiza_fuliginosa Coereba_flaveola Melospiza_melodia;
constraint node122 partial = Luscinia_megarhynchos Mimus_polyglottus Cinclus_cinclus Regulus_ignicapillus Tichodroma_muraria Certhia_familiaris Troglodytes_troglodytes Dulus_dominicus Bombycilla_garrulus Dicaeum_trigonostigma Irena_puella Plocepasser_mahali Taeniopygia_guttata Passer_domesticus Motacilla_flava Chloris_chloris Emberiza_calandra Calcarius_lapponicus Geospiza_fuliginosa Coereba_flaveola Melospiza_melodia : Columba_livia Trogon_melanurus Picus_viridis Capito_niger Merops_orientalis Cariama_cristata Micrastur_ruficollis Falco_sparverius Nestor_notabilis Psittacus_erithacus Zygodactylus_luberonensis_SMFAv519 Xenicus_longipes Xenicus_gilviventris Acanthisitta_chloris Corydon_sumatranus Psarisomus_dalhousiae Eurylaimus_ochromalus Serilophus_lunatus Cymbirhynchus_macrorhynchos Philepitta_castanea Philepitta_schlegeli Neodrepanis_coruscans Calyptomena_hosii Calyptomena_viridis Pitta_sordida Hydrornis_gurneyi Glyphorhynchus_spirurus Xiphorhynchus_guttatus Xenops_minutus Furnarius_rufus Sclerurus_mexicanus Formicarius_analis Liosceles_thoracicus Myrmothera_campanisona Melanopareia_torquata Conopophaga_lineata Myrmornis_torquata Thamnophilus_torquatus Thamnophilus_aethiops Neopelma_chrysocephalum Ceratopipra_erythrocephala Cotinga_cayana Rupicola_peruvianus Schiffornis_virescens Tityra_semifasciata Myiobius_barbatus Oxyruncus_cristatus Piprites_chloris Platyrinchus_mystaceus Tachuris_rubrigastra Mionectes_olivaceus Hirundinea_ferruginea Tyrannus_tyrannus Elaenia_flavogaster Atrichornis_rufescens Menura_novaehollandiae Sericulus_chrysocephalus Ptilonorhynchus_violaceus Cormobates_leucophaea Climacteris_melanurus Malurus_melanocephalus Stipiturus_malachurus Dasyornis_broadbenti Gerygone_fusca Acanthiza_pusilla Pardalotus_striatus Cissomela_pectoralis Ptilotula_penicillata Pomatostomus_superciliosus Orthonyx_temminckii Coracina_tenuirostris Pericrocotus_flammeus Mohoua_ochrocephala Falcunculus_frontatus Pteruthius_melanotis Colluricincla_harmonica Oriolus_sagittatus Machaerirhynchus_nigripectus Artamus_leucorhynchus Aegithina_lafresnayei Pityriasis_gymnocephala Tchagra_senegalus Platysteira_castanea Prionops_plumatus Dicrurus_hottentotus Hypothymis_azurea Paradisaea_apoda Struthidea_cinerea Platylophus_galericulatus Lanius_collurio Corvus_brachyrhynchos Ptilorrhoa_caerulescens Cinclosoma_punctatum Loboparadisea_sericea Oedistoma_iliophus Melanocharis_versteri Melanocharis_nigra Heteralocha_gouldi Callaeas_cinerea Notiomystis_cincta Petroica_phoenicea Microeca_leucophaea Picathartes_gymnocephalus Eupetes_macrocerus Remiz_pendulinus Poecile_atricapillus Calandrella_cinerea Sylvietta_rufescens Cisticola_anonymus Nesillas_typica Donacobius_atricapillus Locustella_lanceolata Pnoepyga_pusilla Hirundo_rustica Pycnonotus_cafer Sylvia_borin Leiothrix_lutea Phylloscopus_trochilus Hylia_prasina Aegithalos_caudatus Hyliota_flavigaster Culicicapa_ceylonensis;
constraint node123 partial = Luscinia_megarhynchos Mimus_polyglottus Cinclus_cinclus Regulus_ignicapillus Tichodroma_muraria Certhia_familiaris Troglodytes_troglodytes Dulus_dominicus Bombycilla_garrulus : Columba_livia Trogon_melanurus Picus_viridis Capito_niger Merops_orientalis Cariama_cristata Micrastur_ruficollis Falco_sparverius Nestor_notabilis Psittacus_erithacus Zygodactylus_luberonensis_SMFAv519 Xenicus_longipes Xenicus_gilviventris Acanthisitta_chloris Corydon_sumatranus Psarisomus_dalhousiae Eurylaimus_ochromalus Serilophus_lunatus Cymbirhynchus_macrorhynchos Philepitta_castanea Philepitta_schlegeli Neodrepanis_coruscans Calyptomena_hosii Calyptomena_viridis Pitta_sordida Hydrornis_gurneyi Glyphorhynchus_spirurus Xiphorhynchus_guttatus Xenops_minutus Furnarius_rufus Sclerurus_mexicanus Formicarius_analis Liosceles_thoracicus Myrmothera_campanisona Melanopareia_torquata Conopophaga_lineata Myrmornis_torquata Thamnophilus_torquatus Thamnophilus_aethiops Neopelma_chrysocephalum Ceratopipra_erythrocephala Cotinga_cayana Rupicola_peruvianus Schiffornis_virescens Tityra_semifasciata Myiobius_barbatus Oxyruncus_cristatus Piprites_chloris Platyrinchus_mystaceus Tachuris_rubrigastra Mionectes_olivaceus Hirundinea_ferruginea Tyrannus_tyrannus Elaenia_flavogaster Atrichornis_rufescens Menura_novaehollandiae Sericulus_chrysocephalus Ptilonorhynchus_violaceus Cormobates_leucophaea Climacteris_melanurus Malurus_melanocephalus Stipiturus_malachurus Dasyornis_broadbenti Gerygone_fusca Acanthiza_pusilla Pardalotus_striatus Cissomela_pectoralis Ptilotula_penicillata Pomatostomus_superciliosus Orthonyx_temminckii Coracina_tenuirostris Pericrocotus_flammeus Mohoua_ochrocephala Falcunculus_frontatus Pteruthius_melanotis Colluricincla_harmonica Oriolus_sagittatus Machaerirhynchus_nigripectus Artamus_leucorhynchus Aegithina_lafresnayei Pityriasis_gymnocephala Tchagra_senegalus Platysteira_castanea Prionops_plumatus Dicrurus_hottentotus Hypothymis_azurea Paradisaea_apoda Struthidea_cinerea Platylophus_galericulatus Lanius_collurio Corvus_brachyrhynchos Ptilorrhoa_caerulescens Cinclosoma_punctatum Loboparadisea_sericea Oedistoma_iliophus Melanocharis_versteri Melanocharis_nigra Heteralocha_gouldi Callaeas_cinerea Notiomystis_cincta Petroica_phoenicea Microeca_leucophaea Picathartes_gymnocephalus Eupetes_macrocerus Remiz_pendulinus Poecile_atricapillus Calandrella_cinerea Sylvietta_rufescens Cisticola_anonymus Nesillas_typica Donacobius_atricapillus Locustella_lanceolata Pnoepyga_pusilla Hirundo_rustica Pycnonotus_cafer Sylvia_borin Leiothrix_lutea Phylloscopus_trochilus Hylia_prasina Aegithalos_caudatus Hyliota_flavigaster Culicicapa_ceylonensis Dicaeum_trigonostigma Irena_puella Plocepasser_mahali Taeniopygia_guttata Passer_domesticus Motacilla_flava Chloris_chloris Emberiza_calandra Calcarius_lapponicus Geospiza_fuliginosa Coereba_flaveola Melospiza_melodia;
constraint node124 partial = Luscinia_megarhynchos Mimus_polyglottus Cinclus_cinclus Regulus_ignicapillus Tichodroma_muraria Certhia_familiaris Troglodytes_troglodytes : Columba_livia Trogon_melanurus Picus_viridis Capito_niger Merops_orientalis Cariama_cristata Micrastur_ruficollis Falco_sparverius Nestor_notabilis Psittacus_erithacus Zygodactylus_luberonensis_SMFAv519 Xenicus_longipes Xenicus_gilviventris Acanthisitta_chloris Corydon_sumatranus Psarisomus_dalhousiae Eurylaimus_ochromalus Serilophus_lunatus Cymbirhynchus_macrorhynchos Philepitta_castanea Philepitta_schlegeli Neodrepanis_coruscans Calyptomena_hosii Calyptomena_viridis Pitta_sordida Hydrornis_gurneyi Glyphorhynchus_spirurus Xiphorhynchus_guttatus Xenops_minutus Furnarius_rufus Sclerurus_mexicanus Formicarius_analis Liosceles_thoracicus Myrmothera_campanisona Melanopareia_torquata Conopophaga_lineata Myrmornis_torquata Thamnophilus_torquatus Thamnophilus_aethiops Neopelma_chrysocephalum Ceratopipra_erythrocephala Cotinga_cayana Rupicola_peruvianus Schiffornis_virescens Tityra_semifasciata Myiobius_barbatus Oxyruncus_cristatus Piprites_chloris Platyrinchus_mystaceus Tachuris_rubrigastra Mionectes_olivaceus Hirundinea_ferruginea Tyrannus_tyrannus Elaenia_flavogaster Atrichornis_rufescens Menura_novaehollandiae Sericulus_chrysocephalus Ptilonorhynchus_violaceus Cormobates_leucophaea Climacteris_melanurus Malurus_melanocephalus Stipiturus_malachurus Dasyornis_broadbenti Gerygone_fusca Acanthiza_pusilla Pardalotus_striatus Cissomela_pectoralis Ptilotula_penicillata Pomatostomus_superciliosus Orthonyx_temminckii Coracina_tenuirostris Pericrocotus_flammeus Mohoua_ochrocephala Falcunculus_frontatus Pteruthius_melanotis Colluricincla_harmonica Oriolus_sagittatus Machaerirhynchus_nigripectus Artamus_leucorhynchus Aegithina_lafresnayei Pityriasis_gymnocephala Tchagra_senegalus Platysteira_castanea Prionops_plumatus Dicrurus_hottentotus Hypothymis_azurea Paradisaea_apoda Struthidea_cinerea Platylophus_galericulatus Lanius_collurio Corvus_brachyrhynchos Ptilorrhoa_caerulescens Cinclosoma_punctatum Loboparadisea_sericea Oedistoma_iliophus Melanocharis_versteri Melanocharis_nigra Heteralocha_gouldi Callaeas_cinerea Notiomystis_cincta Petroica_phoenicea Microeca_leucophaea Picathartes_gymnocephalus Eupetes_macrocerus Remiz_pendulinus Poecile_atricapillus Calandrella_cinerea Sylvietta_rufescens Cisticola_anonymus Nesillas_typica Donacobius_atricapillus Locustella_lanceolata Pnoepyga_pusilla Hirundo_rustica Pycnonotus_cafer Sylvia_borin Leiothrix_lutea Phylloscopus_trochilus Hylia_prasina Aegithalos_caudatus Hyliota_flavigaster Culicicapa_ceylonensis Dulus_dominicus Bombycilla_garrulus Dicaeum_trigonostigma Irena_puella Plocepasser_mahali Taeniopygia_guttata Passer_domesticus Motacilla_flava Chloris_chloris Emberiza_calandra Calcarius_lapponicus Geospiza_fuliginosa Coereba_flaveola Melospiza_melodia;
constraint node125 partial = Luscinia_megarhynchos Mimus_polyglottus Cinclus_cinclus : Columba_livia Trogon_melanurus Picus_viridis Capito_niger Merops_orientalis Cariama_cristata Micrastur_ruficollis Falco_sparverius Nestor_notabilis Psittacus_erithacus Zygodactylus_luberonensis_SMFAv519 Xenicus_longipes Xenicus_gilviventris Acanthisitta_chloris Corydon_sumatranus Psarisomus_dalhousiae Eurylaimus_ochromalus Serilophus_lunatus Cymbirhynchus_macrorhynchos Philepitta_castanea Philepitta_schlegeli Neodrepanis_coruscans Calyptomena_hosii Calyptomena_viridis Pitta_sordida Hydrornis_gurneyi Glyphorhynchus_spirurus Xiphorhynchus_guttatus Xenops_minutus Furnarius_rufus Sclerurus_mexicanus Formicarius_analis Liosceles_thoracicus Myrmothera_campanisona Melanopareia_torquata Conopophaga_lineata Myrmornis_torquata Thamnophilus_torquatus Thamnophilus_aethiops Neopelma_chrysocephalum Ceratopipra_erythrocephala Cotinga_cayana Rupicola_peruvianus Schiffornis_virescens Tityra_semifasciata Myiobius_barbatus Oxyruncus_cristatus Piprites_chloris Platyrinchus_mystaceus Tachuris_rubrigastra Mionectes_olivaceus Hirundinea_ferruginea Tyrannus_tyrannus Elaenia_flavogaster Atrichornis_rufescens Menura_novaehollandiae Sericulus_chrysocephalus Ptilonorhynchus_violaceus Cormobates_leucophaea Climacteris_melanurus Malurus_melanocephalus Stipiturus_malachurus Dasyornis_broadbenti Gerygone_fusca Acanthiza_pusilla Pardalotus_striatus Cissomela_pectoralis Ptilotula_penicillata Pomatostomus_superciliosus Orthonyx_temminckii Coracina_tenuirostris Pericrocotus_flammeus Mohoua_ochrocephala Falcunculus_frontatus Pteruthius_melanotis Colluricincla_harmonica Oriolus_sagittatus Machaerirhynchus_nigripectus Artamus_leucorhynchus Aegithina_lafresnayei Pityriasis_gymnocephala Tchagra_senegalus Platysteira_castanea Prionops_plumatus Dicrurus_hottentotus Hypothymis_azurea Paradisaea_apoda Struthidea_cinerea Platylophus_galericulatus Lanius_collurio Corvus_brachyrhynchos Ptilorrhoa_caerulescens Cinclosoma_punctatum Loboparadisea_sericea Oedistoma_iliophus Melanocharis_versteri Melanocharis_nigra Heteralocha_gouldi Callaeas_cinerea Notiomystis_cincta Petroica_phoenicea Microeca_leucophaea Picathartes_gymnocephalus Eupetes_macrocerus Remiz_pendulinus Poecile_atricapillus Calandrella_cinerea Sylvietta_rufescens Cisticola_anonymus Nesillas_typica Donacobius_atricapillus Locustella_lanceolata Pnoepyga_pusilla Hirundo_rustica Pycnonotus_cafer Sylvia_borin Leiothrix_lutea Phylloscopus_trochilus Hylia_prasina Aegithalos_caudatus Hyliota_flavigaster Culicicapa_ceylonensis Regulus_ignicapillus Tichodroma_muraria Certhia_familiaris Troglodytes_troglodytes Dulus_dominicus Bombycilla_garrulus Dicaeum_trigonostigma Irena_puella Plocepasser_mahali Taeniopygia_guttata Passer_domesticus Motacilla_flava Chloris_chloris Emberiza_calandra Calcarius_lapponicus Geospiza_fuliginosa Coereba_flaveola Melospiza_melodia;
constraint node126 partial = Luscinia_megarhynchos Mimus_polyglottus : Columba_livia Trogon_melanurus Picus_viridis Capito_niger Merops_orientalis Cariama_cristata Micrastur_ruficollis Falco_sparverius Nestor_notabilis Psittacus_erithacus Zygodactylus_luberonensis_SMFAv519 Xenicus_longipes Xenicus_gilviventris Acanthisitta_chloris Corydon_sumatranus Psarisomus_dalhousiae Eurylaimus_ochromalus Serilophus_lunatus Cymbirhynchus_macrorhynchos Philepitta_castanea Philepitta_schlegeli Neodrepanis_coruscans Calyptomena_hosii Calyptomena_viridis Pitta_sordida Hydrornis_gurneyi Glyphorhynchus_spirurus Xiphorhynchus_guttatus Xenops_minutus Furnarius_rufus Sclerurus_mexicanus Formicarius_analis Liosceles_thoracicus Myrmothera_campanisona Melanopareia_torquata Conopophaga_lineata Myrmornis_torquata Thamnophilus_torquatus Thamnophilus_aethiops Neopelma_chrysocephalum Ceratopipra_erythrocephala Cotinga_cayana Rupicola_peruvianus Schiffornis_virescens Tityra_semifasciata Myiobius_barbatus Oxyruncus_cristatus Piprites_chloris Platyrinchus_mystaceus Tachuris_rubrigastra Mionectes_olivaceus Hirundinea_ferruginea Tyrannus_tyrannus Elaenia_flavogaster Atrichornis_rufescens Menura_novaehollandiae Sericulus_chrysocephalus Ptilonorhynchus_violaceus Cormobates_leucophaea Climacteris_melanurus Malurus_melanocephalus Stipiturus_malachurus Dasyornis_broadbenti Gerygone_fusca Acanthiza_pusilla Pardalotus_striatus Cissomela_pectoralis Ptilotula_penicillata Pomatostomus_superciliosus Orthonyx_temminckii Coracina_tenuirostris Pericrocotus_flammeus Mohoua_ochrocephala Falcunculus_frontatus Pteruthius_melanotis Colluricincla_harmonica Oriolus_sagittatus Machaerirhynchus_nigripectus Artamus_leucorhynchus Aegithina_lafresnayei Pityriasis_gymnocephala Tchagra_senegalus Platysteira_castanea Prionops_plumatus Dicrurus_hottentotus Hypothymis_azurea Paradisaea_apoda Struthidea_cinerea Platylophus_galericulatus Lanius_collurio Corvus_brachyrhynchos Ptilorrhoa_caerulescens Cinclosoma_punctatum Loboparadisea_sericea Oedistoma_iliophus Melanocharis_versteri Melanocharis_nigra Heteralocha_gouldi Callaeas_cinerea Notiomystis_cincta Petroica_phoenicea Microeca_leucophaea Picathartes_gymnocephalus Eupetes_macrocerus Remiz_pendulinus Poecile_atricapillus Calandrella_cinerea Sylvietta_rufescens Cisticola_anonymus Nesillas_typica Donacobius_atricapillus Locustella_lanceolata Pnoepyga_pusilla Hirundo_rustica Pycnonotus_cafer Sylvia_borin Leiothrix_lutea Phylloscopus_trochilus Hylia_prasina Aegithalos_caudatus Hyliota_flavigaster Culicicapa_ceylonensis Cinclus_cinclus Regulus_ignicapillus Tichodroma_muraria Certhia_familiaris Troglodytes_troglodytes Dulus_dominicus Bombycilla_garrulus Dicaeum_trigonostigma Irena_puella Plocepasser_mahali Taeniopygia_guttata Passer_domesticus Motacilla_flava Chloris_chloris Emberiza_calandra Calcarius_lapponicus Geospiza_fuliginosa Coereba_flaveola Melospiza_melodia;
constraint node127 partial = Regulus_ignicapillus Tichodroma_muraria Certhia_familiaris Troglodytes_troglodytes : Columba_livia Trogon_melanurus Picus_viridis Capito_niger Merops_orientalis Cariama_cristata Micrastur_ruficollis Falco_sparverius Nestor_notabilis Psittacus_erithacus Zygodactylus_luberonensis_SMFAv519 Xenicus_longipes Xenicus_gilviventris Acanthisitta_chloris Corydon_sumatranus Psarisomus_dalhousiae Eurylaimus_ochromalus Serilophus_lunatus Cymbirhynchus_macrorhynchos Philepitta_castanea Philepitta_schlegeli Neodrepanis_coruscans Calyptomena_hosii Calyptomena_viridis Pitta_sordida Hydrornis_gurneyi Glyphorhynchus_spirurus Xiphorhynchus_guttatus Xenops_minutus Furnarius_rufus Sclerurus_mexicanus Formicarius_analis Liosceles_thoracicus Myrmothera_campanisona Melanopareia_torquata Conopophaga_lineata Myrmornis_torquata Thamnophilus_torquatus Thamnophilus_aethiops Neopelma_chrysocephalum Ceratopipra_erythrocephala Cotinga_cayana Rupicola_peruvianus Schiffornis_virescens Tityra_semifasciata Myiobius_barbatus Oxyruncus_cristatus Piprites_chloris Platyrinchus_mystaceus Tachuris_rubrigastra Mionectes_olivaceus Hirundinea_ferruginea Tyrannus_tyrannus Elaenia_flavogaster Atrichornis_rufescens Menura_novaehollandiae Sericulus_chrysocephalus Ptilonorhynchus_violaceus Cormobates_leucophaea Climacteris_melanurus Malurus_melanocephalus Stipiturus_malachurus Dasyornis_broadbenti Gerygone_fusca Acanthiza_pusilla Pardalotus_striatus Cissomela_pectoralis Ptilotula_penicillata Pomatostomus_superciliosus Orthonyx_temminckii Coracina_tenuirostris Pericrocotus_flammeus Mohoua_ochrocephala Falcunculus_frontatus Pteruthius_melanotis Colluricincla_harmonica Oriolus_sagittatus Machaerirhynchus_nigripectus Artamus_leucorhynchus Aegithina_lafresnayei Pityriasis_gymnocephala Tchagra_senegalus Platysteira_castanea Prionops_plumatus Dicrurus_hottentotus Hypothymis_azurea Paradisaea_apoda Struthidea_cinerea Platylophus_galericulatus Lanius_collurio Corvus_brachyrhynchos Ptilorrhoa_caerulescens Cinclosoma_punctatum Loboparadisea_sericea Oedistoma_iliophus Melanocharis_versteri Melanocharis_nigra Heteralocha_gouldi Callaeas_cinerea Notiomystis_cincta Petroica_phoenicea Microeca_leucophaea Picathartes_gymnocephalus Eupetes_macrocerus Remiz_pendulinus Poecile_atricapillus Calandrella_cinerea Sylvietta_rufescens Cisticola_anonymus Nesillas_typica Donacobius_atricapillus Locustella_lanceolata Pnoepyga_pusilla Hirundo_rustica Pycnonotus_cafer Sylvia_borin Leiothrix_lutea Phylloscopus_trochilus Hylia_prasina Aegithalos_caudatus Hyliota_flavigaster Culicicapa_ceylonensis Luscinia_megarhynchos Mimus_polyglottus Cinclus_cinclus Dulus_dominicus Bombycilla_garrulus Dicaeum_trigonostigma Irena_puella Plocepasser_mahali Taeniopygia_guttata Passer_domesticus Motacilla_flava Chloris_chloris Emberiza_calandra Calcarius_lapponicus Geospiza_fuliginosa Coereba_flaveola Melospiza_melodia;
constraint node128 partial = Tichodroma_muraria Certhia_familiaris Troglodytes_troglodytes : Columba_livia Trogon_melanurus Picus_viridis Capito_niger Merops_orientalis Cariama_cristata Micrastur_ruficollis Falco_sparverius Nestor_notabilis Psittacus_erithacus Zygodactylus_luberonensis_SMFAv519 Xenicus_longipes Xenicus_gilviventris Acanthisitta_chloris Corydon_sumatranus Psarisomus_dalhousiae Eurylaimus_ochromalus Serilophus_lunatus Cymbirhynchus_macrorhynchos Philepitta_castanea Philepitta_schlegeli Neodrepanis_coruscans Calyptomena_hosii Calyptomena_viridis Pitta_sordida Hydrornis_gurneyi Glyphorhynchus_spirurus Xiphorhynchus_guttatus Xenops_minutus Furnarius_rufus Sclerurus_mexicanus Formicarius_analis Liosceles_thoracicus Myrmothera_campanisona Melanopareia_torquata Conopophaga_lineata Myrmornis_torquata Thamnophilus_torquatus Thamnophilus_aethiops Neopelma_chrysocephalum Ceratopipra_erythrocephala Cotinga_cayana Rupicola_peruvianus Schiffornis_virescens Tityra_semifasciata Myiobius_barbatus Oxyruncus_cristatus Piprites_chloris Platyrinchus_mystaceus Tachuris_rubrigastra Mionectes_olivaceus Hirundinea_ferruginea Tyrannus_tyrannus Elaenia_flavogaster Atrichornis_rufescens Menura_novaehollandiae Sericulus_chrysocephalus Ptilonorhynchus_violaceus Cormobates_leucophaea Climacteris_melanurus Malurus_melanocephalus Stipiturus_malachurus Dasyornis_broadbenti Gerygone_fusca Acanthiza_pusilla Pardalotus_striatus Cissomela_pectoralis Ptilotula_penicillata Pomatostomus_superciliosus Orthonyx_temminckii Coracina_tenuirostris Pericrocotus_flammeus Mohoua_ochrocephala Falcunculus_frontatus Pteruthius_melanotis Colluricincla_harmonica Oriolus_sagittatus Machaerirhynchus_nigripectus Artamus_leucorhynchus Aegithina_lafresnayei Pityriasis_gymnocephala Tchagra_senegalus Platysteira_castanea Prionops_plumatus Dicrurus_hottentotus Hypothymis_azurea Paradisaea_apoda Struthidea_cinerea Platylophus_galericulatus Lanius_collurio Corvus_brachyrhynchos Ptilorrhoa_caerulescens Cinclosoma_punctatum Loboparadisea_sericea Oedistoma_iliophus Melanocharis_versteri Melanocharis_nigra Heteralocha_gouldi Callaeas_cinerea Notiomystis_cincta Petroica_phoenicea Microeca_leucophaea Picathartes_gymnocephalus Eupetes_macrocerus Remiz_pendulinus Poecile_atricapillus Calandrella_cinerea Sylvietta_rufescens Cisticola_anonymus Nesillas_typica Donacobius_atricapillus Locustella_lanceolata Pnoepyga_pusilla Hirundo_rustica Pycnonotus_cafer Sylvia_borin Leiothrix_lutea Phylloscopus_trochilus Hylia_prasina Aegithalos_caudatus Hyliota_flavigaster Culicicapa_ceylonensis Luscinia_megarhynchos Mimus_polyglottus Cinclus_cinclus Regulus_ignicapillus Dulus_dominicus Bombycilla_garrulus Dicaeum_trigonostigma Irena_puella Plocepasser_mahali Taeniopygia_guttata Passer_domesticus Motacilla_flava Chloris_chloris Emberiza_calandra Calcarius_lapponicus Geospiza_fuliginosa Coereba_flaveola Melospiza_melodia;
constraint node129 partial = Certhia_familiaris Troglodytes_troglodytes : Columba_livia Trogon_melanurus Picus_viridis Capito_niger Merops_orientalis Cariama_cristata Micrastur_ruficollis Falco_sparverius Nestor_notabilis Psittacus_erithacus Zygodactylus_luberonensis_SMFAv519 Xenicus_longipes Xenicus_gilviventris Acanthisitta_chloris Corydon_sumatranus Psarisomus_dalhousiae Eurylaimus_ochromalus Serilophus_lunatus Cymbirhynchus_macrorhynchos Philepitta_castanea Philepitta_schlegeli Neodrepanis_coruscans Calyptomena_hosii Calyptomena_viridis Pitta_sordida Hydrornis_gurneyi Glyphorhynchus_spirurus Xiphorhynchus_guttatus Xenops_minutus Furnarius_rufus Sclerurus_mexicanus Formicarius_analis Liosceles_thoracicus Myrmothera_campanisona Melanopareia_torquata Conopophaga_lineata Myrmornis_torquata Thamnophilus_torquatus Thamnophilus_aethiops Neopelma_chrysocephalum Ceratopipra_erythrocephala Cotinga_cayana Rupicola_peruvianus Schiffornis_virescens Tityra_semifasciata Myiobius_barbatus Oxyruncus_cristatus Piprites_chloris Platyrinchus_mystaceus Tachuris_rubrigastra Mionectes_olivaceus Hirundinea_ferruginea Tyrannus_tyrannus Elaenia_flavogaster Atrichornis_rufescens Menura_novaehollandiae Sericulus_chrysocephalus Ptilonorhynchus_violaceus Cormobates_leucophaea Climacteris_melanurus Malurus_melanocephalus Stipiturus_malachurus Dasyornis_broadbenti Gerygone_fusca Acanthiza_pusilla Pardalotus_striatus Cissomela_pectoralis Ptilotula_penicillata Pomatostomus_superciliosus Orthonyx_temminckii Coracina_tenuirostris Pericrocotus_flammeus Mohoua_ochrocephala Falcunculus_frontatus Pteruthius_melanotis Colluricincla_harmonica Oriolus_sagittatus Machaerirhynchus_nigripectus Artamus_leucorhynchus Aegithina_lafresnayei Pityriasis_gymnocephala Tchagra_senegalus Platysteira_castanea Prionops_plumatus Dicrurus_hottentotus Hypothymis_azurea Paradisaea_apoda Struthidea_cinerea Platylophus_galericulatus Lanius_collurio Corvus_brachyrhynchos Ptilorrhoa_caerulescens Cinclosoma_punctatum Loboparadisea_sericea Oedistoma_iliophus Melanocharis_versteri Melanocharis_nigra Heteralocha_gouldi Callaeas_cinerea Notiomystis_cincta Petroica_phoenicea Microeca_leucophaea Picathartes_gymnocephalus Eupetes_macrocerus Remiz_pendulinus Poecile_atricapillus Calandrella_cinerea Sylvietta_rufescens Cisticola_anonymus Nesillas_typica Donacobius_atricapillus Locustella_lanceolata Pnoepyga_pusilla Hirundo_rustica Pycnonotus_cafer Sylvia_borin Leiothrix_lutea Phylloscopus_trochilus Hylia_prasina Aegithalos_caudatus Hyliota_flavigaster Culicicapa_ceylonensis Luscinia_megarhynchos Mimus_polyglottus Cinclus_cinclus Regulus_ignicapillus Tichodroma_muraria Dulus_dominicus Bombycilla_garrulus Dicaeum_trigonostigma Irena_puella Plocepasser_mahali Taeniopygia_guttata Passer_domesticus Motacilla_flava Chloris_chloris Emberiza_calandra Calcarius_lapponicus Geospiza_fuliginosa Coereba_flaveola Melospiza_melodia;
constraint node130 partial = Dulus_dominicus Bombycilla_garrulus : Columba_livia Trogon_melanurus Picus_viridis Capito_niger Merops_orientalis Cariama_cristata Micrastur_ruficollis Falco_sparverius Nestor_notabilis Psittacus_erithacus Zygodactylus_luberonensis_SMFAv519 Xenicus_longipes Xenicus_gilviventris Acanthisitta_chloris Corydon_sumatranus Psarisomus_dalhousiae Eurylaimus_ochromalus Serilophus_lunatus Cymbirhynchus_macrorhynchos Philepitta_castanea Philepitta_schlegeli Neodrepanis_coruscans Calyptomena_hosii Calyptomena_viridis Pitta_sordida Hydrornis_gurneyi Glyphorhynchus_spirurus Xiphorhynchus_guttatus Xenops_minutus Furnarius_rufus Sclerurus_mexicanus Formicarius_analis Liosceles_thoracicus Myrmothera_campanisona Melanopareia_torquata Conopophaga_lineata Myrmornis_torquata Thamnophilus_torquatus Thamnophilus_aethiops Neopelma_chrysocephalum Ceratopipra_erythrocephala Cotinga_cayana Rupicola_peruvianus Schiffornis_virescens Tityra_semifasciata Myiobius_barbatus Oxyruncus_cristatus Piprites_chloris Platyrinchus_mystaceus Tachuris_rubrigastra Mionectes_olivaceus Hirundinea_ferruginea Tyrannus_tyrannus Elaenia_flavogaster Atrichornis_rufescens Menura_novaehollandiae Sericulus_chrysocephalus Ptilonorhynchus_violaceus Cormobates_leucophaea Climacteris_melanurus Malurus_melanocephalus Stipiturus_malachurus Dasyornis_broadbenti Gerygone_fusca Acanthiza_pusilla Pardalotus_striatus Cissomela_pectoralis Ptilotula_penicillata Pomatostomus_superciliosus Orthonyx_temminckii Coracina_tenuirostris Pericrocotus_flammeus Mohoua_ochrocephala Falcunculus_frontatus Pteruthius_melanotis Colluricincla_harmonica Oriolus_sagittatus Machaerirhynchus_nigripectus Artamus_leucorhynchus Aegithina_lafresnayei Pityriasis_gymnocephala Tchagra_senegalus Platysteira_castanea Prionops_plumatus Dicrurus_hottentotus Hypothymis_azurea Paradisaea_apoda Struthidea_cinerea Platylophus_galericulatus Lanius_collurio Corvus_brachyrhynchos Ptilorrhoa_caerulescens Cinclosoma_punctatum Loboparadisea_sericea Oedistoma_iliophus Melanocharis_versteri Melanocharis_nigra Heteralocha_gouldi Callaeas_cinerea Notiomystis_cincta Petroica_phoenicea Microeca_leucophaea Picathartes_gymnocephalus Eupetes_macrocerus Remiz_pendulinus Poecile_atricapillus Calandrella_cinerea Sylvietta_rufescens Cisticola_anonymus Nesillas_typica Donacobius_atricapillus Locustella_lanceolata Pnoepyga_pusilla Hirundo_rustica Pycnonotus_cafer Sylvia_borin Leiothrix_lutea Phylloscopus_trochilus Hylia_prasina Aegithalos_caudatus Hyliota_flavigaster Culicicapa_ceylonensis Luscinia_megarhynchos Mimus_polyglottus Cinclus_cinclus Regulus_ignicapillus Tichodroma_muraria Certhia_familiaris Troglodytes_troglodytes Dicaeum_trigonostigma Irena_puella Plocepasser_mahali Taeniopygia_guttata Passer_domesticus Motacilla_flava Chloris_chloris Emberiza_calandra Calcarius_lapponicus Geospiza_fuliginosa Coereba_flaveola Melospiza_melodia;
constraint node131 partial = Dicaeum_trigonostigma Irena_puella Plocepasser_mahali Taeniopygia_guttata Passer_domesticus Motacilla_flava Chloris_chloris Emberiza_calandra Calcarius_lapponicus Geospiza_fuliginosa Coereba_flaveola Melospiza_melodia : Columba_livia Trogon_melanurus Picus_viridis Capito_niger Merops_orientalis Cariama_cristata Micrastur_ruficollis Falco_sparverius Nestor_notabilis Psittacus_erithacus Zygodactylus_luberonensis_SMFAv519 Xenicus_longipes Xenicus_gilviventris Acanthisitta_chloris Corydon_sumatranus Psarisomus_dalhousiae Eurylaimus_ochromalus Serilophus_lunatus Cymbirhynchus_macrorhynchos Philepitta_castanea Philepitta_schlegeli Neodrepanis_coruscans Calyptomena_hosii Calyptomena_viridis Pitta_sordida Hydrornis_gurneyi Glyphorhynchus_spirurus Xiphorhynchus_guttatus Xenops_minutus Furnarius_rufus Sclerurus_mexicanus Formicarius_analis Liosceles_thoracicus Myrmothera_campanisona Melanopareia_torquata Conopophaga_lineata Myrmornis_torquata Thamnophilus_torquatus Thamnophilus_aethiops Neopelma_chrysocephalum Ceratopipra_erythrocephala Cotinga_cayana Rupicola_peruvianus Schiffornis_virescens Tityra_semifasciata Myiobius_barbatus Oxyruncus_cristatus Piprites_chloris Platyrinchus_mystaceus Tachuris_rubrigastra Mionectes_olivaceus Hirundinea_ferruginea Tyrannus_tyrannus Elaenia_flavogaster Atrichornis_rufescens Menura_novaehollandiae Sericulus_chrysocephalus Ptilonorhynchus_violaceus Cormobates_leucophaea Climacteris_melanurus Malurus_melanocephalus Stipiturus_malachurus Dasyornis_broadbenti Gerygone_fusca Acanthiza_pusilla Pardalotus_striatus Cissomela_pectoralis Ptilotula_penicillata Pomatostomus_superciliosus Orthonyx_temminckii Coracina_tenuirostris Pericrocotus_flammeus Mohoua_ochrocephala Falcunculus_frontatus Pteruthius_melanotis Colluricincla_harmonica Oriolus_sagittatus Machaerirhynchus_nigripectus Artamus_leucorhynchus Aegithina_lafresnayei Pityriasis_gymnocephala Tchagra_senegalus Platysteira_castanea Prionops_plumatus Dicrurus_hottentotus Hypothymis_azurea Paradisaea_apoda Struthidea_cinerea Platylophus_galericulatus Lanius_collurio Corvus_brachyrhynchos Ptilorrhoa_caerulescens Cinclosoma_punctatum Loboparadisea_sericea Oedistoma_iliophus Melanocharis_versteri Melanocharis_nigra Heteralocha_gouldi Callaeas_cinerea Notiomystis_cincta Petroica_phoenicea Microeca_leucophaea Picathartes_gymnocephalus Eupetes_macrocerus Remiz_pendulinus Poecile_atricapillus Calandrella_cinerea Sylvietta_rufescens Cisticola_anonymus Nesillas_typica Donacobius_atricapillus Locustella_lanceolata Pnoepyga_pusilla Hirundo_rustica Pycnonotus_cafer Sylvia_borin Leiothrix_lutea Phylloscopus_trochilus Hylia_prasina Aegithalos_caudatus Hyliota_flavigaster Culicicapa_ceylonensis Luscinia_megarhynchos Mimus_polyglottus Cinclus_cinclus Regulus_ignicapillus Tichodroma_muraria Certhia_familiaris Troglodytes_troglodytes Dulus_dominicus Bombycilla_garrulus;
constraint node132 partial = Irena_puella Plocepasser_mahali Taeniopygia_guttata Passer_domesticus Motacilla_flava Chloris_chloris Emberiza_calandra Calcarius_lapponicus Geospiza_fuliginosa Coereba_flaveola Melospiza_melodia : Columba_livia Trogon_melanurus Picus_viridis Capito_niger Merops_orientalis Cariama_cristata Micrastur_ruficollis Falco_sparverius Nestor_notabilis Psittacus_erithacus Zygodactylus_luberonensis_SMFAv519 Xenicus_longipes Xenicus_gilviventris Acanthisitta_chloris Corydon_sumatranus Psarisomus_dalhousiae Eurylaimus_ochromalus Serilophus_lunatus Cymbirhynchus_macrorhynchos Philepitta_castanea Philepitta_schlegeli Neodrepanis_coruscans Calyptomena_hosii Calyptomena_viridis Pitta_sordida Hydrornis_gurneyi Glyphorhynchus_spirurus Xiphorhynchus_guttatus Xenops_minutus Furnarius_rufus Sclerurus_mexicanus Formicarius_analis Liosceles_thoracicus Myrmothera_campanisona Melanopareia_torquata Conopophaga_lineata Myrmornis_torquata Thamnophilus_torquatus Thamnophilus_aethiops Neopelma_chrysocephalum Ceratopipra_erythrocephala Cotinga_cayana Rupicola_peruvianus Schiffornis_virescens Tityra_semifasciata Myiobius_barbatus Oxyruncus_cristatus Piprites_chloris Platyrinchus_mystaceus Tachuris_rubrigastra Mionectes_olivaceus Hirundinea_ferruginea Tyrannus_tyrannus Elaenia_flavogaster Atrichornis_rufescens Menura_novaehollandiae Sericulus_chrysocephalus Ptilonorhynchus_violaceus Cormobates_leucophaea Climacteris_melanurus Malurus_melanocephalus Stipiturus_malachurus Dasyornis_broadbenti Gerygone_fusca Acanthiza_pusilla Pardalotus_striatus Cissomela_pectoralis Ptilotula_penicillata Pomatostomus_superciliosus Orthonyx_temminckii Coracina_tenuirostris Pericrocotus_flammeus Mohoua_ochrocephala Falcunculus_frontatus Pteruthius_melanotis Colluricincla_harmonica Oriolus_sagittatus Machaerirhynchus_nigripectus Artamus_leucorhynchus Aegithina_lafresnayei Pityriasis_gymnocephala Tchagra_senegalus Platysteira_castanea Prionops_plumatus Dicrurus_hottentotus Hypothymis_azurea Paradisaea_apoda Struthidea_cinerea Platylophus_galericulatus Lanius_collurio Corvus_brachyrhynchos Ptilorrhoa_caerulescens Cinclosoma_punctatum Loboparadisea_sericea Oedistoma_iliophus Melanocharis_versteri Melanocharis_nigra Heteralocha_gouldi Callaeas_cinerea Notiomystis_cincta Petroica_phoenicea Microeca_leucophaea Picathartes_gymnocephalus Eupetes_macrocerus Remiz_pendulinus Poecile_atricapillus Calandrella_cinerea Sylvietta_rufescens Cisticola_anonymus Nesillas_typica Donacobius_atricapillus Locustella_lanceolata Pnoepyga_pusilla Hirundo_rustica Pycnonotus_cafer Sylvia_borin Leiothrix_lutea Phylloscopus_trochilus Hylia_prasina Aegithalos_caudatus Hyliota_flavigaster Culicicapa_ceylonensis Luscinia_megarhynchos Mimus_polyglottus Cinclus_cinclus Regulus_ignicapillus Tichodroma_muraria Certhia_familiaris Troglodytes_troglodytes Dulus_dominicus Bombycilla_garrulus Dicaeum_trigonostigma;
[truncated: 31,639 more chars]
