# Supplementary material for: Comparative anatomy of the passerine carpometacarpus helps illuminate the early fossil record of crown Passeriformes
Source: J Anat. 2022 Sep 7;242(3):495–509. doi: 10.1111/joa.13761 (PMC9919509; doi:10.1111/joa.13761)
Supplement: Supplementary file 5 — Appendix S2 [file JOA-242-495-s003.zip › JOA_13761_Analysis_2_SuppInfo.tre]

#NEXUS
begin taxa;
	dimensions ntax=148;
	taxlabels
	Acanthisitta_chloris
	Acanthiza_pusilla
	Aegithalos_caudatus
	Aegithina_lafresnayei
	Artamus_leucorhynchus
	Atrichornis_rufescens
	Bombycilla_garrulus
	Calandrella_cinerea
	Calcarius_lapponicus
	Callaeas_cinerea
	Calyptomena_hosii
	Calyptomena_viridis
	Capito_niger
	Cariama_cristata
	Ceratopipra_erythrocephala
	Certhia_familiaris
	Chloris_chloris
	Cinclosoma_punctatum
	Cinclus_cinclus
	Cissomela_pectoralis
	Cisticola_anonymus
	Climacteris_melanurus
	Coereba_flaveola
	Colluricincla_harmonica
	Columba_livia
	Conopophaga_lineata
	Coracina_tenuirostris
	Cormobates_leucophaea
	Corvus_brachyrhynchos
	Corydon_sumatranus
	Cotinga_cayana
	Culicicapa_ceylonensis
	Cymbirhynchus_macrorhynchos
	Dasyornis_broadbenti
	Dicaeum_trigonostigma
	Dicrurus_hottentotus
	Donacobius_atricapillus
	Dulus_dominicus
	Elaenia_flavogaster
	Emberiza_calandra
	Eupetes_macrocerus
	Eurylaimus_ochromalus
	Falco_sparverius
	Falcunculus_frontatus
	Formicarius_analis
	Furnarius_rufus
	Geospiza_fuliginosa
	Gerygone_fusca
	Glyphorhynchus_spirurus
	Heteralocha_gouldi
	Hirundinea_ferruginea
	Hirundo_rustica
	Hydrornis_gurneyi
	Hylia_prasina
	Hyliota_flavigaster
	Hypothymis_azurea
	Irena_puella
	Lanius_collurio
	Leiothrix_lutea
	Liosceles_thoracicus
	Loboparadisea_sericea
	Locustella_lanceolata
	Luscinia_megarhynchos
	Machaerirhynchus_nigripectus
	Malurus_melanocephalus
	Melanocharis_nigra
	Melanocharis_versteri
	Melanopareia_torquata
	Melospiza_melodia
	Menura_novaehollandiae
	Merops_orientalis
	Micrastur_ruficollis
	Microeca_leucophaea
	Mimus_polyglottus
	Mionectes_olivaceus
	Mohoua_ochrocephala
	Motacilla_flava
	Myiobius_barbatus
	Myrmornis_torquata
	Myrmothera_campanisona
	NT_LBR_014
	Neodrepanis_coruscans
	Neopelma_chrysocephalum
	Nesillas_typica
	Nestor_notabilis
	Notiomystis_cincta
	Oedistoma_iliophus
	Oriolus_sagittatus
	Orthonyx_temminckii
	Oxyruncus_cristatus
	Paradisaea_apoda
	Pardalotus_striatus
	Passer_domesticus
	Pericrocotus_flammeus
	Petroica_phoenicea
	Philepitta_castanea
	Philepitta_schlegeli
	Phylloscopus_trochilus
	Picathartes_gymnocephalus
	Picus_viridis
	Piprites_chloris
	Pitta_sordida
	Pityriasis_gymnocephala
	Platylophus_galericulatus
	Platyrinchus_mystaceus
	Platysteira_castanea
	Plocepasser_mahali
	Pnoepyga_pusilla
	Poecile_atricapillus
	Pomatostomus_superciliosus
	Prionops_plumatus
	Psarisomus_dalhousiae
	Psittacus_erithacus
	Pteruthius_melanotis
	Ptilonorhynchus_violaceus
	Ptilorrhoa_caerulescens
	Ptilotula_penicillata
	Pycnonotus_cafer
	Regulus_ignicapillus
	Remiz_pendulinus
	Rupicola_peruvianus
	SMF_Av_504
	SMNS_59466_1
	SMNS_59466_3
	Schiffornis_virescens
	Sclerurus_mexicanus
	Sericulus_chrysocephalus
	Serilophus_lunatus
	Stipiturus_malachurus
	Struthidea_cinerea
	Sylvia_borin
	Sylvietta_rufescens
	Tachuris_rubrigastra
	Taeniopygia_guttata
	Tchagra_senegalus
	Thamnophilus_aethiops
	Thamnophilus_torquatus
	Tichodroma_muraria
	Tityra_semifasciata
	Troglodytes_troglodytes
	Trogon_melanurus
	Tyrannus_tyrannus
	Wieslochia_weissi_SMNK_PAL3980
	Xenicus_gilviventris
	Xenicus_longipes
	Xenops_minutus
	Xiphorhynchus_guttatus
	Zygodactylus_luberonensis_SMFAv519
;
end;
begin trees;
	tree con_50_majrule = [&U] (Columba_livia[&prob=1.0,prob_stddev=0.0,prob_range={1.0,1.0},prob(percent)="100",prob+-sd="100+-0",length_mean=0.267968593,length_median=0.2338951,length_95%HPD={0.01491932,0.6025945}]:0.233895,((((((((((((((((Wieslochia_weissi_SMNK_PAL3980[&prob=1.0,prob_stddev=0.0,prob_range={1.0,1.0},prob(percent)="100",prob+-sd="100+-0",length_mean=0.0867924187,length_median=0.0597…
end;
begin figtree;
	set appearance.backgroundColorAttribute="Default";
	set appearance.backgroundColour=#ffffff;
	set appearance.branchColorAttribute="User selection";
	set appearance.branchColorGradient=false;
	set appearance.branchLineWidth=1.0;
	set appearance.branchMinLineWidth=0.0;
	set appearance.branchWidthAttribute="Fixed";
	set appearance.foregroundColour=#000000;
	set appearance.hilightingGradient=false;
	set appearance.selectionColour=#2d3680;
	set branchLabels.colorAttribute="User selection";
	set branchLabels.displayAttribute="Branch times";
	set branchLabels.fontName="sansserif";
	set branchLabels.fontSize=8;
	set branchLabels.fontStyle=0;
	set branchLabels.isShown=false;
	set branchLabels.significantDigits=4;
	set layout.expansion=752;
	set layout.layoutType="RECTILINEAR";
	set layout.zoom=465;
	set legend.attribute=null;
	set legend.fontSize=10.0;
	set legend.isShown=false;
	set legend.significantDigits=4;
	set nodeBars.barWidth=4.0;
	set nodeBars.displayAttribute=null;
	set nodeBars.isShown=false;
	set nodeLabels.colorAttribute="User selection";
	set nodeLabels.displayAttribute="prob";
	set nodeLabels.fontName="sansserif";
	set nodeLabels.fontSize=14;
	set nodeLabels.fontStyle=0;
	set nodeLabels.isShown=true;
	set nodeLabels.significantDigits=4;
	set nodeShapeExternal.colourAttribute=null;
	set nodeShapeExternal.isShown=false;
	set nodeShapeExternal.minSize=10.0;
	set nodeShapeExternal.scaleType=Width;
	set nodeShapeExternal.shapeType=Circle;
	set nodeShapeExternal.size=4.0;
	set nodeShapeExternal.sizeAttribute=null;
	set nodeShapeInternal.colourAttribute=null;
	set nodeShapeInternal.isShown=false;
	set nodeShapeInternal.minSize=10.0;
	set nodeShapeInternal.scaleType=Width;
	set nodeShapeInternal.shapeType=Circle;
	set nodeShapeInternal.size=4.0;
	set nodeShapeInternal.sizeAttribute=null;
	set polarLayout.alignTipLabels=false;
	set polarLayout.angularRange=0;
	set polarLayout.rootAngle=0;
	set polarLayout.rootLength=100;
	set polarLayout.showRoot=true;
	set radialLayout.spread=0.0;
	set rectilinearLayout.alignTipLabels=false;
	set rectilinearLayout.curvature=0;
	set rectilinearLayout.rootLength=100;
	set scale.offsetAge=0.0;
	set scale.rootAge=1.0;
	set scale.scaleFactor=1.0;
	set scale.scaleRoot=false;
	set scaleAxis.automaticScale=true;
	set scaleAxis.fontSize=8.0;
	set scaleAxis.isShown=false;
	set scaleAxis.lineWidth=1.0;
	set scaleAxis.majorTicks=1.0;
	set scaleAxis.minorTicks=0.5;
	set scaleAxis.origin=0.0;
	set scaleAxis.reverseAxis=false;
	set scaleAxis.showGrid=true;
	set scaleBar.automaticScale=true;
	set scaleBar.fontSize=10.0;
	set scaleBar.isShown=false;
	set scaleBar.lineWidth=1.0;
	set scaleBar.scaleRange=0.5;
	set tipLabels.colorAttribute="User selection";
	set tipLabels.displayAttribute="Names";
	set tipLabels.fontName="sansserif";
	set tipLabels.fontSize=18;
	set tipLabels.fontStyle=0;
	set tipLabels.isShown=true;
	set tipLabels.significantDigits=4;
	set trees.order=true;
	set trees.orderType="decreasing";
	set trees.rooting=true;
	set trees.rootingType="User Selection";
	set trees.transform=false;
	set trees.transformType="cladogram";
end;
