# Supplementary material for: Comparative anatomy of the passerine carpometacarpus helps illuminate the early fossil record of crown Passeriformes
Source: J Anat. 2022 Sep 7;242(3):495–509. doi: 10.1111/joa.13761 (PMC9919509; doi:10.1111/joa.13761)
Supplement: Supplementary file 5 — Appendix S2 [file JOA-242-495-s003.zip › JOA_13761_Analysis_3_SuppInfo.nex]

#NEXUS
BEGIN DATA;
	DIMENSIONS NTAX=148 NCHAR=49;
	FORMAT datatype=standard GAP = - MISSING = ? ;
	MATRIX
	Columba_livia 000--????101????0011100--0--0--00000--000100-0---
	Wieslochia_weissi_SMNK_PAL3980 ??120??1??001100001?0?1101?110-0010110001???-????
	SMF_Av_504 ?1120?????????????????11?1?1???00101100?1?01-????
	NT_LBR_014 ??120??0??0???????110?1101??10-0010110001?01-1???
	SMNS_59466_1 ?01200000?012??0??1???11????10-1000110011?01-????
	SMNS_59466_4 ??12?1?0??001?????????1?????11021?11?0002001-????
	Merops_orientalis 0011-1011100200000010010-10010-00110--00201-00---
	Picus_viridis 1011-101100011000000001101010--201010101101-0110-
	Capito_niger 10120111100110011100111111111102110101011000-000-
	Trogon_melanurus 100--??-?111???00000100--0--0--2001110000100-0---
	Cariama_cristata 200--1--110100010000100--0--0--11000--00011-?0---
	Micrastur_ruficollis 000--1--000110000000000--0--0--10011000?011-10---
	Falco_sparverius 000--1--100100010000000--0--0--1001100010000-0---
	Nestor_notabilis 000--1--0001?0000000000--0--0--10010--000000-0---
	Psittacus_erithacus 000--1--000000000000000--0--0--10010--010100-0---
	Zygodactylus_luberonensis_SMFAv519	?110-??00?????????????101111111101?1010?1????????
	Acanthisitta_chloris 1110-0-00101010000100111011010-0011110002000-0---
	Xenicus_longipes 1010-0-00100010000110111011010-0001110002101-0---
	Xenicus_gilviventris 1010-0-00100010000100011011010-0011110002000-0---
	Philepitta_castanea 001201000000100001110111011110-0000101001101-0---
	Philepitta_schlegeli 011201000000100001110111011010-1000101001101-0---
	Neodrepanis_coruscans 0?1210-00000?00000110111011110-00001010?1?01-0---
	Eurylaimus_ochromalus 011201011100100000110111011010-1000101001101-0---
	Corydon_sumatranus 001201111000100000110011111010-1000101001101-0---
	Psarisomus_dalhousiae 011211101101100001110111011010-1000101001101-0---
	Cymbirhynchus_macrorhynchos 001200-11000100000110011011010-1000101001101-0---
	Serilophus_lunatus 001201101000100001110011011010-1000101001?01-0---
	Calyptomena_viridis 001201110100110000100011011010-1000101001100-100-
	Calyptomena_hosii 001201110000110000110011111110-1000100001101-0---
	Pitta_sordida 001200-01001100001110010111110-0000100001101-100-
	Hydrornis_gurneyi 001200-01000100000110011111110-0000100001100-0---
	Melanopareia_torquata 201221211001000111111011111011000000--002000-0---
	Conopophaga_lineata 101221201001200111111011111110-0000100002101-100-
	Myrmornis_torquata 101220-0110121011111111111111111000100002000-100-
	Thamnophilus_aethiops 101220-0110111001110111111110--0000100002001-100-
	Thamnophilus_torquatus 101220-01001110011111111110010-0000100002000-0---
	Myrmothera_campanisona 101220-01001100011111111110010-00001010?2?01-100-
	Liosceles_thoracicus 21122121100100011111101111011100000100002001-0---
	Formicarius_analis 101210-0100120011111011111001111000101001001-100-
	Sclerurus_mexicanus 001220-0110011000111011101111111000101102?01-0---
	Glyphorhynchus_spirurus 111220-0010121000011011111010--0010101102101-100-
	Xiphorhynchus_guttatus 001210-0010121000010011111000--0000101102101-110-
	Xenops_minutus 011210-0110111000011011101000--0000101102?01-1111
	Furnarius_rufus 001220-00100110000110011010110-0000101001000-100-
	Neopelma_chrysocephalum 001210-01101210001110111111110-1010111001101-0---
	Ceratopipra_erythrocephala 011200-0110121000111011111111111010111001101-1010
	Cotinga_cayana 011210-01001200001110111111110-1010110001101-100-
	Rupicola_peruvianus 001220-00100200000110111110110-1000111001101-0---
	Tityra_semifasciata 00120110000110000011011101000--1010100001101-0---
	Schiffornis_virescens 001210-00101100001110111110110-1010110001101-0---
	Oxyruncus_cristatus 001210-00001100000110111110110-1010110001000-100-
	Myiobius_barbatus 111220-00100110010101111110010-1010110001?01-100-
	Piprites_chloris 011211100100100000100111010010-1010110001?01-0---
	Platyrinchus_mystaceus 001221100001200010110111010010-1010110001101-0---
	Tachuris_rubrigastra 011221100000011000110111011010-1010110001?01-0---
	Mionectes_olivaceus 011220-01000110000100111111110-1010110001101-100-
	Hirundinea_ferruginea 001211100001110000110111011010-1010110001101-100-
	Elaenia_flavogaster 011210-01100100000110111011110-1010110001101-100-
	Tyrannus_tyrannus 00120120100020000010011111101111010110001101-100-
	Menura_novaehollandiae 20120101010000011010101101011101101100002000-110-
	Atrichornis_rufescens 201211110100010110111011111010-0100100002000-0---
	Climacteris_melanurus 10120101000011000010001101111102101100002000-1111
	Cormobates_leucophaea 10120101000011011010001111111102101100002000-1110
	Ptilonorhynchus_violaceus 10121120000110001010001101100--211110000201-01111
	Sericulus_chrysocephalus 101211101000100110100011111110-211110101201-01111
	Malurus_melanocephalus 20122----0010111111111111110110211110100201-0110-
	Stipiturus_malachurus 1012112101001111111000110110110211110000201-0110-
	Dasyornis_broadbenti 2112210100100101111110111110110211011100200000-0-
	Pardalotus_striatus 1012111001001111001000110110111211010000201-0110-
	Gerygone_fusca 10121111010110111110101111101102111101002000-1110
	Acanthiza_pusilla 20121111010111111110101111111102111101002000-1110
	Cissomela_pectoralis 1012011100001011011000111110110211110100201-01110
	Ptilotula_penicillata 1012112110011111111000110110110211110100201-11010
	Pomatostomus_superciliosus 1112211111111111001110111110110210010100200001010
	Orthonyx_temminckii 2112011111111111111010111111110211111100201-01010
	Cinclosoma_punctatum 1112-10100001111011010110111111210010100201-01010
	Ptilorrhoa_caerulescens 1112010110001111111010110101110210010100201-01010
	Coracina_tenuirostris 00120120100111011110011101110--211110000201-01111
	Pericrocotus_flammeus 001201201000200100100011011110-211110000201-01111
	Mohoua_ochrocephala 20121111010111010010001111110--21011?1002000-1010
	Falcunculus_frontatus 101211100000110110101011110110-210110000201-01011
	Pteruthius_melanotis 10121111010011111110001111111102101100002001-100-
	Colluricincla_harmonica 101201111000201110100011011110-211110000201-11111
	Oriolus_sagittatus 111201201000100100100011010010-211110000211-11011
	Machaerirhynchus_nigripectus 10122121100110111110001101000--2111100002000-1010
	Artamus_leucorhynchus 00121120100020010010011101100--111110000201-0100-
	Tchagra_senegalus 20121111000111011110111111110--110110000201-0100-
	Pityriasis_gymnocephala 10121110100120111110011101110--2111100002001-1111
	Aegithina_lafresnayei 21122110100111011110111111110--2101100002000-100-
	Platysteira_castanea 101221210101111111101111111110-2101101002001-1110
	Prionops_plumatus 10122120000010111110011111110--211110100201-11110
	Dicrurus_hottentotus 101221201000?0010010001101010--111110000201-01110
	Hypothymis_azurea 10121120100110011110001101010--211110001201-11111
	Paradisaea_apoda 11122120100020011110011111110--2111101002001-1111
	Struthidea_cinerea 10122120100110011111001111110--1101100002001-1110
	Lanius_collurio 00120110100111010111001101110--1111100002000-1010
	Platylophus_galericulatus 111221111001200110101111011110-2101101002001-1110
	Corvus_brachyrhynchos 10121121100011010010001101110--211010000201-01110
	Loboparadisea_sericea 1112111110?0101110100011011111021011?100201-01110
	Melanocharis_nigra 0112111111?0110100100011011011021111?100201-01111
	Melanocharis_versteri 1112111111001101001000111111110211110100201-01111
	Oedistoma_iliophus 111201111001111100101011011011021111?100201-01111
	Callaeas_cinerea 10122111000010011111101111111112111100002001-100-
	Heteralocha_gouldi 20122111100110011111101111111112101100002000-1110
	Notiomystis_cincta 20121111010120111110001111101102111101002001-1110
	Petroica_phoenicea 11122121110111010110001101101112111111002001-1111
	Microeca_leucophaea 0012011011001101011000110100111211110100201-0110-
	Picathartes_gymnocephalus 20121111010011011111101111011101100100002001-100-
	Eupetes_macrocerus 2012210101000001111110111101110010010000201-0100-
	Hyliota_flavigaster 11120121110020110110001111111101101100002000-1110
	Culicicapa_ceylonensis 11122120010010110010001111111102111100002000-111?
	Poecile_atricapillus 21121121000011010110001111101102111101002001-110-
	Remiz_pendulinus 01120101000010010010001111101102111101012000-1110
	Calandrella_cinerea 01120110000020010110001101111112110110012000-1110
	Sylvietta_rufescens 11121111000111010110001111101102101101002101-1110
	Cisticola_anonymus 11122110010100110111101111111101101100002000-110-
	Nesillas_typica 111221111000011101101011111111111111000?2000-1010
	Locustella_lanceolata 10120111000001010111101101101111101100012000-1010
	Donacobius_atricapillus 10122110110011010110111111111101101100012000-1110
	Pnoepyga_pusilla 21121111010011011111111111101112110100012000-0---
	Hirundo_rustica 0012011010001101000001110110111211010001201-01010
	Pycnonotus_cafer 1112212111011001111101111111110211110100201-01111
	Sylvia_borin 1112011100001101001000110110111111110000201-01111
	Leiothrix_lutea 10122111110111010110101111111112111101012001-1111
	Phylloscopus_trochilus 10120111010021010110001111111112111101012001-1111
	Hylia_prasina 11121111000111111110111111111112111100012001-1111
	Aegithalos_caudatus 1012212110001111111010111111110211110?012001-1010
	Dulus_dominicus 1112212011001000001000110111111210010000201-01010
	Bombycilla_garrulus 101201101000101011100111011111121101100?201-01110
	Cinclus_cinclus 1012011110001011001101110111111111010001201-0100-
	Luscinia_megarhynchos 1012011110001001101101110111111210110000201-01111
	Mimus_polyglottus 1012112010001110001100110111111111010001201-11011
	Regulus_ignicapillus 10121111110011101110101101101112111100012001-1110
	Tichodroma_muraria 1012011010002000111001110111111210110001201-01111
	Certhia_familiaris 10121120010010111110001101111112111100002001-1111
	Troglodytes_troglodytes 11120101010011111111001101101112111100002001-100-
	Dicaeum_trigonostigma 1012011011101101011100110111111111110100201-01111
	Irena_puella 1012111101002101011000110100111111110000201-01111
	Plocepasser_mahali 1012011110101101111100110110110111110000201-01010
	Taeniopygia_guttata 0012011100001001001100110111111110010000201-01010
	Passer_domesticus 1012011010101001001100110110111211010000201-01111
	Motacilla_flava 0012012010112001001100111110111211010000201-01010
	Chloris_chloris 1012011000001001011000110110111211011000201-01111
	Emberiza_calandra 1012011000001001011000110110111211011000201-01111
	Calcarius_lapponicus 1012010100011001011000110110111211011000201-0110-
	Geospiza_fuliginosa 1112010110101111111000110110111211111100201-01110
	Coereba_flaveola 10120111101011010111101101101112111100002000-1110
	Melospiza_melodia 1012112100001001011000110111111211110?002000-1110
;
END;
begin mrbayes;
set autoclose=yes nowarn=yes;
	ctype ordered: 6 9 10 12 18 37 46;
lset coding=variable;
	lset rates=gamma ngammacat=4;
constraint node1 partial = Trogon_melanurus Picus_viridis Capito_niger Merops_orientalis Cariama_cristata Micrastur_ruficollis Falco_sparverius Nestor_notabilis Psittacus_erithacus Zygodactylus_luberonensis_SMFAv519 Xenicus_longipes Xenicus_gilviventris Acanthisitta_chloris Corydon_sumatranus Psarisomus_dalhousiae Eurylaimus_ochromalus Serilophus_lunatus Cymbirhynchus_macrorhynchos Philepitta_cas…
constraint node2 partial = Trogon_melanurus Picus_viridis Capito_niger Merops_orientalis : Columba_livia Cariama_cristata Micrastur_ruficollis Falco_sparverius Nestor_notabilis Psittacus_erithacus Zygodactylus_luberonensis_SMFAv519 Xenicus_longipes Xenicus_gilviventris Acanthisitta_chloris Corydon_sumatranus Psarisomus_dalhousiae Eurylaimus_ochromalus Serilophus_lunatus Cymbirhynchus_macrorhyncho…
constraint node3 partial = Picus_viridis Capito_niger Merops_orientalis : Columba_livia Trogon_melanurus Cariama_cristata Micrastur_ruficollis Falco_sparverius Nestor_notabilis Psittacus_erithacus Zygodactylus_luberonensis_SMFAv519 Xenicus_longipes Xenicus_gilviventris Acanthisitta_chloris Corydon_sumatranus Psarisomus_dalhousiae Eurylaimus_ochromalus Serilophus_lunatus Cymbirhynchus_macrorhyncho…
constraint node4 partial = Picus_viridis Capito_niger : Columba_livia Trogon_melanurus Merops_orientalis Cariama_cristata Micrastur_ruficollis Falco_sparverius Nestor_notabilis Psittacus_erithacus Zygodactylus_luberonensis_SMFAv519 Xenicus_longipes Xenicus_gilviventris Acanthisitta_chloris Corydon_sumatranus Psarisomus_dalhousiae Eurylaimus_ochromalus Serilophus_lunatus Cymbirhynchus_macrorhyncho…
constraint node5 partial = Cariama_cristata Micrastur_ruficollis Falco_sparverius Nestor_notabilis Psittacus_erithacus Zygodactylus_luberonensis_SMFAv519 Xenicus_longipes Xenicus_gilviventris Acanthisitta_chloris Corydon_sumatranus Psarisomus_dalhousiae Eurylaimus_ochromalus Serilophus_lunatus Cymbirhynchus_macrorhynchos Philepitta_castanea Philepitta_schlegeli Neodrepanis_coruscans Calyptomena_h…
constraint node6 partial = Micrastur_ruficollis Falco_sparverius Nestor_notabilis Psittacus_erithacus Zygodactylus_luberonensis_SMFAv519 Xenicus_longipes Xenicus_gilviventris Acanthisitta_chloris Corydon_sumatranus Psarisomus_dalhousiae Eurylaimus_ochromalus Serilophus_lunatus Cymbirhynchus_macrorhynchos Philepitta_castanea Philepitta_schlegeli Neodrepanis_coruscans Calyptomena_hosii Calyptomena_…
constraint node7 partial = Micrastur_ruficollis Falco_sparverius : Columba_livia Trogon_melanurus Picus_viridis Capito_niger Merops_orientalis Cariama_cristata Nestor_notabilis Psittacus_erithacus Zygodactylus_luberonensis_SMFAv519 Xenicus_longipes Xenicus_gilviventris Acanthisitta_chloris Corydon_sumatranus Psarisomus_dalhousiae Eurylaimus_ochromalus Serilophus_lunatus Cymbirhynchus_macrorhyncho…
constraint node8 partial = Nestor_notabilis Psittacus_erithacus Zygodactylus_luberonensis_SMFAv519 Xenicus_longipes Xenicus_gilviventris Acanthisitta_chloris Corydon_sumatranus Psarisomus_dalhousiae Eurylaimus_ochromalus Serilophus_lunatus Cymbirhynchus_macrorhynchos Philepitta_castanea Philepitta_schlegeli Neodrepanis_coruscans Calyptomena_hosii Calyptomena_viridis Pitta_sordida Hydrornis_gurney…
constraint node9 partial = Nestor_notabilis Psittacus_erithacus : Columba_livia Trogon_melanurus Picus_viridis Capito_niger Merops_orientalis Cariama_cristata Micrastur_ruficollis Falco_sparverius Zygodactylus_luberonensis_SMFAv519 Xenicus_longipes Xenicus_gilviventris Acanthisitta_chloris Corydon_sumatranus Psarisomus_dalhousiae Eurylaimus_ochromalus Serilophus_lunatus Cymbirhynchus_macrorhyncho…
constraint node10 partial = Zygodactylus_luberonensis_SMFAv519 Xenicus_longipes Xenicus_gilviventris Acanthisitta_chloris Corydon_sumatranus Psarisomus_dalhousiae Eurylaimus_ochromalus Serilophus_lunatus Cymbirhynchus_macrorhynchos Philepitta_castanea Philepitta_schlegeli Neodrepanis_coruscans Calyptomena_hosii Calyptomena_viridis Pitta_sordida Hydrornis_gurneyi Glyphorhynchus_spirurus Xiphorhync…
constraint node11 partial = Xenicus_longipes Xenicus_gilviventris Acanthisitta_chloris Corydon_sumatranus Psarisomus_dalhousiae Eurylaimus_ochromalus Serilophus_lunatus Cymbirhynchus_macrorhynchos Philepitta_castanea Philepitta_schlegeli Neodrepanis_coruscans Calyptomena_hosii Calyptomena_viridis Pitta_sordida Hydrornis_gurneyi Glyphorhynchus_spirurus Xiphorhynchus_guttatus Xenops_minutus Furnari…
constraint node12 partial = Xenicus_longipes Xenicus_gilviventris Acanthisitta_chloris : Columba_livia Trogon_melanurus Picus_viridis Capito_niger Merops_orientalis Cariama_cristata Micrastur_ruficollis Falco_sparverius Nestor_notabilis Psittacus_erithacus Zygodactylus_luberonensis_SMFAv519 Corydon_sumatranus Psarisomus_dalhousiae Eurylaimus_ochromalus Serilophus_lunatus Cymbirhynchus_macrorhynch…
constraint node13 partial = Xenicus_longipes Xenicus_gilviventris : Columba_livia Trogon_melanurus Picus_viridis Capito_niger Merops_orientalis Cariama_cristata Micrastur_ruficollis Falco_sparverius Nestor_notabilis Psittacus_erithacus Zygodactylus_luberonensis_SMFAv519 Acanthisitta_chloris Corydon_sumatranus Psarisomus_dalhousiae Eurylaimus_ochromalus Serilophus_lunatus Cymbirhynchus_macrorhynch…
constraint node14 partial = Corydon_sumatranus Psarisomus_dalhousiae Eurylaimus_ochromalus Serilophus_lunatus Cymbirhynchus_macrorhynchos Philepitta_castanea Philepitta_schlegeli Neodrepanis_coruscans Calyptomena_hosii Calyptomena_viridis Pitta_sordida Hydrornis_gurneyi Glyphorhynchus_spirurus Xiphorhynchus_guttatus Xenops_minutus Furnarius_rufus Sclerurus_mexicanus Formicarius_analis Liosceles_t…
constraint node15 partial = Corydon_sumatranus Psarisomus_dalhousiae Eurylaimus_ochromalus Serilophus_lunatus Cymbirhynchus_macrorhynchos Philepitta_castanea Philepitta_schlegeli Neodrepanis_coruscans Calyptomena_hosii Calyptomena_viridis Pitta_sordida Hydrornis_gurneyi Glyphorhynchus_spirurus Xiphorhynchus_guttatus Xenops_minutus Furnarius_rufus Sclerurus_mexicanus Formicarius_analis Liosceles_t…
constraint node16 partial = Corydon_sumatranus Psarisomus_dalhousiae Eurylaimus_ochromalus Serilophus_lunatus Cymbirhynchus_macrorhynchos Philepitta_castanea Philepitta_schlegeli Neodrepanis_coruscans Calyptomena_hosii Calyptomena_viridis Pitta_sordida Hydrornis_gurneyi : Columba_livia Trogon_melanurus Picus_viridis Capito_niger Merops_orientalis Cariama_cristata Micrastur_ruficollis Falco_sparve…
constraint node17 partial = Corydon_sumatranus Psarisomus_dalhousiae Eurylaimus_ochromalus Serilophus_lunatus Cymbirhynchus_macrorhynchos Philepitta_castanea Philepitta_schlegeli Neodrepanis_coruscans : Columba_livia Trogon_melanurus Picus_viridis Capito_niger Merops_orientalis Cariama_cristata Micrastur_ruficollis Falco_sparverius Nestor_notabilis Psittacus_erithacus Zygodactylus_luberonensis_SM…
constraint node18 partial = Corydon_sumatranus Psarisomus_dalhousiae Eurylaimus_ochromalus Serilophus_lunatus Cymbirhynchus_macrorhynchos : Columba_livia Trogon_melanurus Picus_viridis Capito_niger Merops_orientalis Cariama_cristata Micrastur_ruficollis Falco_sparverius Nestor_notabilis Psittacus_erithacus Zygodactylus_luberonensis_SMFAv519 Xenicus_longipes Xenicus_gilviventris Acanthisitta_chlor…
constraint node19 partial = Corydon_sumatranus Psarisomus_dalhousiae : Columba_livia Trogon_melanurus Picus_viridis Capito_niger Merops_orientalis Cariama_cristata Micrastur_ruficollis Falco_sparverius Nestor_notabilis Psittacus_erithacus Zygodactylus_luberonensis_SMFAv519 Xenicus_longipes Xenicus_gilviventris Acanthisitta_chloris Eurylaimus_ochromalus Serilophus_lunatus Cymbirhynchus_macrorhynch…
constraint node20 partial = Eurylaimus_ochromalus Serilophus_lunatus Cymbirhynchus_macrorhynchos : Columba_livia Trogon_melanurus Picus_viridis Capito_niger Merops_orientalis Cariama_cristata Micrastur_ruficollis Falco_sparverius Nestor_notabilis Psittacus_erithacus Zygodactylus_luberonensis_SMFAv519 Xenicus_longipes Xenicus_gilviventris Acanthisitta_chloris Corydon_sumatranus Psarisomus_dalhousi…
constraint node21 partial = Serilophus_lunatus Cymbirhynchus_macrorhynchos : Columba_livia Trogon_melanurus Picus_viridis Capito_niger Merops_orientalis Cariama_cristata Micrastur_ruficollis Falco_sparverius Nestor_notabilis Psittacus_erithacus Zygodactylus_luberonensis_SMFAv519 Xenicus_longipes Xenicus_gilviventris Acanthisitta_chloris Corydon_sumatranus Psarisomus_dalhousiae Eurylaimus_ochromal…
constraint node22 partial = Philepitta_castanea Philepitta_schlegeli Neodrepanis_coruscans : Columba_livia Trogon_melanurus Picus_viridis Capito_niger Merops_orientalis Cariama_cristata Micrastur_ruficollis Falco_sparverius Nestor_notabilis Psittacus_erithacus Zygodactylus_luberonensis_SMFAv519 Xenicus_longipes Xenicus_gilviventris Acanthisitta_chloris Corydon_sumatranus Psarisomus_dalhousiae Eur…
constraint node23 partial = Philepitta_castanea Philepitta_schlegeli : Columba_livia Trogon_melanurus Picus_viridis Capito_niger Merops_orientalis Cariama_cristata Micrastur_ruficollis Falco_sparverius Nestor_notabilis Psittacus_erithacus Zygodactylus_luberonensis_SMFAv519 Xenicus_longipes Xenicus_gilviventris Acanthisitta_chloris Corydon_sumatranus Psarisomus_dalhousiae Eurylaimus_ochromalus Ser…
constraint node24 partial = Calyptomena_hosii Calyptomena_viridis Pitta_sordida Hydrornis_gurneyi : Columba_livia Trogon_melanurus Picus_viridis Capito_niger Merops_orientalis Cariama_cristata Micrastur_ruficollis Falco_sparverius Nestor_notabilis Psittacus_erithacus Zygodactylus_luberonensis_SMFAv519 Xenicus_longipes Xenicus_gilviventris Acanthisitta_chloris Corydon_sumatranus Psarisomus_dalhous…
constraint node25 partial = Calyptomena_hosii Calyptomena_viridis : Columba_livia Trogon_melanurus Picus_viridis Capito_niger Merops_orientalis Cariama_cristata Micrastur_ruficollis Falco_sparverius Nestor_notabilis Psittacus_erithacus Zygodactylus_luberonensis_SMFAv519 Xenicus_longipes Xenicus_gilviventris Acanthisitta_chloris Corydon_sumatranus Psarisomus_dalhousiae Eurylaimus_ochromalus Serilo…
constraint node26 partial = Pitta_sordida Hydrornis_gurneyi : Columba_livia Trogon_melanurus Picus_viridis Capito_niger Merops_orientalis Cariama_cristata Micrastur_ruficollis Falco_sparverius Nestor_notabilis Psittacus_erithacus Zygodactylus_luberonensis_SMFAv519 Xenicus_longipes Xenicus_gilviventris Acanthisitta_chloris Corydon_sumatranus Psarisomus_dalhousiae Eurylaimus_ochromalus Serilophus_l…
constraint node27 partial = Glyphorhynchus_spirurus Xiphorhynchus_guttatus Xenops_minutus Furnarius_rufus Sclerurus_mexicanus Formicarius_analis Liosceles_thoracicus Myrmothera_campanisona Melanopareia_torquata Conopophaga_lineata Myrmornis_torquata Thamnophilus_torquatus Thamnophilus_aethiops Neopelma_chrysocephalum Ceratopipra_erythrocephala Cotinga_cayana Rupicola_peruvianus Schiffornis_viresc…
constraint node28 partial = Glyphorhynchus_spirurus Xiphorhynchus_guttatus Xenops_minutus Furnarius_rufus Sclerurus_mexicanus Formicarius_analis Liosceles_thoracicus Myrmothera_campanisona Melanopareia_torquata Conopophaga_lineata Myrmornis_torquata Thamnophilus_torquatus Thamnophilus_aethiops : Columba_livia Trogon_melanurus Picus_viridis Capito_niger Merops_orientalis Cariama_cristata Micrastur…
constraint node29 partial = Glyphorhynchus_spirurus Xiphorhynchus_guttatus Xenops_minutus Furnarius_rufus Sclerurus_mexicanus Formicarius_analis Liosceles_thoracicus Myrmothera_campanisona : Columba_livia Trogon_melanurus Picus_viridis Capito_niger Merops_orientalis Cariama_cristata Micrastur_ruficollis Falco_sparverius Nestor_notabilis Psittacus_erithacus Zygodactylus_luberonensis_SMFAv519 Xenic…
constraint node30 partial = Glyphorhynchus_spirurus Xiphorhynchus_guttatus Xenops_minutus Furnarius_rufus Sclerurus_mexicanus Formicarius_analis Liosceles_thoracicus : Columba_livia Trogon_melanurus Picus_viridis Capito_niger Merops_orientalis Cariama_cristata Micrastur_ruficollis Falco_sparverius Nestor_notabilis Psittacus_erithacus Zygodactylus_luberonensis_SMFAv519 Xenicus_longipes Xenicus_gil…
constraint node31 partial = Glyphorhynchus_spirurus Xiphorhynchus_guttatus Xenops_minutus Furnarius_rufus Sclerurus_mexicanus Formicarius_analis : Columba_livia Trogon_melanurus Picus_viridis Capito_niger Merops_orientalis Cariama_cristata Micrastur_ruficollis Falco_sparverius Nestor_notabilis Psittacus_erithacus Zygodactylus_luberonensis_SMFAv519 Xenicus_longipes Xenicus_gilviventris Acanthisitt…
constraint node32 partial = Glyphorhynchus_spirurus Xiphorhynchus_guttatus Xenops_minutus Furnarius_rufus Sclerurus_mexicanus : Columba_livia Trogon_melanurus Picus_viridis Capito_niger Merops_orientalis Cariama_cristata Micrastur_ruficollis Falco_sparverius Nestor_notabilis Psittacus_erithacus Zygodactylus_luberonensis_SMFAv519 Xenicus_longipes Xenicus_gilviventris Acanthisitta_chloris Corydon_s…
constraint node33 partial = Glyphorhynchus_spirurus Xiphorhynchus_guttatus Xenops_minutus Furnarius_rufus : Columba_livia Trogon_melanurus Picus_viridis Capito_niger Merops_orientalis Cariama_cristata Micrastur_ruficollis Falco_sparverius Nestor_notabilis Psittacus_erithacus Zygodactylus_luberonensis_SMFAv519 Xenicus_longipes Xenicus_gilviventris Acanthisitta_chloris Corydon_sumatranus Psarisomus…
constraint node34 partial = Glyphorhynchus_spirurus Xiphorhynchus_guttatus : Columba_livia Trogon_melanurus Picus_viridis Capito_niger Merops_orientalis Cariama_cristata Micrastur_ruficollis Falco_sparverius Nestor_notabilis Psittacus_erithacus Zygodactylus_luberonensis_SMFAv519 Xenicus_longipes Xenicus_gilviventris Acanthisitta_chloris Corydon_sumatranus Psarisomus_dalhousiae Eurylaimus_ochromal…
constraint node35 partial = Xenops_minutus Furnarius_rufus : Columba_livia Trogon_melanurus Picus_viridis Capito_niger Merops_orientalis Cariama_cristata Micrastur_ruficollis Falco_sparverius Nestor_notabilis Psittacus_erithacus Zygodactylus_luberonensis_SMFAv519 Xenicus_longipes Xenicus_gilviventris Acanthisitta_chloris Corydon_sumatranus Psarisomus_dalhousiae Eurylaimus_ochromalus Serilophus_lu…
constraint node36 partial = Melanopareia_torquata Conopophaga_lineata Myrmornis_torquata Thamnophilus_torquatus Thamnophilus_aethiops : Columba_livia Trogon_melanurus Picus_viridis Capito_niger Merops_orientalis Cariama_cristata Micrastur_ruficollis Falco_sparverius Nestor_notabilis Psittacus_erithacus Zygodactylus_luberonensis_SMFAv519 Xenicus_longipes Xenicus_gilviventris Acanthisitta_chloris C…
constraint node37 partial = Conopophaga_lineata Myrmornis_torquata Thamnophilus_torquatus Thamnophilus_aethiops : Columba_livia Trogon_melanurus Picus_viridis Capito_niger Merops_orientalis Cariama_cristata Micrastur_ruficollis Falco_sparverius Nestor_notabilis Psittacus_erithacus Zygodactylus_luberonensis_SMFAv519 Xenicus_longipes Xenicus_gilviventris Acanthisitta_chloris Corydon_sumatranus Psar…
constraint node38 partial = Myrmornis_torquata Thamnophilus_torquatus Thamnophilus_aethiops : Columba_livia Trogon_melanurus Picus_viridis Capito_niger Merops_orientalis Cariama_cristata Micrastur_ruficollis Falco_sparverius Nestor_notabilis Psittacus_erithacus Zygodactylus_luberonensis_SMFAv519 Xenicus_longipes Xenicus_gilviventris Acanthisitta_chloris Corydon_sumatranus Psarisomus_dalhousiae Eu…
constraint node39 partial = Thamnophilus_torquatus Thamnophilus_aethiops : Columba_livia Trogon_melanurus Picus_viridis Capito_niger Merops_orientalis Cariama_cristata Micrastur_ruficollis Falco_sparverius Nestor_notabilis Psittacus_erithacus Zygodactylus_luberonensis_SMFAv519 Xenicus_longipes Xenicus_gilviventris Acanthisitta_chloris Corydon_sumatranus Psarisomus_dalhousiae Eurylaimus_ochromalus…
constraint node40 partial = Neopelma_chrysocephalum Ceratopipra_erythrocephala Cotinga_cayana Rupicola_peruvianus Schiffornis_virescens Tityra_semifasciata Myiobius_barbatus Oxyruncus_cristatus Piprites_chloris Platyrinchus_mystaceus Tachuris_rubrigastra Mionectes_olivaceus Hirundinea_ferruginea Tyrannus_tyrannus Elaenia_flavogaster : Columba_livia Trogon_melanurus Picus_viridis Capito_niger Mero…
constraint node41 partial = Neopelma_chrysocephalum Ceratopipra_erythrocephala : Columba_livia Trogon_melanurus Picus_viridis Capito_niger Merops_orientalis Cariama_cristata Micrastur_ruficollis Falco_sparverius Nestor_notabilis Psittacus_erithacus Zygodactylus_luberonensis_SMFAv519 Xenicus_longipes Xenicus_gilviventris Acanthisitta_chloris Corydon_sumatranus Psarisomus_dalhousiae Eurylaimus_ochr…
constraint node42 partial = Cotinga_cayana Rupicola_peruvianus Schiffornis_virescens Tityra_semifasciata Myiobius_barbatus Oxyruncus_cristatus Piprites_chloris Platyrinchus_mystaceus Tachuris_rubrigastra Mionectes_olivaceus Hirundinea_ferruginea Tyrannus_tyrannus Elaenia_flavogaster : Columba_livia Trogon_melanurus Picus_viridis Capito_niger Merops_orientalis Cariama_cristata Micrastur_ruficollis…
constraint node43 partial = Cotinga_cayana Rupicola_peruvianus : Columba_livia Trogon_melanurus Picus_viridis Capito_niger Merops_orientalis Cariama_cristata Micrastur_ruficollis Falco_sparverius Nestor_notabilis Psittacus_erithacus Zygodactylus_luberonensis_SMFAv519 Xenicus_longipes Xenicus_gilviventris Acanthisitta_chloris Corydon_sumatranus Psarisomus_dalhousiae Eurylaimus_ochromalus Serilophu…
constraint node44 partial = Schiffornis_virescens Tityra_semifasciata Myiobius_barbatus Oxyruncus_cristatus Piprites_chloris Platyrinchus_mystaceus Tachuris_rubrigastra Mionectes_olivaceus Hirundinea_ferruginea Tyrannus_tyrannus Elaenia_flavogaster : Columba_livia Trogon_melanurus Picus_viridis Capito_niger Merops_orientalis Cariama_cristata Micrastur_ruficollis Falco_sparverius Nestor_notabilis …
constraint node45 partial = Schiffornis_virescens Tityra_semifasciata : Columba_livia Trogon_melanurus Picus_viridis Capito_niger Merops_orientalis Cariama_cristata Micrastur_ruficollis Falco_sparverius Nestor_notabilis Psittacus_erithacus Zygodactylus_luberonensis_SMFAv519 Xenicus_longipes Xenicus_gilviventris Acanthisitta_chloris Corydon_sumatranus Psarisomus_dalhousiae Eurylaimus_ochromalus Se…
constraint node46 partial = Myiobius_barbatus Oxyruncus_cristatus Piprites_chloris Platyrinchus_mystaceus Tachuris_rubrigastra Mionectes_olivaceus Hirundinea_ferruginea Tyrannus_tyrannus Elaenia_flavogaster : Columba_livia Trogon_melanurus Picus_viridis Capito_niger Merops_orientalis Cariama_cristata Micrastur_ruficollis Falco_sparverius Nestor_notabilis Psittacus_erithacus Zygodactylus_luberonen…
constraint node47 partial = Myiobius_barbatus Oxyruncus_cristatus : Columba_livia Trogon_melanurus Picus_viridis Capito_niger Merops_orientalis Cariama_cristata Micrastur_ruficollis Falco_sparverius Nestor_notabilis Psittacus_erithacus Zygodactylus_luberonensis_SMFAv519 Xenicus_longipes Xenicus_gilviventris Acanthisitta_chloris Corydon_sumatranus Psarisomus_dalhousiae Eurylaimus_ochromalus Serilo…
constraint node48 partial = Piprites_chloris Platyrinchus_mystaceus Tachuris_rubrigastra Mionectes_olivaceus Hirundinea_ferruginea Tyrannus_tyrannus Elaenia_flavogaster : Columba_livia Trogon_melanurus Picus_viridis Capito_niger Merops_orientalis Cariama_cristata Micrastur_ruficollis Falco_sparverius Nestor_notabilis Psittacus_erithacus Zygodactylus_luberonensis_SMFAv519 Xenicus_longipes Xenicus_…
constraint node49 partial = Platyrinchus_mystaceus Tachuris_rubrigastra Mionectes_olivaceus Hirundinea_ferruginea Tyrannus_tyrannus Elaenia_flavogaster : Columba_livia Trogon_melanurus Picus_viridis Capito_niger Merops_orientalis Cariama_cristata Micrastur_ruficollis Falco_sparverius Nestor_notabilis Psittacus_erithacus Zygodactylus_luberonensis_SMFAv519 Xenicus_longipes Xenicus_gilviventris Acan…
constraint node50 partial = Tachuris_rubrigastra Mionectes_olivaceus Hirundinea_ferruginea Tyrannus_tyrannus Elaenia_flavogaster : Columba_livia Trogon_melanurus Picus_viridis Capito_niger Merops_orientalis Cariama_cristata Micrastur_ruficollis Falco_sparverius Nestor_notabilis Psittacus_erithacus Zygodactylus_luberonensis_SMFAv519 Xenicus_longipes Xenicus_gilviventris Acanthisitta_chloris Corydo…
constraint node51 partial = Mionectes_olivaceus Hirundinea_ferruginea Tyrannus_tyrannus Elaenia_flavogaster : Columba_livia Trogon_melanurus Picus_viridis Capito_niger Merops_orientalis Cariama_cristata Micrastur_ruficollis Falco_sparverius Nestor_notabilis Psittacus_erithacus Zygodactylus_luberonensis_SMFAv519 Xenicus_longipes Xenicus_gilviventris Acanthisitta_chloris Corydon_sumatranus Psarisom…
constraint node52 partial = Hirundinea_ferruginea Tyrannus_tyrannus Elaenia_flavogaster : Columba_livia Trogon_melanurus Picus_viridis Capito_niger Merops_orientalis Cariama_cristata Micrastur_ruficollis Falco_sparverius Nestor_notabilis Psittacus_erithacus Zygodactylus_luberonensis_SMFAv519 Xenicus_longipes Xenicus_gilviventris Acanthisitta_chloris Corydon_sumatranus Psarisomus_dalhousiae Euryla…
constraint node53 partial = Tyrannus_tyrannus Elaenia_flavogaster : Columba_livia Trogon_melanurus Picus_viridis Capito_niger Merops_orientalis Cariama_cristata Micrastur_ruficollis Falco_sparverius Nestor_notabilis Psittacus_erithacus Zygodactylus_luberonensis_SMFAv519 Xenicus_longipes Xenicus_gilviventris Acanthisitta_chloris Corydon_sumatranus Psarisomus_dalhousiae Eurylaimus_ochromalus Serilo…
constraint node54 partial = Atrichornis_rufescens Menura_novaehollandiae Sericulus_chrysocephalus Ptilonorhynchus_violaceus Cormobates_leucophaea Climacteris_melanurus Malurus_melanocephalus Stipiturus_malachurus Dasyornis_broadbenti Gerygone_fusca Acanthiza_pusilla Pardalotus_striatus Cissomela_pectoralis Ptilotula_penicillata Pomatostomus_superciliosus Orthonyx_temminckii Coracina_tenuirostris …
constraint node55 partial = Atrichornis_rufescens Menura_novaehollandiae : Columba_livia Trogon_melanurus Picus_viridis Capito_niger Merops_orientalis Cariama_cristata Micrastur_ruficollis Falco_sparverius Nestor_notabilis Psittacus_erithacus Zygodactylus_luberonensis_SMFAv519 Xenicus_longipes Xenicus_gilviventris Acanthisitta_chloris Corydon_sumatranus Psarisomus_dalhousiae Eurylaimus_ochromalus…
constraint node56 partial = Sericulus_chrysocephalus Ptilonorhynchus_violaceus Cormobates_leucophaea Climacteris_melanurus Malurus_melanocephalus Stipiturus_malachurus Dasyornis_broadbenti Gerygone_fusca Acanthiza_pusilla Pardalotus_striatus Cissomela_pectoralis Ptilotula_penicillata Pomatostomus_superciliosus Orthonyx_temminckii Coracina_tenuirostris Pericrocotus_flammeus Mohoua_ochrocephala Fal…
constraint node57 partial = Sericulus_chrysocephalus Ptilonorhynchus_violaceus Cormobates_leucophaea Climacteris_melanurus : Columba_livia Trogon_melanurus Picus_viridis Capito_niger Merops_orientalis Cariama_cristata Micrastur_ruficollis Falco_sparverius Nestor_notabilis Psittacus_erithacus Zygodactylus_luberonensis_SMFAv519 Xenicus_longipes Xenicus_gilviventris Acanthisitta_chloris Corydon_suma…
constraint node58 partial = Sericulus_chrysocephalus Ptilonorhynchus_violaceus : Columba_livia Trogon_melanurus Picus_viridis Capito_niger Merops_orientalis Cariama_cristata Micrastur_ruficollis Falco_sparverius Nestor_notabilis Psittacus_erithacus Zygodactylus_luberonensis_SMFAv519 Xenicus_longipes Xenicus_gilviventris Acanthisitta_chloris Corydon_sumatranus Psarisomus_dalhousiae Eurylaimus_ochr…
constraint node59 partial = Cormobates_leucophaea Climacteris_melanurus : Columba_livia Trogon_melanurus Picus_viridis Capito_niger Merops_orientalis Cariama_cristata Micrastur_ruficollis Falco_sparverius Nestor_notabilis Psittacus_erithacus Zygodactylus_luberonensis_SMFAv519 Xenicus_longipes Xenicus_gilviventris Acanthisitta_chloris Corydon_sumatranus Psarisomus_dalhousiae Eurylaimus_ochromalus …
constraint node60 partial = Malurus_melanocephalus Stipiturus_malachurus Dasyornis_broadbenti Gerygone_fusca Acanthiza_pusilla Pardalotus_striatus Cissomela_pectoralis Ptilotula_penicillata Pomatostomus_superciliosus Orthonyx_temminckii Coracina_tenuirostris Pericrocotus_flammeus Mohoua_ochrocephala Falcunculus_frontatus Pteruthius_melanotis Colluricincla_harmonica Oriolus_sagittatus Machaerirhyn…
constraint node61 partial = Malurus_melanocephalus Stipiturus_malachurus Dasyornis_broadbenti Gerygone_fusca Acanthiza_pusilla Pardalotus_striatus Cissomela_pectoralis Ptilotula_penicillata : Columba_livia Trogon_melanurus Picus_viridis Capito_niger Merops_orientalis Cariama_cristata Micrastur_ruficollis Falco_sparverius Nestor_notabilis Psittacus_erithacus Zygodactylus_luberonensis_SMFAv519 Xeni…
constraint node62 partial = Malurus_melanocephalus Stipiturus_malachurus : Columba_livia Trogon_melanurus Picus_viridis Capito_niger Merops_orientalis Cariama_cristata Micrastur_ruficollis Falco_sparverius Nestor_notabilis Psittacus_erithacus Zygodactylus_luberonensis_SMFAv519 Xenicus_longipes Xenicus_gilviventris Acanthisitta_chloris Corydon_sumatranus Psarisomus_dalhousiae Eurylaimus_ochromalus…
constraint node63 partial = Dasyornis_broadbenti Gerygone_fusca Acanthiza_pusilla Pardalotus_striatus Cissomela_pectoralis Ptilotula_penicillata : Columba_livia Trogon_melanurus Picus_viridis Capito_niger Merops_orientalis Cariama_cristata Micrastur_ruficollis Falco_sparverius Nestor_notabilis Psittacus_erithacus Zygodactylus_luberonensis_SMFAv519 Xenicus_longipes Xenicus_gilviventris Acanthisitt…
constraint node64 partial = Gerygone_fusca Acanthiza_pusilla Pardalotus_striatus Cissomela_pectoralis Ptilotula_penicillata : Columba_livia Trogon_melanurus Picus_viridis Capito_niger Merops_orientalis Cariama_cristata Micrastur_ruficollis Falco_sparverius Nestor_notabilis Psittacus_erithacus Zygodactylus_luberonensis_SMFAv519 Xenicus_longipes Xenicus_gilviventris Acanthisitta_chloris Corydon_sum…
constraint node65 partial = Gerygone_fusca Acanthiza_pusilla Pardalotus_striatus : Columba_livia Trogon_melanurus Picus_viridis Capito_niger Merops_orientalis Cariama_cristata Micrastur_ruficollis Falco_sparverius Nestor_notabilis Psittacus_erithacus Zygodactylus_luberonensis_SMFAv519 Xenicus_longipes Xenicus_gilviventris Acanthisitta_chloris Corydon_sumatranus Psarisomus_dalhousiae Eurylaimus_oc…
constraint node66 partial = Gerygone_fusca Acanthiza_pusilla : Columba_livia Trogon_melanurus Picus_viridis Capito_niger Merops_orientalis Cariama_cristata Micrastur_ruficollis Falco_sparverius Nestor_notabilis Psittacus_erithacus Zygodactylus_luberonensis_SMFAv519 Xenicus_longipes Xenicus_gilviventris Acanthisitta_chloris Corydon_sumatranus Psarisomus_dalhousiae Eurylaimus_ochromalus Serilophus_…
constraint node67 partial = Cissomela_pectoralis Ptilotula_penicillata : Columba_livia Trogon_melanurus Picus_viridis Capito_niger Merops_orientalis Cariama_cristata Micrastur_ruficollis Falco_sparverius Nestor_notabilis Psittacus_erithacus Zygodactylus_luberonensis_SMFAv519 Xenicus_longipes Xenicus_gilviventris Acanthisitta_chloris Corydon_sumatranus Psarisomus_dalhousiae Eurylaimus_ochromalus S…
constraint node68 partial = Pomatostomus_superciliosus Orthonyx_temminckii Coracina_tenuirostris Pericrocotus_flammeus Mohoua_ochrocephala Falcunculus_frontatus Pteruthius_melanotis Colluricincla_harmonica Oriolus_sagittatus Machaerirhynchus_nigripectus Artamus_leucorhynchus Aegithina_lafresnayei Pityriasis_gymnocephala Tchagra_senegalus Platysteira_castanea Prionops_plumatus Dicrurus_hottentotus…
constraint node69 partial = Pomatostomus_superciliosus Orthonyx_temminckii : Columba_livia Trogon_melanurus Picus_viridis Capito_niger Merops_orientalis Cariama_cristata Micrastur_ruficollis Falco_sparverius Nestor_notabilis Psittacus_erithacus Zygodactylus_luberonensis_SMFAv519 Xenicus_longipes Xenicus_gilviventris Acanthisitta_chloris Corydon_sumatranus Psarisomus_dalhousiae Eurylaimus_ochromal…
constraint node70 partial = Coracina_tenuirostris Pericrocotus_flammeus Mohoua_ochrocephala Falcunculus_frontatus Pteruthius_melanotis Colluricincla_harmonica Oriolus_sagittatus Machaerirhynchus_nigripectus Artamus_leucorhynchus Aegithina_lafresnayei Pityriasis_gymnocephala Tchagra_senegalus Platysteira_castanea Prionops_plumatus Dicrurus_hottentotus Hypothymis_azurea Paradisaea_apoda Struthidea_…
constraint node71 partial = Coracina_tenuirostris Pericrocotus_flammeus Mohoua_ochrocephala Falcunculus_frontatus Pteruthius_melanotis Colluricincla_harmonica Oriolus_sagittatus Machaerirhynchus_nigripectus Artamus_leucorhynchus Aegithina_lafresnayei Pityriasis_gymnocephala Tchagra_senegalus Platysteira_castanea Prionops_plumatus Dicrurus_hottentotus Hypothymis_azurea Paradisaea_apoda Struthidea_…
constraint node72 partial = Coracina_tenuirostris Pericrocotus_flammeus Mohoua_ochrocephala Falcunculus_frontatus Pteruthius_melanotis Colluricincla_harmonica Oriolus_sagittatus Machaerirhynchus_nigripectus Artamus_leucorhynchus Aegithina_lafresnayei Pityriasis_gymnocephala Tchagra_senegalus Platysteira_castanea Prionops_plumatus Dicrurus_hottentotus Hypothymis_azurea Paradisaea_apoda Struthidea_…
constraint node73 partial = Coracina_tenuirostris Pericrocotus_flammeus : Columba_livia Trogon_melanurus Picus_viridis Capito_niger Merops_orientalis Cariama_cristata Micrastur_ruficollis Falco_sparverius Nestor_notabilis Psittacus_erithacus Zygodactylus_luberonensis_SMFAv519 Xenicus_longipes Xenicus_gilviventris Acanthisitta_chloris Corydon_sumatranus Psarisomus_dalhousiae Eurylaimus_ochromalus …
constraint node74 partial = Mohoua_ochrocephala Falcunculus_frontatus Pteruthius_melanotis Colluricincla_harmonica Oriolus_sagittatus Machaerirhynchus_nigripectus Artamus_leucorhynchus Aegithina_lafresnayei Pityriasis_gymnocephala Tchagra_senegalus Platysteira_castanea Prionops_plumatus Dicrurus_hottentotus Hypothymis_azurea Paradisaea_apoda Struthidea_cinerea Platylophus_galericulatus Lanius_col…
constraint node75 partial = Falcunculus_frontatus Pteruthius_melanotis Colluricincla_harmonica Oriolus_sagittatus Machaerirhynchus_nigripectus Artamus_leucorhynchus Aegithina_lafresnayei Pityriasis_gymnocephala Tchagra_senegalus Platysteira_castanea Prionops_plumatus Dicrurus_hottentotus Hypothymis_azurea Paradisaea_apoda Struthidea_cinerea Platylophus_galericulatus Lanius_collurio Corvus_brachyr…
constraint node76 partial = Falcunculus_frontatus Pteruthius_melanotis Colluricincla_harmonica Oriolus_sagittatus : Columba_livia Trogon_melanurus Picus_viridis Capito_niger Merops_orientalis Cariama_cristata Micrastur_ruficollis Falco_sparverius Nestor_notabilis Psittacus_erithacus Zygodactylus_luberonensis_SMFAv519 Xenicus_longipes Xenicus_gilviventris Acanthisitta_chloris Corydon_sumatranus Ps…
constraint node77 partial = Pteruthius_melanotis Colluricincla_harmonica Oriolus_sagittatus : Columba_livia Trogon_melanurus Picus_viridis Capito_niger Merops_orientalis Cariama_cristata Micrastur_ruficollis Falco_sparverius Nestor_notabilis Psittacus_erithacus Zygodactylus_luberonensis_SMFAv519 Xenicus_longipes Xenicus_gilviventris Acanthisitta_chloris Corydon_sumatranus Psarisomus_dalhousiae Eu…
constraint node78 partial = Colluricincla_harmonica Oriolus_sagittatus : Columba_livia Trogon_melanurus Picus_viridis Capito_niger Merops_orientalis Cariama_cristata Micrastur_ruficollis Falco_sparverius Nestor_notabilis Psittacus_erithacus Zygodactylus_luberonensis_SMFAv519 Xenicus_longipes Xenicus_gilviventris Acanthisitta_chloris Corydon_sumatranus Psarisomus_dalhousiae Eurylaimus_ochromalus S…
constraint node79 partial = Machaerirhynchus_nigripectus Artamus_leucorhynchus Aegithina_lafresnayei Pityriasis_gymnocephala Tchagra_senegalus Platysteira_castanea Prionops_plumatus Dicrurus_hottentotus Hypothymis_azurea Paradisaea_apoda Struthidea_cinerea Platylophus_galericulatus Lanius_collurio Corvus_brachyrhynchos : Columba_livia Trogon_melanurus Picus_viridis Capito_niger Merops_orientalis …
constraint node80 partial = Machaerirhynchus_nigripectus Artamus_leucorhynchus Aegithina_lafresnayei Pityriasis_gymnocephala Tchagra_senegalus Platysteira_castanea Prionops_plumatus : Columba_livia Trogon_melanurus Picus_viridis Capito_niger Merops_orientalis Cariama_cristata Micrastur_ruficollis Falco_sparverius Nestor_notabilis Psittacus_erithacus Zygodactylus_luberonensis_SMFAv519 Xenicus_long…
constraint node81 partial = Artamus_leucorhynchus Aegithina_lafresnayei Pityriasis_gymnocephala Tchagra_senegalus Platysteira_castanea Prionops_plumatus : Columba_livia Trogon_melanurus Picus_viridis Capito_niger Merops_orientalis Cariama_cristata Micrastur_ruficollis Falco_sparverius Nestor_notabilis Psittacus_erithacus Zygodactylus_luberonensis_SMFAv519 Xenicus_longipes Xenicus_gilviventris Aca…
constraint node82 partial = Aegithina_lafresnayei Pityriasis_gymnocephala Tchagra_senegalus Platysteira_castanea Prionops_plumatus : Columba_livia Trogon_melanurus Picus_viridis Capito_niger Merops_orientalis Cariama_cristata Micrastur_ruficollis Falco_sparverius Nestor_notabilis Psittacus_erithacus Zygodactylus_luberonensis_SMFAv519 Xenicus_longipes Xenicus_gilviventris Acanthisitta_chloris Cory…
constraint node83 partial = Aegithina_lafresnayei Pityriasis_gymnocephala Tchagra_senegalus : Columba_livia Trogon_melanurus Picus_viridis Capito_niger Merops_orientalis Cariama_cristata Micrastur_ruficollis Falco_sparverius Nestor_notabilis Psittacus_erithacus Zygodactylus_luberonensis_SMFAv519 Xenicus_longipes Xenicus_gilviventris Acanthisitta_chloris Corydon_sumatranus Psarisomus_dalhousiae Eu…
constraint node84 partial = Aegithina_lafresnayei Pityriasis_gymnocephala : Columba_livia Trogon_melanurus Picus_viridis Capito_niger Merops_orientalis Cariama_cristata Micrastur_ruficollis Falco_sparverius Nestor_notabilis Psittacus_erithacus Zygodactylus_luberonensis_SMFAv519 Xenicus_longipes Xenicus_gilviventris Acanthisitta_chloris Corydon_sumatranus Psarisomus_dalhousiae Eurylaimus_ochromalu…
constraint node85 partial = Platysteira_castanea Prionops_plumatus : Columba_livia Trogon_melanurus Picus_viridis Capito_niger Merops_orientalis Cariama_cristata Micrastur_ruficollis Falco_sparverius Nestor_notabilis Psittacus_erithacus Zygodactylus_luberonensis_SMFAv519 Xenicus_longipes Xenicus_gilviventris Acanthisitta_chloris Corydon_sumatranus Psarisomus_dalhousiae Eurylaimus_ochromalus Seril…
constraint node86 partial = Dicrurus_hottentotus Hypothymis_azurea Paradisaea_apoda Struthidea_cinerea Platylophus_galericulatus Lanius_collurio Corvus_brachyrhynchos : Columba_livia Trogon_melanurus Picus_viridis Capito_niger Merops_orientalis Cariama_cristata Micrastur_ruficollis Falco_sparverius Nestor_notabilis Psittacus_erithacus Zygodactylus_luberonensis_SMFAv519 Xenicus_longipes Xenicus_gi…
constraint node87 partial = Hypothymis_azurea Paradisaea_apoda Struthidea_cinerea Platylophus_galericulatus Lanius_collurio Corvus_brachyrhynchos : Columba_livia Trogon_melanurus Picus_viridis Capito_niger Merops_orientalis Cariama_cristata Micrastur_ruficollis Falco_sparverius Nestor_notabilis Psittacus_erithacus Zygodactylus_luberonensis_SMFAv519 Xenicus_longipes Xenicus_gilviventris Acanthisit…
constraint node88 partial = Hypothymis_azurea Paradisaea_apoda : Columba_livia Trogon_melanurus Picus_viridis Capito_niger Merops_orientalis Cariama_cristata Micrastur_ruficollis Falco_sparverius Nestor_notabilis Psittacus_erithacus Zygodactylus_luberonensis_SMFAv519 Xenicus_longipes Xenicus_gilviventris Acanthisitta_chloris Corydon_sumatranus Psarisomus_dalhousiae Eurylaimus_ochromalus Serilophu…
constraint node89 partial = Struthidea_cinerea Platylophus_galericulatus Lanius_collurio Corvus_brachyrhynchos : Columba_livia Trogon_melanurus Picus_viridis Capito_niger Merops_orientalis Cariama_cristata Micrastur_ruficollis Falco_sparverius Nestor_notabilis Psittacus_erithacus Zygodactylus_luberonensis_SMFAv519 Xenicus_longipes Xenicus_gilviventris Acanthisitta_chloris Corydon_sumatranus Psari…
constraint node90 partial = Platylophus_galericulatus Lanius_collurio Corvus_brachyrhynchos : Columba_livia Trogon_melanurus Picus_viridis Capito_niger Merops_orientalis Cariama_cristata Micrastur_ruficollis Falco_sparverius Nestor_notabilis Psittacus_erithacus Zygodactylus_luberonensis_SMFAv519 Xenicus_longipes Xenicus_gilviventris Acanthisitta_chloris Corydon_sumatranus Psarisomus_dalhousiae Eu…
constraint node91 partial = Platylophus_galericulatus Lanius_collurio : Columba_livia Trogon_melanurus Picus_viridis Capito_niger Merops_orientalis Cariama_cristata Micrastur_ruficollis Falco_sparverius Nestor_notabilis Psittacus_erithacus Zygodactylus_luberonensis_SMFAv519 Xenicus_longipes Xenicus_gilviventris Acanthisitta_chloris Corydon_sumatranus Psarisomus_dalhousiae Eurylaimus_ochromalus Se…
constraint node92 partial = Ptilorrhoa_caerulescens Cinclosoma_punctatum : Columba_livia Trogon_melanurus Picus_viridis Capito_niger Merops_orientalis Cariama_cristata Micrastur_ruficollis Falco_sparverius Nestor_notabilis Psittacus_erithacus Zygodactylus_luberonensis_SMFAv519 Xenicus_longipes Xenicus_gilviventris Acanthisitta_chloris Corydon_sumatranus Psarisomus_dalhousiae Eurylaimus_ochromalus…
constraint node93 partial = Loboparadisea_sericea Oedistoma_iliophus Melanocharis_versteri Melanocharis_nigra Heteralocha_gouldi Callaeas_cinerea Notiomystis_cincta Petroica_phoenicea Microeca_leucophaea Picathartes_gymnocephalus Eupetes_macrocerus Remiz_pendulinus Poecile_atricapillus Calandrella_cinerea Sylvietta_rufescens Cisticola_anonymus Nesillas_typica Donacobius_atricapillus Locustella_la…
constraint node94 partial = Oedistoma_iliophus Melanocharis_versteri Melanocharis_nigra Heteralocha_gouldi Callaeas_cinerea Notiomystis_cincta Petroica_phoenicea Microeca_leucophaea Picathartes_gymnocephalus Eupetes_macrocerus Remiz_pendulinus Poecile_atricapillus Calandrella_cinerea Sylvietta_rufescens Cisticola_anonymus Nesillas_typica Donacobius_atricapillus Locustella_lanceolata Pnoepyga_pusi…
constraint node95 partial = Oedistoma_iliophus Melanocharis_versteri Melanocharis_nigra : Columba_livia Trogon_melanurus Picus_viridis Capito_niger Merops_orientalis Cariama_cristata Micrastur_ruficollis Falco_sparverius Nestor_notabilis Psittacus_erithacus Zygodactylus_luberonensis_SMFAv519 Xenicus_longipes Xenicus_gilviventris Acanthisitta_chloris Corydon_sumatranus Psarisomus_dalhousiae Euryla…
constraint node96 partial = Melanocharis_versteri Melanocharis_nigra : Columba_livia Trogon_melanurus Picus_viridis Capito_niger Merops_orientalis Cariama_cristata Micrastur_ruficollis Falco_sparverius Nestor_notabilis Psittacus_erithacus Zygodactylus_luberonensis_SMFAv519 Xenicus_longipes Xenicus_gilviventris Acanthisitta_chloris Corydon_sumatranus Psarisomus_dalhousiae Eurylaimus_ochromalus Ser…
constraint node97 partial = Heteralocha_gouldi Callaeas_cinerea Notiomystis_cincta Petroica_phoenicea Microeca_leucophaea Picathartes_gymnocephalus Eupetes_macrocerus Remiz_pendulinus Poecile_atricapillus Calandrella_cinerea Sylvietta_rufescens Cisticola_anonymus Nesillas_typica Donacobius_atricapillus Locustella_lanceolata Pnoepyga_pusilla Hirundo_rustica Pycnonotus_cafer Sylvia_borin Leiothrix_…
constraint node98 partial = Heteralocha_gouldi Callaeas_cinerea Notiomystis_cincta : Columba_livia Trogon_melanurus Picus_viridis Capito_niger Merops_orientalis Cariama_cristata Micrastur_ruficollis Falco_sparverius Nestor_notabilis Psittacus_erithacus Zygodactylus_luberonensis_SMFAv519 Xenicus_longipes Xenicus_gilviventris Acanthisitta_chloris Corydon_sumatranus Psarisomus_dalhousiae Eurylaimus_…
constraint node99 partial = Heteralocha_gouldi Callaeas_cinerea : Columba_livia Trogon_melanurus Picus_viridis Capito_niger Merops_orientalis Cariama_cristata Micrastur_ruficollis Falco_sparverius Nestor_notabilis Psittacus_erithacus Zygodactylus_luberonensis_SMFAv519 Xenicus_longipes Xenicus_gilviventris Acanthisitta_chloris Corydon_sumatranus Psarisomus_dalhousiae Eurylaimus_ochromalus Seriloph…
constraint node100 partial = Petroica_phoenicea Microeca_leucophaea Picathartes_gymnocephalus Eupetes_macrocerus Remiz_pendulinus Poecile_atricapillus Calandrella_cinerea Sylvietta_rufescens Cisticola_anonymus Nesillas_typica Donacobius_atricapillus Locustella_lanceolata Pnoepyga_pusilla Hirundo_rustica Pycnonotus_cafer Sylvia_borin Leiothrix_lutea Phylloscopus_trochilus Hylia_prasina Aegithalos_…
constraint node101 partial = Petroica_phoenicea Microeca_leucophaea Picathartes_gymnocephalus Eupetes_macrocerus : Columba_livia Trogon_melanurus Picus_viridis Capito_niger Merops_orientalis Cariama_cristata Micrastur_ruficollis Falco_sparverius Nestor_notabilis Psittacus_erithacus Zygodactylus_luberonensis_SMFAv519 Xenicus_longipes Xenicus_gilviventris Acanthisitta_chloris Corydon_sumatranus Psa…
constraint node102 partial = Petroica_phoenicea Microeca_leucophaea : Columba_livia Trogon_melanurus Picus_viridis Capito_niger Merops_orientalis Cariama_cristata Micrastur_ruficollis Falco_sparverius Nestor_notabilis Psittacus_erithacus Zygodactylus_luberonensis_SMFAv519 Xenicus_longipes Xenicus_gilviventris Acanthisitta_chloris Corydon_sumatranus Psarisomus_dalhousiae Eurylaimus_ochromalus Seri…
constraint node103 partial = Picathartes_gymnocephalus Eupetes_macrocerus : Columba_livia Trogon_melanurus Picus_viridis Capito_niger Merops_orientalis Cariama_cristata Micrastur_ruficollis Falco_sparverius Nestor_notabilis Psittacus_erithacus Zygodactylus_luberonensis_SMFAv519 Xenicus_longipes Xenicus_gilviventris Acanthisitta_chloris Corydon_sumatranus Psarisomus_dalhousiae Eurylaimus_ochromalu…
constraint node104 partial = Remiz_pendulinus Poecile_atricapillus Calandrella_cinerea Sylvietta_rufescens Cisticola_anonymus Nesillas_typica Donacobius_atricapillus Locustella_lanceolata Pnoepyga_pusilla Hirundo_rustica Pycnonotus_cafer Sylvia_borin Leiothrix_lutea Phylloscopus_trochilus Hylia_prasina Aegithalos_caudatus Hyliota_flavigaster Culicicapa_ceylonensis Luscinia_megarhynchos Mimus_poly…
constraint node105 partial = Remiz_pendulinus Poecile_atricapillus Calandrella_cinerea Sylvietta_rufescens Cisticola_anonymus Nesillas_typica Donacobius_atricapillus Locustella_lanceolata Pnoepyga_pusilla Hirundo_rustica Pycnonotus_cafer Sylvia_borin Leiothrix_lutea Phylloscopus_trochilus Hylia_prasina Aegithalos_caudatus Hyliota_flavigaster Culicicapa_ceylonensis : Columba_livia Trogon_melanurus…
constraint node106 partial = Remiz_pendulinus Poecile_atricapillus Calandrella_cinerea Sylvietta_rufescens Cisticola_anonymus Nesillas_typica Donacobius_atricapillus Locustella_lanceolata Pnoepyga_pusilla Hirundo_rustica Pycnonotus_cafer Sylvia_borin Leiothrix_lutea Phylloscopus_trochilus Hylia_prasina Aegithalos_caudatus : Columba_livia Trogon_melanurus Picus_viridis Capito_niger Merops_oriental…
constraint node107 partial = Remiz_pendulinus Poecile_atricapillus : Columba_livia Trogon_melanurus Picus_viridis Capito_niger Merops_orientalis Cariama_cristata Micrastur_ruficollis Falco_sparverius Nestor_notabilis Psittacus_erithacus Zygodactylus_luberonensis_SMFAv519 Xenicus_longipes Xenicus_gilviventris Acanthisitta_chloris Corydon_sumatranus Psarisomus_dalhousiae Eurylaimus_ochromalus Seril…
constraint node108 partial = Calandrella_cinerea Sylvietta_rufescens Cisticola_anonymus Nesillas_typica Donacobius_atricapillus Locustella_lanceolata Pnoepyga_pusilla Hirundo_rustica Pycnonotus_cafer Sylvia_borin Leiothrix_lutea Phylloscopus_trochilus Hylia_prasina Aegithalos_caudatus : Columba_livia Trogon_melanurus Picus_viridis Capito_niger Merops_orientalis Cariama_cristata Micrastur_ruficoll…
constraint node109 partial = Sylvietta_rufescens Cisticola_anonymus Nesillas_typica Donacobius_atricapillus Locustella_lanceolata Pnoepyga_pusilla Hirundo_rustica Pycnonotus_cafer Sylvia_borin Leiothrix_lutea Phylloscopus_trochilus Hylia_prasina Aegithalos_caudatus : Columba_livia Trogon_melanurus Picus_viridis Capito_niger Merops_orientalis Cariama_cristata Micrastur_ruficollis Falco_sparverius …
constraint node110 partial = Cisticola_anonymus Nesillas_typica Donacobius_atricapillus Locustella_lanceolata Pnoepyga_pusilla Hirundo_rustica Pycnonotus_cafer Sylvia_borin Leiothrix_lutea Phylloscopus_trochilus Hylia_prasina Aegithalos_caudatus : Columba_livia Trogon_melanurus Picus_viridis Capito_niger Merops_orientalis Cariama_cristata Micrastur_ruficollis Falco_sparverius Nestor_notabilis Psi…
constraint node111 partial = Nesillas_typica Donacobius_atricapillus Locustella_lanceolata Pnoepyga_pusilla Hirundo_rustica Pycnonotus_cafer Sylvia_borin Leiothrix_lutea Phylloscopus_trochilus Hylia_prasina Aegithalos_caudatus : Columba_livia Trogon_melanurus Picus_viridis Capito_niger Merops_orientalis Cariama_cristata Micrastur_ruficollis Falco_sparverius Nestor_notabilis Psittacus_erithacus Zy…
constraint node112 partial = Nesillas_typica Donacobius_atricapillus Locustella_lanceolata : Columba_livia Trogon_melanurus Picus_viridis Capito_niger Merops_orientalis Cariama_cristata Micrastur_ruficollis Falco_sparverius Nestor_notabilis Psittacus_erithacus Zygodactylus_luberonensis_SMFAv519 Xenicus_longipes Xenicus_gilviventris Acanthisitta_chloris Corydon_sumatranus Psarisomus_dalhousiae Eur…
constraint node113 partial = Donacobius_atricapillus Locustella_lanceolata : Columba_livia Trogon_melanurus Picus_viridis Capito_niger Merops_orientalis Cariama_cristata Micrastur_ruficollis Falco_sparverius Nestor_notabilis Psittacus_erithacus Zygodactylus_luberonensis_SMFAv519 Xenicus_longipes Xenicus_gilviventris Acanthisitta_chloris Corydon_sumatranus Psarisomus_dalhousiae Eurylaimus_ochromal…
constraint node114 partial = Pnoepyga_pusilla Hirundo_rustica Pycnonotus_cafer Sylvia_borin Leiothrix_lutea Phylloscopus_trochilus Hylia_prasina Aegithalos_caudatus : Columba_livia Trogon_melanurus Picus_viridis Capito_niger Merops_orientalis Cariama_cristata Micrastur_ruficollis Falco_sparverius Nestor_notabilis Psittacus_erithacus Zygodactylus_luberonensis_SMFAv519 Xenicus_longipes Xenicus_gilv…
constraint node115 partial = Pnoepyga_pusilla Hirundo_rustica : Columba_livia Trogon_melanurus Picus_viridis Capito_niger Merops_orientalis Cariama_cristata Micrastur_ruficollis Falco_sparverius Nestor_notabilis Psittacus_erithacus Zygodactylus_luberonensis_SMFAv519 Xenicus_longipes Xenicus_gilviventris Acanthisitta_chloris Corydon_sumatranus Psarisomus_dalhousiae Eurylaimus_ochromalus Serilophus…
constraint node116 partial = Pycnonotus_cafer Sylvia_borin Leiothrix_lutea Phylloscopus_trochilus Hylia_prasina Aegithalos_caudatus : Columba_livia Trogon_melanurus Picus_viridis Capito_niger Merops_orientalis Cariama_cristata Micrastur_ruficollis Falco_sparverius Nestor_notabilis Psittacus_erithacus Zygodactylus_luberonensis_SMFAv519 Xenicus_longipes Xenicus_gilviventris Acanthisitta_chloris Cor…
constraint node117 partial = Pycnonotus_cafer Sylvia_borin Leiothrix_lutea : Columba_livia Trogon_melanurus Picus_viridis Capito_niger Merops_orientalis Cariama_cristata Micrastur_ruficollis Falco_sparverius Nestor_notabilis Psittacus_erithacus Zygodactylus_luberonensis_SMFAv519 Xenicus_longipes Xenicus_gilviventris Acanthisitta_chloris Corydon_sumatranus Psarisomus_dalhousiae Eurylaimus_ochromal…
constraint node118 partial = Sylvia_borin Leiothrix_lutea : Columba_livia Trogon_melanurus Picus_viridis Capito_niger Merops_orientalis Cariama_cristata Micrastur_ruficollis Falco_sparverius Nestor_notabilis Psittacus_erithacus Zygodactylus_luberonensis_SMFAv519 Xenicus_longipes Xenicus_gilviventris Acanthisitta_chloris Corydon_sumatranus Psarisomus_dalhousiae Eurylaimus_ochromalus Serilophus_lun…
constraint node119 partial = Phylloscopus_trochilus Hylia_prasina Aegithalos_caudatus : Columba_livia Trogon_melanurus Picus_viridis Capito_niger Merops_orientalis Cariama_cristata Micrastur_ruficollis Falco_sparverius Nestor_notabilis Psittacus_erithacus Zygodactylus_luberonensis_SMFAv519 Xenicus_longipes Xenicus_gilviventris Acanthisitta_chloris Corydon_sumatranus Psarisomus_dalhousiae Eurylaim…
constraint node120 partial = Hylia_prasina Aegithalos_caudatus : Columba_livia Trogon_melanurus Picus_viridis Capito_niger Merops_orientalis Cariama_cristata Micrastur_ruficollis Falco_sparverius Nestor_notabilis Psittacus_erithacus Zygodactylus_luberonensis_SMFAv519 Xenicus_longipes Xenicus_gilviventris Acanthisitta_chloris Corydon_sumatranus Psarisomus_dalhousiae Eurylaimus_ochromalus Serilophu…
constraint node121 partial = Hyliota_flavigaster Culicicapa_ceylonensis : Columba_livia Trogon_melanurus Picus_viridis Capito_niger Merops_orientalis Cariama_cristata Micrastur_ruficollis Falco_sparverius Nestor_notabilis Psittacus_erithacus Zygodactylus_luberonensis_SMFAv519 Xenicus_longipes Xenicus_gilviventris Acanthisitta_chloris Corydon_sumatranus Psarisomus_dalhousiae Eurylaimus_ochromalus …
constraint node122 partial = Luscinia_megarhynchos Mimus_polyglottus Cinclus_cinclus Regulus_ignicapillus Tichodroma_muraria Certhia_familiaris Troglodytes_troglodytes Dulus_dominicus Bombycilla_garrulus Dicaeum_trigonostigma Irena_puella Plocepasser_mahali Taeniopygia_guttata Passer_domesticus Motacilla_flava Chloris_chloris Emberiza_calandra Calcarius_lapponicus Geospiza_fuliginosa Coereba_flav…
constraint node123 partial = Luscinia_megarhynchos Mimus_polyglottus Cinclus_cinclus Regulus_ignicapillus Tichodroma_muraria Certhia_familiaris Troglodytes_troglodytes Dulus_dominicus Bombycilla_garrulus : Columba_livia Trogon_melanurus Picus_viridis Capito_niger Merops_orientalis Cariama_cristata Micrastur_ruficollis Falco_sparverius Nestor_notabilis Psittacus_erithacus Zygodactylus_luberonensis…
constraint node124 partial = Luscinia_megarhynchos Mimus_polyglottus Cinclus_cinclus Regulus_ignicapillus Tichodroma_muraria Certhia_familiaris Troglodytes_troglodytes : Columba_livia Trogon_melanurus Picus_viridis Capito_niger Merops_orientalis Cariama_cristata Micrastur_ruficollis Falco_sparverius Nestor_notabilis Psittacus_erithacus Zygodactylus_luberonensis_SMFAv519 Xenicus_longipes Xenicus_g…
constraint node125 partial = Luscinia_megarhynchos Mimus_polyglottus Cinclus_cinclus : Columba_livia Trogon_melanurus Picus_viridis Capito_niger Merops_orientalis Cariama_cristata Micrastur_ruficollis Falco_sparverius Nestor_notabilis Psittacus_erithacus Zygodactylus_luberonensis_SMFAv519 Xenicus_longipes Xenicus_gilviventris Acanthisitta_chloris Corydon_sumatranus Psarisomus_dalhousiae Eurylaimu…
constraint node126 partial = Luscinia_megarhynchos Mimus_polyglottus : Columba_livia Trogon_melanurus Picus_viridis Capito_niger Merops_orientalis Cariama_cristata Micrastur_ruficollis Falco_sparverius Nestor_notabilis Psittacus_erithacus Zygodactylus_luberonensis_SMFAv519 Xenicus_longipes Xenicus_gilviventris Acanthisitta_chloris Corydon_sumatranus Psarisomus_dalhousiae Eurylaimus_ochromalus Ser…
constraint node127 partial = Regulus_ignicapillus Tichodroma_muraria Certhia_familiaris Troglodytes_troglodytes : Columba_livia Trogon_melanurus Picus_viridis Capito_niger Merops_orientalis Cariama_cristata Micrastur_ruficollis Falco_sparverius Nestor_notabilis Psittacus_erithacus Zygodactylus_luberonensis_SMFAv519 Xenicus_longipes Xenicus_gilviventris Acanthisitta_chloris Corydon_sumatranus Psar…
constraint node128 partial = Tichodroma_muraria Certhia_familiaris Troglodytes_troglodytes : Columba_livia Trogon_melanurus Picus_viridis Capito_niger Merops_orientalis Cariama_cristata Micrastur_ruficollis Falco_sparverius Nestor_notabilis Psittacus_erithacus Zygodactylus_luberonensis_SMFAv519 Xenicus_longipes Xenicus_gilviventris Acanthisitta_chloris Corydon_sumatranus Psarisomus_dalhousiae Eur…
constraint node129 partial = Certhia_familiaris Troglodytes_troglodytes : Columba_livia Trogon_melanurus Picus_viridis Capito_niger Merops_orientalis Cariama_cristata Micrastur_ruficollis Falco_sparverius Nestor_notabilis Psittacus_erithacus Zygodactylus_luberonensis_SMFAv519 Xenicus_longipes Xenicus_gilviventris Acanthisitta_chloris Corydon_sumatranus Psarisomus_dalhousiae Eurylaimus_ochromalus …
constraint node130 partial = Dulus_dominicus Bombycilla_garrulus : Columba_livia Trogon_melanurus Picus_viridis Capito_niger Merops_orientalis Cariama_cristata Micrastur_ruficollis Falco_sparverius Nestor_notabilis Psittacus_erithacus Zygodactylus_luberonensis_SMFAv519 Xenicus_longipes Xenicus_gilviventris Acanthisitta_chloris Corydon_sumatranus Psarisomus_dalhousiae Eurylaimus_ochromalus Serilop…
constraint node131 partial = Dicaeum_trigonostigma Irena_puella Plocepasser_mahali Taeniopygia_guttata Passer_domesticus Motacilla_flava Chloris_chloris Emberiza_calandra Calcarius_lapponicus Geospiza_fuliginosa Coereba_flaveola Melospiza_melodia : Columba_livia Trogon_melanurus Picus_viridis Capito_niger Merops_orientalis Cariama_cristata Micrastur_ruficollis Falco_sparverius Nestor_notabilis Ps…
constraint node132 partial = Irena_puella Plocepasser_mahali Taeniopygia_guttata Passer_domesticus Motacilla_flava Chloris_chloris Emberiza_calandra Calcarius_lapponicus Geospiza_fuliginosa Coereba_flaveola Melospiza_melodia : Columba_livia Trogon_melanurus Picus_viridis Capito_niger Merops_orientalis Cariama_cristata Micrastur_ruficollis Falco_sparverius Nestor_notabilis Psittacus_erithacus Zygo…
constraint node133 partial = Plocepasser_mahali Taeniopygia_guttata Passer_domesticus Motacilla_flava Chloris_chloris Emberiza_calandra Calcarius_lapponicus Geospiza_fuliginosa Coereba_flaveola Melospiza_melodia : Columba_livia Trogon_melanurus Picus_viridis Capito_niger Merops_orientalis Cariama_cristata Micrastur_ruficollis Falco_sparverius Nestor_notabilis Psittacus_erithacus Zygodactylus_lube…
constraint node134 partial = Taeniopygia_guttata Passer_domesticus Motacilla_flava Chloris_chloris Emberiza_calandra Calcarius_lapponicus Geospiza_fuliginosa Coereba_flaveola Melospiza_melodia : Columba_livia Trogon_melanurus Picus_viridis Capito_niger Merops_orientalis Cariama_cristata Micrastur_ruficollis Falco_sparverius Nestor_notabilis Psittacus_erithacus Zygodactylus_luberonensis_SMFAv519 X…
constraint node135 partial = Passer_domesticus Motacilla_flava Chloris_chloris Emberiza_calandra Calcarius_lapponicus Geospiza_fuliginosa Coereba_flaveola Melospiza_melodia : Columba_livia Trogon_melanurus Picus_viridis Capito_niger Merops_orientalis Cariama_cristata Micrastur_ruficollis Falco_sparverius Nestor_notabilis Psittacus_erithacus Zygodactylus_luberonensis_SMFAv519 Xenicus_longipes Xeni…
constraint node136 partial = Motacilla_flava Chloris_chloris Emberiza_calandra Calcarius_lapponicus Geospiza_fuliginosa Coereba_flaveola Melospiza_melodia : Columba_livia Trogon_melanurus Picus_viridis Capito_niger Merops_orientalis Cariama_cristata Micrastur_ruficollis Falco_sparverius Nestor_notabilis Psittacus_erithacus Zygodactylus_luberonensis_SMFAv519 Xenicus_longipes Xenicus_gilviventris A…
constraint node137 partial = Chloris_chloris Emberiza_calandra Calcarius_lapponicus Geospiza_fuliginosa Coereba_flaveola Melospiza_melodia : Columba_livia Trogon_melanurus Picus_viridis Capito_niger Merops_orientalis Cariama_cristata Micrastur_ruficollis Falco_sparverius Nestor_notabilis Psittacus_erithacus Zygodactylus_luberonensis_SMFAv519 Xenicus_longipes Xenicus_gilviventris Acanthisitta_chlo…
constraint node138 partial = Emberiza_calandra Calcarius_lapponicus Geospiza_fuliginosa Coereba_flaveola Melospiza_melodia : Columba_livia Trogon_melanurus Picus_viridis Capito_niger Merops_orientalis Cariama_cristata Micrastur_ruficollis Falco_sparverius Nestor_notabilis Psittacus_erithacus Zygodactylus_luberonensis_SMFAv519 Xenicus_longipes Xenicus_gilviventris Acanthisitta_chloris Corydon_suma…
constraint node139 partial = Emberiza_calandra Calcarius_lapponicus : Columba_livia Trogon_melanurus Picus_viridis Capito_niger Merops_orientalis Cariama_cristata Micrastur_ruficollis Falco_sparverius Nestor_notabilis Psittacus_erithacus Zygodactylus_luberonensis_SMFAv519 Xenicus_longipes Xenicus_gilviventris Acanthisitta_chloris Corydon_sumatranus Psarisomus_dalhousiae Eurylaimus_ochromalus Seri…
constraint node140 partial = Geospiza_fuliginosa Coereba_flaveola Melospiza_melodia : Columba_livia Trogon_melanurus Picus_viridis Capito_niger Merops_orientalis Cariama_cristata Micrastur_ruficollis Falco_sparverius Nestor_notabilis Psittacus_erithacus Zygodactylus_luberonensis_SMFAv519 Xenicus_longipes Xenicus_gilviventris Acanthisitta_chloris Corydon_sumatranus Psarisomus_dalhousiae Eurylaimus…
constraint node141 partial = Geospiza_fuliginosa Coereba_flaveola : Columba_livia Trogon_melanurus Picus_viridis Capito_niger Merops_orientalis Cariama_cristata Micrastur_ruficollis Falco_sparverius Nestor_notabilis Psittacus_erithacus Zygodactylus_luberonensis_SMFAv519 Xenicus_longipes Xenicus_gilviventris Acanthisitta_chloris Corydon_sumatranus Psarisomus_dalhousiae Eurylaimus_ochromalus Serilo…
prset topologypr = constraints(node1,node2,node3,node4,node5,node6,node7,node8,node9,node10,node11,node12,node13,node14,node15,node16,node17,node18,node19,node20,node21,node22,node23,node24,node25,node26,node27,node28,node29,node30,node31,node32,node33,node34,node35,node36,node37,node38,node39,node40,node41,node42,node43,node44,node45,node46,node47,node48,node49,node50,node51,node52,node53,node54…
	mcmcp temp=0.1 nchain=4 samplefreq=4000 printfr=1000 nruns=2;
	mcmc ngen=30000000;
	sumt;
	sump;
end;
