# Supplementary material for: Comparative anatomy of the passerine carpometacarpus helps illuminate the early fossil record of crown Passeriformes
Source: J Anat. 2022 Sep 7;242(3):495–509. doi: 10.1111/joa.13761 (PMC9919509; doi:10.1111/joa.13761)
Supplement: Supplementary file 5 — Appendix S2 [file JOA-242-495-s003.zip › JOA_13761_Analysis_S2_SuppInfo.nex]

#NEXUS
BEGIN DATA;
	DIMENSIONS NTAX=143 NCHAR=49;
	FORMAT datatype=standard GAP = - MISSING = ? ;
	MATRIX
	Columba_livia 000--????101????0011100--0--0--00000--000100-0---
	Merops_orientalis 0011-1011100200000010010-10010-00110--00201-00---
	Picus_viridis 1011-101100011000000001101010--201010101101-0110-
	Capito_niger 10120111100110011100111111111102110101011000-000-
	Trogon_melanurus 100--??-?111???00000100--0--0--2001110000100-0---
	Cariama_cristata 200--1--110100010000100--0--0--11000--00011-?0---
	Micrastur_ruficollis 000--1--000110000000000--0--0--10011000?011-10---
	Falco_sparverius 000--1--100100010000000--0--0--1001100010000-0---
	Nestor_notabilis 000--1--0001?0000000000--0--0--10010--000000-0---
	Psittacus_erithacus 000--1--000000000000000--0--0--10010--010100-0---
	Zygodactylus_luberonensis_SMFAv519	?110-??00?????????????101111111101?1010?1????????
	Acanthisitta_chloris 1110-0-00101010000100111011010-0011110002000-0---
	Xenicus_longipes 1010-0-00100010000110111011010-0001110002101-0---
	Xenicus_gilviventris 1010-0-00100010000100011011010-0011110002000-0---
	Philepitta_castanea 001201000000100001110111011110-0000101001101-0---
	Philepitta_schlegeli 011201000000100001110111011010-1000101001101-0---
	Neodrepanis_coruscans 0?1210-00000?00000110111011110-00001010?1?01-0---
	Eurylaimus_ochromalus 011201011100100000110111011010-1000101001101-0---
	Corydon_sumatranus 001201111000100000110011111010-1000101001101-0---
	Psarisomus_dalhousiae 011211101101100001110111011010-1000101001101-0---
	Cymbirhynchus_macrorhynchos 001200-11000100000110011011010-1000101001101-0---
	Serilophus_lunatus 001201101000100001110011011010-1000101001?01-0---
	Calyptomena_viridis 001201110100110000100011011010-1000101001100-100-
	Calyptomena_hosii 001201110000110000110011111110-1000100001101-0---
	Pitta_sordida 001200-01001100001110010111110-0000100001101-100-
	Hydrornis_gurneyi 001200-01000100000110011111110-0000100001100-0---
	Melanopareia_torquata 201221211001000111111011111011000000--002000-0---
	Conopophaga_lineata 101221201001200111111011111110-0000100002101-100-
	Myrmornis_torquata 101220-0110121011111111111111111000100002000-100-
	Thamnophilus_aethiops 101220-0110111001110111111110--0000100002001-100-
	Thamnophilus_torquatus 101220-01001110011111111110010-0000100002000-0---
	Myrmothera_campanisona 101220-01001100011111111110010-00001010?2?01-100-
	Liosceles_thoracicus 21122121100100011111101111011100000100002001-0---
	Formicarius_analis 101210-0100120011111011111001111000101001001-100-
	Sclerurus_mexicanus 001220-0110011000111011101111111000101102?01-0---
	Glyphorhynchus_spirurus 111220-0010121000011011111010--0010101102101-100-
	Xiphorhynchus_guttatus 001210-0010121000010011111000--0000101102101-110-
	Xenops_minutus 011210-0110111000011011101000--0000101102?01-1111
	Furnarius_rufus 001220-00100110000110011010110-0000101001000-100-
	Neopelma_chrysocephalum 001210-01101210001110111111110-1010111001101-0---
	Ceratopipra_erythrocephala 011200-0110121000111011111111111010111001101-1010
	Cotinga_cayana 011210-01001200001110111111110-1010110001101-100-
	Rupicola_peruvianus 001220-00100200000110111110110-1000111001101-0---
	Tityra_semifasciata 00120110000110000011011101000--1010100001101-0---
	Schiffornis_virescens 001210-00101100001110111110110-1010110001101-0---
	Oxyruncus_cristatus 001210-00001100000110111110110-1010110001000-100-
	Myiobius_barbatus 111220-00100110010101111110010-1010110001?01-100-
	Piprites_chloris 011211100100100000100111010010-1010110001?01-0---
	Platyrinchus_mystaceus 001221100001200010110111010010-1010110001101-0---
	Tachuris_rubrigastra 011221100000011000110111011010-1010110001?01-0---
	Mionectes_olivaceus 011220-01000110000100111111110-1010110001101-100-
	Hirundinea_ferruginea 001211100001110000110111011010-1010110001101-100-
	Elaenia_flavogaster 011210-01100100000110111011110-1010110001101-100-
	Tyrannus_tyrannus 00120120100020000010011111101111010110001101-100-
	Menura_novaehollandiae 20120101010000011010101101011101101100002000-110-
	Atrichornis_rufescens 201211110100010110111011111010-0100100002000-0---
	Climacteris_melanurus 10120101000011000010001101111102101100002000-1111
	Cormobates_leucophaea 10120101000011011010001111111102101100002000-1110
	Ptilonorhynchus_violaceus 10121120000110001010001101100--211110000201-01111
	Sericulus_chrysocephalus 101211101000100110100011111110-211110101201-01111
	Malurus_melanocephalus 20122----0010111111111111110110211110100201-0110-
	Stipiturus_malachurus 1012112101001111111000110110110211110000201-0110-
	Dasyornis_broadbenti 2112210100100101111110111110110211011100200000-0-
	Pardalotus_striatus 1012111001001111001000110110111211010000201-0110-
	Gerygone_fusca 10121111010110111110101111101102111101002000-1110
	Acanthiza_pusilla 20121111010111111110101111111102111101002000-1110
	Cissomela_pectoralis 1012011100001011011000111110110211110100201-01110
	Ptilotula_penicillata 1012112110011111111000110110110211110100201-11010
	Pomatostomus_superciliosus 1112211111111111001110111110110210010100200001010
	Orthonyx_temminckii 2112011111111111111010111111110211111100201-01010
	Cinclosoma_punctatum 1112-10100001111011010110111111210010100201-01010
	Ptilorrhoa_caerulescens 1112010110001111111010110101110210010100201-01010
	Coracina_tenuirostris 00120120100111011110011101110--211110000201-01111
	Pericrocotus_flammeus 001201201000200100100011011110-211110000201-01111
	Mohoua_ochrocephala 20121111010111010010001111110--21011?1002000-1010
	Falcunculus_frontatus 101211100000110110101011110110-210110000201-01011
	Pteruthius_melanotis 10121111010011111110001111111102101100002001-100-
	Colluricincla_harmonica 101201111000201110100011011110-211110000201-11111
	Oriolus_sagittatus 111201201000100100100011010010-211110000211-11011
	Machaerirhynchus_nigripectus 10122121100110111110001101000--2111100002000-1010
	Artamus_leucorhynchus 00121120100020010010011101100--111110000201-0100-
	Tchagra_senegalus 20121111000111011110111111110--110110000201-0100-
	Pityriasis_gymnocephala 10121110100120111110011101110--2111100002001-1111
	Aegithina_lafresnayei 21122110100111011110111111110--2101100002000-100-
	Platysteira_castanea 101221210101111111101111111110-2101101002001-1110
	Prionops_plumatus 10122120000010111110011111110--211110100201-11110
	Dicrurus_hottentotus 101221201000?0010010001101010--111110000201-01110
	Hypothymis_azurea 10121120100110011110001101010--211110001201-11111
	Paradisaea_apoda 11122120100020011110011111110--2111101002001-1111
	Struthidea_cinerea 10122120100110011111001111110--1101100002001-1110
	Lanius_collurio 00120110100111010111001101110--1111100002000-1010
	Platylophus_galericulatus 111221111001200110101111011110-2101101002001-1110
	Corvus_brachyrhynchos 10121121100011010010001101110--211010000201-01110
	Loboparadisea_sericea 1112111110?0101110100011011111021011?100201-01110
	Melanocharis_nigra 0112111111?0110100100011011011021111?100201-01111
	Melanocharis_versteri 1112111111001101001000111111110211110100201-01111
	Oedistoma_iliophus 111201111001111100101011011011021111?100201-01111
	Callaeas_cinerea 10122111000010011111101111111112111100002001-100-
	Heteralocha_gouldi 20122111100110011111101111111112101100002000-1110
	Notiomystis_cincta 20121111010120111110001111101102111101002001-1110
	Petroica_phoenicea 11122121110111010110001101101112111111002001-1111
	Microeca_leucophaea 0012011011001101011000110100111211110100201-0110-
	Picathartes_gymnocephalus 20121111010011011111101111011101100100002001-100-
	Eupetes_macrocerus 2012210101000001111110111101110010010000201-0100-
	Hyliota_flavigaster 11120121110020110110001111111101101100002000-1110
	Culicicapa_ceylonensis 11122120010010110010001111111102111100002000-111?
	Poecile_atricapillus 21121121000011010110001111101102111101002001-110-
	Remiz_pendulinus 01120101000010010010001111101102111101012000-1110
	Calandrella_cinerea 01120110000020010110001101111112110110012000-1110
	Sylvietta_rufescens 11121111000111010110001111101102101101002101-1110
	Cisticola_anonymus 11122110010100110111101111111101101100002000-110-
	Nesillas_typica 111221111000011101101011111111111111000?2000-1010
	Locustella_lanceolata 10120111000001010111101101101111101100012000-1010
	Donacobius_atricapillus 10122110110011010110111111111101101100012000-1110
	Pnoepyga_pusilla 21121111010011011111111111101112110100012000-0---
	Hirundo_rustica 0012011010001101000001110110111211010001201-01010
	Pycnonotus_cafer 1112212111011001111101111111110211110100201-01111
	Sylvia_borin 1112011100001101001000110110111111110000201-01111
	Leiothrix_lutea 10122111110111010110101111111112111101012001-1111
	Phylloscopus_trochilus 10120111010021010110001111111112111101012001-1111
	Hylia_prasina 11121111000111111110111111111112111100012001-1111
	Aegithalos_caudatus 1012212110001111111010111111110211110?012001-1010
	Dulus_dominicus 1112212011001000001000110111111210010000201-01010
	Bombycilla_garrulus 101201101000101011100111011111121101100?201-01110
	Cinclus_cinclus 1012011110001011001101110111111111010001201-0100-
	Luscinia_megarhynchos 1012011110001001101101110111111210110000201-01111
	Mimus_polyglottus 1012112010001110001100110111111111010001201-11011
	Regulus_ignicapillus 10121111110011101110101101101112111100012001-1110
	Tichodroma_muraria 1012011010002000111001110111111210110001201-01111
	Certhia_familiaris 10121120010010111110001101111112111100002001-1111
	Troglodytes_troglodytes 11120101010011111111001101101112111100002001-100-
	Dicaeum_trigonostigma 1012011011101101011100110111111111110100201-01111
	Irena_puella 1012111101002101011000110100111111110000201-01111
	Plocepasser_mahali 1012011110101101111100110110110111110000201-01010
	Taeniopygia_guttata 0012011100001001001100110111111110010000201-01010
	Passer_domesticus 1012011010101001001100110110111211010000201-01111
	Motacilla_flava 0012012010112001001100111110111211010000201-01010
	Chloris_chloris 1012011000001001011000110110111211011000201-01111
	Emberiza_calandra 1012011000001001011000110110111211011000201-01111
	Calcarius_lapponicus 1012010100011001011000110110111211011000201-0110-
	Geospiza_fuliginosa 1112010110101111111000110110111211111100201-01110
	Coereba_flaveola 10120111101011010111101101101112111100002000-1110
	Melospiza_melodia 1012112100001001011000110111111211110?002000-1110
;
END;
begin mrbayes;
set autoclose=yes nowarn=yes;
	ctype ordered: 6 9 10 12 18 37 46;
lset coding=variable;
	lset rates=gamma ngammacat=4;
constraint node1 partial = Trogon_melanurus Picus_viridis Merops_orientalis Cariama_cristata Falco_sparverius Nestor_notabilis Acanthisitta_chloris Eurylaimus_ochromalus Thamnophilus_torquatus Tyrannus_tyrannus Menura_novaehollandiae Corvus_brachyrhynchos Poecile_atricapillus Emberiza_calandra : Columba_livia;
constraint node2 partial = Trogon_melanurus Picus_viridis Merops_orientalis : Columba_livia Cariama_cristata Falco_sparverius Nestor_notabilis Acanthisitta_chloris Eurylaimus_ochromalus Thamnophilus_torquatus Tyrannus_tyrannus Menura_novaehollandiae Corvus_brachyrhynchos Poecile_atricapillus Emberiza_calandra;
constraint node3 partial = Picus_viridis Merops_orientalis : Columba_livia Trogon_melanurus Cariama_cristata Falco_sparverius Nestor_notabilis Acanthisitta_chloris Eurylaimus_ochromalus Thamnophilus_torquatus Tyrannus_tyrannus Menura_novaehollandiae Corvus_brachyrhynchos Poecile_atricapillus Emberiza_calandra;
constraint node4 partial = Cariama_cristata Falco_sparverius Nestor_notabilis Acanthisitta_chloris Eurylaimus_ochromalus Thamnophilus_torquatus Tyrannus_tyrannus Menura_novaehollandiae Corvus_brachyrhynchos Poecile_atricapillus Emberiza_calandra : Columba_livia Trogon_melanurus Picus_viridis Merops_orientalis;
constraint node5 partial = Falco_sparverius Nestor_notabilis Acanthisitta_chloris Eurylaimus_ochromalus Thamnophilus_torquatus Tyrannus_tyrannus Menura_novaehollandiae Corvus_brachyrhynchos Poecile_atricapillus Emberiza_calandra : Columba_livia Trogon_melanurus Picus_viridis Merops_orientalis Cariama_cristata;
constraint node6 partial = Nestor_notabilis Acanthisitta_chloris Eurylaimus_ochromalus Thamnophilus_torquatus Tyrannus_tyrannus Menura_novaehollandiae Corvus_brachyrhynchos Poecile_atricapillus Emberiza_calandra : Columba_livia Trogon_melanurus Picus_viridis Merops_orientalis Cariama_cristata Falco_sparverius;
constraint node7 partial = Acanthisitta_chloris Eurylaimus_ochromalus Thamnophilus_torquatus Tyrannus_tyrannus Menura_novaehollandiae Corvus_brachyrhynchos Poecile_atricapillus Emberiza_calandra : Columba_livia Trogon_melanurus Picus_viridis Merops_orientalis Cariama_cristata Falco_sparverius Nestor_notabilis;
constraint node8 partial = Eurylaimus_ochromalus Thamnophilus_torquatus Tyrannus_tyrannus Menura_novaehollandiae Corvus_brachyrhynchos Poecile_atricapillus Emberiza_calandra : Columba_livia Trogon_melanurus Picus_viridis Merops_orientalis Cariama_cristata Falco_sparverius Nestor_notabilis Acanthisitta_chloris;
constraint node9 partial = Eurylaimus_ochromalus Thamnophilus_torquatus Tyrannus_tyrannus : Columba_livia Trogon_melanurus Picus_viridis Merops_orientalis Cariama_cristata Falco_sparverius Nestor_notabilis Acanthisitta_chloris Menura_novaehollandiae Corvus_brachyrhynchos Poecile_atricapillus Emberiza_calandra;
constraint node10 partial = Thamnophilus_torquatus Tyrannus_tyrannus : Columba_livia Trogon_melanurus Picus_viridis Merops_orientalis Cariama_cristata Falco_sparverius Nestor_notabilis Acanthisitta_chloris Eurylaimus_ochromalus Menura_novaehollandiae Corvus_brachyrhynchos Poecile_atricapillus Emberiza_calandra;
constraint node11 partial = Menura_novaehollandiae Corvus_brachyrhynchos Poecile_atricapillus Emberiza_calandra : Columba_livia Trogon_melanurus Picus_viridis Merops_orientalis Cariama_cristata Falco_sparverius Nestor_notabilis Acanthisitta_chloris Eurylaimus_ochromalus Thamnophilus_torquatus Tyrannus_tyrannus;
constraint node12 partial = Corvus_brachyrhynchos Poecile_atricapillus Emberiza_calandra : Columba_livia Trogon_melanurus Picus_viridis Merops_orientalis Cariama_cristata Falco_sparverius Nestor_notabilis Acanthisitta_chloris Eurylaimus_ochromalus Thamnophilus_torquatus Tyrannus_tyrannus Menura_novaehollandiae;
constraint node13 partial = Poecile_atricapillus Emberiza_calandra : Columba_livia Trogon_melanurus Picus_viridis Merops_orientalis Cariama_cristata Falco_sparverius Nestor_notabilis Acanthisitta_chloris Eurylaimus_ochromalus Thamnophilus_torquatus Tyrannus_tyrannus Menura_novaehollandiae Corvus_brachyrhynchos;
prset topologypr = constraints(node1,node2,node3,node4,node5,node6,node7,node8,node9,node10,node11,node12,node13);
	mcmcp temp=0.1 nchain=4 samplefreq=4000 printfr=1000 nruns=2;
	mcmc ngen=30000000;
	sumt burnin=0.25 contype=Allcompat;
	sump;
end;
