# Supplementary material for: Comparative anatomy of the passerine carpometacarpus helps illuminate the early fossil record of crown Passeriformes
Source: J Anat. 2022 Sep 7;242(3):495–509. doi: 10.1111/joa.13761 (PMC9919509; doi:10.1111/joa.13761)
Supplement: Supplementary file 5 — Appendix S2 [file JOA-242-495-s003.zip › JOA_13761_complete_constraint_SuppInfo.phy]

('Columba_livia',(('Trogon_melanurus',(('Picus_viridis','Capito_niger'),'Merops_orientalis')),('Cariama_cristata',(('Micrastur_ruficollis','Falco_sparverius'),(('Nestor_notabilis','Psittacus_erithacus'),('Zygodactylus_luberonensis_SMFAv519',((('Xenicus_longipes','Xenicus_gilviventris'),'Acanthisitta_chloris'),(((((('Corydon_sumatranus','Psarisomus_dalhousiae'),('Eurylaimus_ochromalus',('Serilophus_lunatus','Cymbirhynchus_macrorhynchos'))),(('Philepitta_castanea','Philepitta_schlegeli'),'Neodrepanis_coruscans')),(('Calyptomena_hosii','Calyptomena_viridis'),('Pitta_sordida','Hydrornis_gurneyi'))),(((((((('Glyphorhynchus_spirurus','Xiphorhynchus_guttatus'),('Xenops_minutus','Furnarius_rufus')),'Sclerurus_mexicanus'),'Formicarius_analis'),'Liosceles_thoracicus'),'Myrmothera_campanisona'),('Melanopareia_torquata',('Conopophaga_lineata',('Myrmornis_torquata',('Thamnophilus_torquatus','Thamnophilus_aethiops'))))),(('Neopelma_chrysocephalum','Ceratopipra_erythrocephala'),(('Cotinga_cayana','Rupicola_peruvianus'),(('Schiffornis_virescens','Tityra_semifasciata'),(('Myiobius_barbatus','Oxyruncus_cristatus'),('Piprites_chloris',('Platyrinchus_mystaceus',('Tachuris_rubrigastra',('Mionectes_olivaceus',('Hirundinea_ferruginea',('Tyrannus_tyrannus','Elaenia_flavogaster')))))))))))),(('Atrichornis_rufescens','Menura_novaehollandiae'),((('Sericulus_chrysocephalus','Ptilonorhynchus_violaceus'),('Cormobates_leucophaea','Climacteris_melanurus')),((('Malurus_melanocephalus','Stipiturus_malachurus'),('Dasyornis_broadbenti',((('Gerygone_fusca','Acanthiza_pusilla'),'Pardalotus_striatus'),('Cissomela_pectoralis','Ptilotula_penicillata')))),(('Pomatostomus_superciliosus','Orthonyx_temminckii'),(((('Coracina_tenuirostris','Pericrocotus_flammeus'),('Mohoua_ochrocephala',(('Falcunculus_frontatus',('Pteruthius_melanotis',('Colluricincla_harmonica','Oriolus_sagittatus'))),(('Machaerirhynchus_nigripectus',('Artamus_leucorhynchus',((('Aegithina_lafresnayei','Pityriasis_gymnocephala'),'Tchagra_senegalus'),('Platysteira_castanea','Prionops_plumatus')))),('Dicrurus_hottentotus',(('Hypothymis_azurea','Paradisaea_apoda'),('Struthidea_cinerea',(('Platylophus_galericulatus','Lanius_collurio'),'Corvus_brachyrhynchos')))))))),('Ptilorrhoa_caerulescens','Cinclosoma_punctatum')),('Loboparadisea_sericea',(('Oedistoma_iliophus',('Melanocharis_versteri','Melanocharis_nigra')),((('Heteralocha_gouldi','Callaeas_cinerea'),'Notiomystis_cincta'),((('Petroica_phoenicea','Microeca_leucophaea'),('Picathartes_gymnocephalus','Eupetes_macrocerus')),(((('Remiz_pendulinus','Poecile_atricapillus'),('Calandrella_cinerea',('Sylvietta_rufescens',('Cisticola_anonymus',(('Nesillas_typica',('Donacobius_atricapillus','Locustella_lanceolata')),(('Pnoepyga_pusilla','Hirundo_rustica'),(('Pycnonotus_cafer',('Sylvia_borin','Leiothrix_lutea')),('Phylloscopus_trochilus',('Hylia_prasina','Aegithalos_caudatus'))))))))),('Hyliota_flavigaster','Culicicapa_ceylonensis')),((((('Luscinia_megarhynchos','Mimus_polyglottus'),'Cinclus_cinclus'),('Regulus_ignicapillus',('Tichodroma_muraria',('Certhia_familiaris','Troglodytes_troglodytes')))),('Dulus_dominicus','Bombycilla_garrulus')),('Dicaeum_trigonostigma',('Irena_puella',('Plocepasser_mahali',('Taeniopygia_guttata',('Passer_domesticus',('Motacilla_flava',('Chloris_chloris',(('Emberiza_calandra','Calcarius_lapponicus'),(('Geospiza_fuliginosa','Coereba_flaveola'),'Melospiza_melodia'))))))))))))))))))))))))))));
