# Supplementary material for: Comparative anatomy of the passerine carpometacarpus helps illuminate the early fossil record of crown Passeriformes
Source: J Anat. 2022 Sep 7;242(3):495–509. doi: 10.1111/joa.13761 (PMC9919509; doi:10.1111/joa.13761)
Supplement: Supplementary file 5 — Appendix S2 [file JOA-242-495-s003.zip › JOA_13761_mapstates_SuppInfo.out]

 
Tree 0, char. 0 (2.232 steps) 
              ,--0.253 'Columba_livia'
              |                     ,--0.287 'Trogon_melanurus'
              |             ,--0.287|             ,--0.295 'Merops_orientalis'
|--0.253-0.287|             |       `--0.292-0.295|             ,--0.353 'Capito_niger'
              |             |                     `--0.292-0.295---0.292 'Picus_viridis'
              `--0.261-0.287|             ,--0.290 'Cariama_cristata'
                            |             |                     ,--0.261 'Falco_sparverius'
                            |             |             ,--0.261---0.251 'Micrastur_ruficollis'
                            `--0.261-0.287|             |                     ,--0.252 'Psittacus_erithacus'
                                          |             |             ,--0.252---0.225 'Nestor_notabilis'
                                          |             |             |             ,--? 'Zygodactylus_luberonensis_SMFA
                                          `--0.261-0.287|             |             |                           ,--0.290 'Acanthisitta_chloris'
                                                        |             |             |             ,--0.272-0.288|             ,--0.288 'Xenicus_gilviventris'
                                                        |             |             |             |             `--0.272-0.288---0.272 'Xenicus_longipes'
                                                        `--0.261-0.287|             |             |                                                                     ,--0.274 'Hydrornis_gurneyi'
                                                                      |             |             |                                                       ,--0.253-0.272---0.251 'Pitta_sordida'
                                                                      |             |             |                                         ,--0.253-0.272|       ,--0.250 'Calyptomena_hosii'
                                                                      |             |             |                                         |             `--0.253---0.253 'Calyptomena_viridis'
                                                                      |             |             |                                         |                     ,--0.243 'Neodrepanis_coruscans'
                                                                      `--0.261-0.288|             |                           ,--0.271-0.272|             ,--0.271|       ,--0.271 'Philepitta_schlegeli'
                                                                                    |             |                           |             |             |       `--0.271---0.271 'Philepitta_castanea'
                                                                                    |             |                           |             `--0.271-0.272|                           ,--0.244 'Psarisomus_dalhousiae'
                                                                                    |             |                           |                           |             ,--0.271-0.272---0.272 'Corydon_sumatranus'
                                                                                    |             |                           |                           `--0.271-0.272|             ,--0.272 'Eurylaimus_ochromalus'
                                                                                    |             |                           |                                         `--0.271-0.272|             ,--0.268 'Serilophus_lunatus'
                                                                                    |             |                           |                                                       `--0.271-0.272---0.272 'Cymbirhynchus_macrorhynchos'
                                                                                    |             |                           |                                         ,--0.301 'Melanopareia_torquata'
                                                                                    |             |                           |                           ,--0.298-0.301|             ,--0.291 'Conopophaga_lineata'
                                                                                    `--0.271-0.288|             ,--0.271-0.288|                           |             `--0.298-0.301|             ,--0.298 'Myrmornis_torquata'
                                                                                                  |             |             |                           |                           `--0.298-0.301|       ,--0.308 'Thamnophilus_torquatus'
                                                                                                  |             |             |             ,--0.298-0.301|                                         `--0.308---0.311 'Thamnophilus_aethiops'
                                                                                                  |             |             |             |             |             ,--0.317 'Myrmothera_campanisona'
                                                                                                  |             |             |             |             |             |             ,--0.337 'Liosceles_thoracicus'
                                                                                                  |             |             |             |             `--0.298-0.317|             |       ,--0.297 'Formicarius_analis'
                                                                                                  |             |             |             |                           `--0.298-0.317|       |       ,--0.289 'Sclerurus_mexicanus'
                                                                                                  |             |             |             |                                         `--0.297|       |                           ,--0.259 'Furnarius_rufus'
                                                                                                  |             |             `--0.271-0.288|                                                 `--0.289|             ,--0.258-0.259---0.244 'Xenops_minutus'
                                                                                                  |             |                           |                                                         `--0.258-0.259|       ,--0.255 'Xiphorhynchus_guttatus'
                                                                                                  |             |                           |                                                                       `--0.258---0.258 'Glyphorhynchus_spirurus'
                                                                                                  |             |                           |                           ,--0.257 'Ceratopipra_erythrocephala'
                                                                                                  |             |                           |             ,--0.257-0.274---0.274 'Neopelma_chrysocephalum'
                                                                                                  |             |                           |             |                     ,--0.248 'Rupicola_peruvianus'
                                                                                                  |             |                           `--0.257-0.274|             ,--0.248---0.234 'Cotinga_cayana'
                                                                                                  |             |                                         |             |                     ,--0.246 'Schiffornis_virescens'
                                                                                                  `--0.271-0.288|                                         `--0.248-0.274|             ,--0.246---0.221 'Tityra_semifasciata'
                                                                                                                |                                                       |             |                           ,--0.291 'Myiobius_barbatus'
                                                                                                                |                                                       `--0.248-0.274|             ,--0.257-0.274---0.257 'Oxyruncus_cristatus'
                                                                                                                |                                                                     `--0.257-0.274|             ,--0.282 'Piprites_chloris'
                                                                                                                |                                                                                   `--0.257-0.274|             ,--0.274 'Platyrinchus_mystaceus'
                                                                                                                |                                                                                                 `--0.257-0.274|             ,--0.241 'Tachuris_rubrigastra'
                                                                                                                |                                                                                                               `--0.246-0.250|             ,--0.246 'Mionectes_olivaceus'
                                                                                                                |                                                                                                                             `--0.246-0.250|             ,--0.250 'Hirundinea_ferruginea'
                                                                                                                |                                                                                                                                           `--0.246-0.250|             ,--0.243 'Tyrannus_tyrannus'
                                                                                                                |                                                                                                                                                         `--0.246-0.250---0.273 'Elaenia_flavogaster'
                                                                                                                |                     ,--0.354 'Atrichornis_rufescens'
                                                                                                                |             ,--0.318---0.318 'Menura_novaehollandiae'
                                                                                                                |             |                                         ,--0.248 'Sericulus_chrysocephalus'
                                                                                                                |             |                           ,--0.255-0.260---0.260 'Ptilonorhynchus_violaceus'
                                                                                                                |             |             ,--0.255-0.260|       ,--0.238 'Cormobates_leucophaea'
                                                                                                                |             |             |             `--0.255---0.255 'Climacteris_melanurus'
                                                                                                                `--0.271-0.293|             |                                         ,--0.257 'Stipiturus_malachurus'
                                                                                                                              |             |                           ,--0.271-0.293---0.341 'Malurus_melanocephalus'
                                                                                                                              |             |                           |             ,--0.312 'Dasyornis_broadbenti'
                                                                                                                              |             |             ,--0.271-0.293|             |                           ,--0.261 'Ptilotula_penicillata'
                                                                                                                              |             |             |             `--0.271-0.293|             ,--0.268-0.274---0.274 'Cissomela_pectoralis'
                                                                                                                              `--0.271-0.293|             |                           `--0.268-0.274|             ,--0.261 'Pardalotus_striatus'
                                                                                                                                            |             |                                         `--0.268-0.274|             ,--0.281 'Acanthiza_pusilla'
                                                                                                                                            |             |                                                       `--0.268-0.274---0.268 'Gerygone_fusca'
                                                                                                                                            |             |                     ,--0.333 'Orthonyx_temminckii'
                                                                                                                                            |             |             ,--0.293---0.293 'Pomatostomus_superciliosus'
                                                                                                                                            |             |             |                                   ,--0.315 'Ptilorrhoa_caerulescens'
                                                                                                                                            `--0.271-0.293|             |                           ,--0.303---0.303 'Cinclosoma_punctatum'
                                                                                                                                                          |             |                           |                     ,--0.248 'Pericrocotus_flammeus'
                                                                                                                                                          |             |                           |             ,--0.248---0.239 'Coracina_tenuirostris'
                                                                                                                                                          |             |             ,--0.276-0.293|             |             ,--0.271 'Mohoua_ochrocephala'
                                                                                                                                                          |             |             |             |             |             |                           ,--0.280 'Falcunculus_frontatus'
                                                                                                                                                          |             |             |             `--0.271-0.280|             |             ,--0.271-0.280|             ,--0.293 'Pteruthius_melanotis'
                                                                                                                                                          |             |             |                           |             |             |             `--0.271-0.280|       ,--0.260 'Oriolus_sagittatus'
                                                                                                                                                          `--0.276-0.293|             |                           `--0.271-0.280|             |                           `--0.268---0.268 'Colluricincla_harmonica'
                                                                                                                                                                        |             |                                         |             |                           ,--0.249 'Dicrurus_hottentotus'
                                                                                                                                                                        |             |                                         |             |                           |                     ,--0.284 'Paradisaea_apoda'
                                                                                                                                                                        |             |                                         `--0.271-0.280|             ,--0.270-0.280|             ,--0.284---0.300 'Hypothymis_azurea'
                                                                                                                                                                        |             |                                                       |             |             `--0.270-0.280|       ,--0.270 'Struthidea_cinerea'
                                                                                                                                                                        |             |                                                       |             |                           `--0.270|             ,--0.238 'Corvus_brachyrhynchos'
                                                                                                                                                                        |             |                                                       |             |                                   `--0.241-0.270|             ,--0.302 'Platylophus_galericulatus'
                                                                                                                                                                        |             |                                                       `--0.271-0.280|                                                 `--0.241-0.270---0.241 'Lanius_collurio'
                                                                                                                                                                        `--0.276-0.293|                                                                     |             ,--0.308 'Machaerirhynchus_nigripectus'
                                                                                                                                                                                      |                                                                     |             |             ,--0.260 'Artamus_leucorhynchus'
                                                                                                                                                                                      |                                                                     `--0.271-0.306|             |                           ,--0.279 'Prionops_plumatus'
                                                                                                                                                                                      |                                                                                   `--0.271-0.306|             ,--0.279-0.306---0.313 'Platysteira_castanea'
                                                                                                                                                                                      |                                                                                                 `--0.279-0.306|             ,--0.306 'Tchagra_senegalus'
                                                                                                                                                                                      |                                                                                                               `--0.281-0.306|             ,--0.311 'Aegithina_lafresnayei'
                                                                                                                                                                                      |                                                                                                                             `--0.281-0.306---0.281 'Pityriasis_gymnocephala'
                                                                                                                                                                                      |             ,--0.299 'Loboparadisea_sericea'
                                                                                                                                                                                      |             |                           ,--0.292 'Oedistoma_iliophus'
                                                                                                                                                                                      |             |             ,--0.276-0.292|       ,--0.265 'Melanocharis_versteri'
                                                                                                                                                                                      |             |             |             `--0.276---0.276 'Melanocharis_nigra'
                                                                                                                                                                                      `--0.276-0.293|             |                           ,--0.248 'Notiomystis_cincta'
                                                                                                                                                                                                    |             |             ,--0.265-0.281|       ,--0.281 'Heteralocha_gouldi'
                                                                                                                                                                                                    |             |             |             `--0.281---0.293 'Callaeas_cinerea'
                                                                                                                                                                                                    `--0.276-0.292|             |                                   ,--0.371 'Eupetes_macrocerus'
                                                                                                                                                                                                                  |             |                           ,--0.341---0.341 'Picathartes_gymnocephalus'
                                                                                                                                                                                                                  |             |             ,--0.265-0.281|       ,--0.241 'Microeca_leucophaea'
                                                                                                                                                                                                                  |             |             |             `--0.258---0.258 'Petroica_phoenicea'
                                                                                                                                                                                                                  `--0.265-0.281|             |                                         ,--0.265 'Culicicapa_ceylonensis'
                                                                                                                                                                                                                                |             |                           ,--0.264-0.265---0.248 'Hyliota_flavigaster'
                                                                                                                                                                                                                                |             |                           |                     ,--0.257 'Remiz_pendulinus'
                                                                                                                                                                                                                                |             |             ,--0.264-0.265|             ,--0.264---0.264 'Poecile_atricapillus'
                                                                                                                                                                                                                                |             |             |             |             |             ,--0.248 'Calandrella_cinerea'
                                                                                                                                                                                                                                |             |             |             `--0.264-0.265|             |       ,--0.273 'Sylvietta_rufescens'
                                                                                                                                                                                                                                `--0.265-0.281|             |                           `--0.264-0.265|       |       ,--0.314 'Cisticola_anonymus'
                                                                                                                                                                                                                                              |             |                                         `--0.273|       |               ,--0.287 'Nesillas_typica'
                                                                                                                                                                                                                                              |             |                                                 |       |       ,--0.287|       ,--0.287 'Donacobius_atricapillus'
                                                                                                                                                                                                                                              |             |                                                 `--0.287|       |       `--0.287---0.256 'Locustella_lanceolata'
                                                                                                                                                                                                                                              |             |                                                         |       |               ,--0.279 'Hirundo_rustica'
                                                                                                                                                                                                                                              |             |                                                         `--0.287|       ,--0.287---0.307 'Pnoepyga_pusilla'
                                                                                                                                                                                                                                              |             |                                                                 |       |               ,--0.249 'Phylloscopus_trochilus'
                                                                                                                                                                                                                                              |             |                                                                 `--0.287|       ,--0.287|       ,--0.287 'Aegithalos_caudatus'
                                                                                                                                                                                                                                              `--0.265-0.270|                                                                         |       |       `--0.287---0.291 'Hylia_prasina'
                                                                                                                                                                                                                                                            |                                                                         `--0.287|             ,--0.288 'Pycnonotus_cafer'
                                                                                                                                                                                                                                                            |                                                                                 `--0.287-0.288|             ,--0.327 'Leiothrix_lutea'
                                                                                                                                                                                                                                                            |                                                                                               `--0.287-0.288---0.249 'Sylvia_borin'
                                                                                                                                                                                                                                                            |                                         ,--0.265 'Bombycilla_garrulus'
                                                                                                                                                                                                                                                            |                           ,--0.265-0.270---0.292 'Dulus_dominicus'
                                                                                                                                                                                                                                                            |                           |                           ,--0.224 'Cinclus_cinclus'
                                                                                                                                                                                                                                                            |             ,--0.265-0.270|             ,--0.237-0.246|             ,--0.237 'Mimus_polyglottus'
                                                                                                                                                                                                                                                            |             |             |             |             `--0.237-0.246---0.246 'Luscinia_megarhynchos'
                                                                                                                                                                                                                                                            |             |             `--0.254-0.270|             ,--0.294 'Regulus_ignicapillus'
                                                                                                                                                                                                                                                            |             |                           `--0.254-0.270|             ,--0.237 'Tichodroma_muraria'
                                                                                                                                                                                                                                                            `--0.265-0.270|                                         `--0.254-0.259|             ,--0.259 'Troglodytes_troglodytes'
                                                                                                                                                                                                                                                                          |                                                       `--0.254-0.259---0.254 'Certhia_familiaris'
                                                                                                                                                                                                                                                                          |       ,--0.270 'Dicaeum_trigonostigma'
                                                                                                                                                                                                                                                                          |       |       ,--0.302 'Irena_puella'
                                                                                                                                                                                                                                                                          `--0.270|       |       ,--0.270 'Plocepasser_mahali'
                                                                                                                                                                                                                                                                                  `--0.270|       |       ,--0.264 'Taeniopygia_guttata'
                                                                                                                                                                                                                                                                                          `--0.270|       |             ,--0.254 'Passer_domesticus'
                                                                                                                                                                                                                                                                                                  `--0.264|             |             ,--0.246 'Motacilla_flava'
                                                                                                                                                                                                                                                                                                          `--0.254-0.262|             |             ,--0.262 'Chloris_chloris'
                                                                                                                                                                                                                                                                                                                        `--0.254-0.262|             |                           ,--0.241 'Calcarius_lapponicus'
                                                                                                                                                                                                                                                                                                                                      `--0.254-0.262|             ,--0.254-0.262---0.265 'Emberiza_calandra'
                                                                                                                                                                                                                                                                                                                                                    `--0.254-0.262|             ,--0.250 'Melospiza_melodia'
                                                                                                                                                                                                                                                                                                                                                                  `--0.254-0.262|       ,--0.272 'Coereba_flaveola'
                                                                                                                                                                                                                                                                                                                                                                                `--0.262---0.262 'Geospiza_fuliginosa'
 
Tree 0, char. 1 (4.388 steps) 
        ,--0.193 'Columba_livia'
        |                     ,--0.233 'Trogon_melanurus'
        |       ,--0.193-0.233|             ,--0.266 'Merops_orientalis'
|--0.193|       |             `--0.193-0.233|       ,--0.180 'Capito_niger'
        |       |                           `--0.180---0.169 'Picus_viridis'
        `--0.193|             ,--0.154 'Cariama_cristata'
                |             |                     ,--0.266 'Falco_sparverius'
                |             |             ,--0.209---0.209 'Micrastur_ruficollis'
                `--0.154-0.193|             |                           ,--0.126 'Psittacus_erithacus'
                              |             |             ,--0.126-0.147---0.147 'Nestor_notabilis'
                              |             |             |             ,--? 'Zygodactylus_luberonensis_SMFA
                              `--0.154-0.193|             |             |                           ,--0.092 'Acanthisitta_chloris'
                                            |             |             |             ,--0.092-0.147|             ,--0.084 'Xenicus_gilviventris'
                                            |             |             |             |             `--0.092-0.147---0.150 'Xenicus_longipes'
                                            `--0.126-0.147|             |             |                                                               ,--0.199 'Hydrornis_gurneyi'
                                                          |             |             |                                                       ,--0.168---0.168 'Pitta_sordida'
                                                          |             |             |                                         ,--0.151-0.161|             ,--0.161 'Calyptomena_hosii'
                                                          |             |             |                                         |             `--0.151-0.161---0.078 'Calyptomena_viridis'
                                                          |             |             |                                         |                           ,--0.085 'Neodrepanis_coruscans'
                                                          `--0.096-0.147|             |                           ,--0.151-0.152|             ,--0.135-0.147|             ,--0.147 'Philepitta_schlegeli'
                                                                        |             |                           |             |             |             `--0.135-0.147---0.135 'Philepitta_castanea'
                                                                        |             |                           |             `--0.151-0.152|                     ,--0.151 'Psarisomus_dalhousiae'
                                                                        |             |                           |                           |             ,--0.151---0.109 'Corydon_sumatranus'
                                                                        |             |                           |                           `--0.151-0.152|             ,--0.167 'Eurylaimus_ochromalus'
                                                                        |             |                           |                                         `--0.151-0.167|             ,--0.168 'Serilophus_lunatus'
                                                                        |             |                           |                                                       `--0.151-0.167---0.134 'Cymbirhynchus_macrorhynchos'
                                                                        |             |                           |                                         ,--0.152 'Melanopareia_torquata'
                                                                        |             |                           |                           ,--0.151-0.152|             ,--0.089 'Conopophaga_lineata'
                                                                        `--0.096-0.147|             ,--0.151-0.152|                           |             `--0.151-0.152|             ,--0.174 'Myrmornis_torquata'
                                                                                      |             |             |                           |                           `--0.151-0.174|             ,--0.108 'Thamnophilus_torquatus'
                                                                                      |             |             |             ,--0.151-0.152|                                         `--0.151-0.174---0.179 'Thamnophilus_aethiops'
                                                                                      |             |             |             |             |             ,--0.109 'Myrmothera_campanisona'
                                                                                      |             |             |             |             |             |             ,--0.115 'Liosceles_thoracicus'
                                                                                      |             |             |             |             `--0.115-0.122|             |             ,--0.173 'Formicarius_analis'
                                                                                      |             |             |             |                           `--0.115-0.122|             |             ,--0.095 'Sclerurus_mexicanus'
                                                                                      |             |             |             |                                         `--0.115-0.122|             |                           ,--0.100 'Furnarius_rufus'
                                                                                      |             |             `--0.151-0.152|                                                       `--0.115-0.122|             ,--0.115-0.122---0.122 'Xenops_minutus'
                                                                                      |             |                           |                                                                     `--0.115-0.122|       ,--0.169 'Xiphorhynchus_guttatus'
                                                                                      |             |                           |                                                                                   `--0.169---0.176 'Glyphorhynchus_spirurus'
                                                                                      |             |                           |               ,--0.250 'Ceratopipra_erythrocephala'
                                                                                      |             |                           |       ,--0.206---0.206 'Neopelma_chrysocephalum'
                                                                                      |             |                           |       |               ,--0.161 'Rupicola_peruvianus'
                                                                                      |             |                           `--0.161|       ,--0.161---0.161 'Cotinga_cayana'
                                                                                      |             |                                   |       |               ,--0.130 'Schiffornis_virescens'
                                                                                      `--0.096-0.147|                                   `--0.161|       ,--0.161---0.186 'Tityra_semifasciata'
                                                                                                    |                                           |       |               ,--0.124 'Myiobius_barbatus'
                                                                                                    |                                           `--0.161|       ,--0.161---0.233 'Oxyruncus_cristatus'
                                                                                                    |                                                   `--0.161|       ,--0.209 'Piprites_chloris'
                                                                                                    |                                                           `--0.161|             ,--0.150 'Platyrinchus_mystaceus'
                                                                                                    |                                                                   `--0.150-0.154|             ,--0.134 'Tachuris_rubrigastra'
                                                                                                    |                                                                                 `--0.150-0.154|       ,--0.168 'Mionectes_olivaceus'
                                                                                                    |                                                                                               `--0.154|       ,--0.154 'Hirundinea_ferruginea'
                                                                                                    |                                                                                                       `--0.154|       ,--0.232 'Tyrannus_tyrannus'
                                                                                                    |                                                                                                               `--0.154---0.148 'Elaenia_flavogaster'
                                                                                                    |                     ,--0.083 'Atrichornis_rufescens'
                                                                                                    |             ,--0.083---0.017 'Menura_novaehollandiae'
                                                                                                    |             |                                         ,--0.102 'Sericulus_chrysocephalus'
                                                                                                    |             |                           ,--0.096-0.102---0.096 'Ptilonorhynchus_violaceus'
                                                                                                    |             |             ,--0.096-0.102|       ,--0.061 'Cormobates_leucophaea'
                                                                                                    |             |             |             `--0.061---0.060 'Climacteris_melanurus'
                                                                                                    `--0.096-0.132|             |                                         ,--0.129 'Stipiturus_malachurus'
                                                                                                                  |             |                           ,--0.131-0.132---0.212 'Malurus_melanocephalus'
                                                                                                                  |             |                           |             ,--0.131 'Dasyornis_broadbenti'
                                                                                                                  |             |             ,--0.131-0.132|             |                     ,--0.132 'Ptilotula_penicillata'
                                                                                                                  |             |             |             `--0.131-0.132|             ,--0.132---0.174 'Cissomela_pectoralis'
                                                                                                                  `--0.096-0.132|             |                           `--0.131-0.132|             ,--0.122 'Pardalotus_striatus'
                                                                                                                                |             |                                         `--0.131-0.132|       ,--0.157 'Acanthiza_pusilla'
                                                                                                                                |             |                                                       `--0.157---0.181 'Gerygone_fusca'
                                                                                                                                |             |                     ,--0.211 'Orthonyx_temminckii'
                                                                                                                                |             |             ,--0.211---0.280 'Pomatostomus_superciliosus'
                                                                                                                                |             |             |                                   ,--0.108 'Ptilorrhoa_caerulescens'
                                                                                                                                `--0.131-0.132|             |                           ,--0.108---0.071 'Cinclosoma_punctatum'
                                                                                                                                              |             |                           |                           ,--0.132 'Pericrocotus_flammeus'
                                                                                                                                              |             |                           |             ,--0.132-0.139---0.148 'Coracina_tenuirostris'
                                                                                                                                              |             |             ,--0.132-0.139|             |             ,--0.139 'Mohoua_ochrocephala'
                                                                                                                                              |             |             |             |             |             |                           ,--0.129 'Falcunculus_frontatus'
                                                                                                                                              |             |             |             `--0.132-0.139|             |             ,--0.129-0.139|             ,--0.114 'Pteruthius_melanotis'
                                                                                                                                              |             |             |                           |             |             |             `--0.129-0.139|       ,--0.162 'Oriolus_sagittatus'
                                                                                                                                              `--0.132-0.211|             |                           `--0.132-0.139|             |                           `--0.143---0.143 'Colluricincla_harmonica'
                                                                                                                                                            |             |                                         |             |                           ,--0.078 'Dicrurus_hottentotus'
                                                                                                                                                            |             |                                         |             |                           |                     ,--0.143 'Paradisaea_apoda'
                                                                                                                                                            |             |                                         `--0.129-0.139|             ,--0.105-0.139|             ,--0.143---0.178 'Hypothymis_azurea'
                                                                                                                                                            |             |                                                       |             |             `--0.105-0.139|       ,--0.105 'Struthidea_cinerea'
                                                                                                                                                            |             |                                                       |             |                           `--0.105|             ,--0.101 'Corvus_brachyrhynchos'
                                                                                                                                                            |             |                                                       |             |                                   `--0.101-0.105|             ,--0.055 'Platylophus_galericulatus'
                                                                                                                                                            |             |                                                       `--0.129-0.139|                                                 `--0.101-0.105---0.134 'Lanius_collurio'
                                                                                                                                                            `--0.132-0.211|                                                                     |             ,--0.212 'Machaerirhynchus_nigripectus'
                                                                                                                                                                          |                                                                     |             |             ,--0.166 'Artamus_leucorhynchus'
                                                                                                                                                                          |                                                                     `--0.129-0.166|             |                           ,--0.118 'Prionops_plumatus'
                                                                                                                                                                          |                                                                                   `--0.129-0.166|             ,--0.123-0.166---0.186 'Platysteira_castanea'
                                                                                                                                                                          |                                                                                                 `--0.123-0.166|             ,--0.097 'Tchagra_senegalus'
                                                                                                                                                                          |                                                                                                               `--0.123-0.166|             ,--0.123 'Aegithina_lafresnayei'
                                                                                                                                                                          |                                                                                                                             `--0.123-0.166---0.195 'Pityriasis_gymnocephala'
                                                                                                                                                                          |             ,--0.246 'Loboparadisea_sericea'
                                                                                                                                                                          |             |                           ,--0.228 'Oedistoma_iliophus'
                                                                                                                                                                          |             |             ,--0.132-0.228|             ,--0.111 'Melanocharis_versteri'
                                                                                                                                                                          |             |             |             `--0.132-0.228---0.272 'Melanocharis_nigra'
                                                                                                                                                                          `--0.132-0.228|             |                           ,--0.136 'Notiomystis_cincta'
                                                                                                                                                                                        |             |             ,--0.118-0.136|       ,--0.088 'Heteralocha_gouldi'
                                                                                                                                                                                        |             |             |             `--0.093---0.093 'Callaeas_cinerea'
                                                                                                                                                                                        `--0.132-0.228|             |                                   ,--0.089 'Eupetes_macrocerus'
                                                                                                                                                                                                      |             |                           ,--0.089---0.065 'Picathartes_gymnocephalus'
                                                                                                                                                                                                      |             |             ,--0.118-0.120|             ,--0.181 'Microeca_leucophaea'
                                                                                                                                                                                                      |             |             |             `--0.118-0.120---0.118 'Petroica_phoenicea'
                                                                                                                                                                                                      `--0.118-0.136|             |                                   ,--0.149 'Culicicapa_ceylonensis'
                                                                                                                                                                                                                    |             |                           ,--0.149---0.187 'Hyliota_flavigaster'
                                                                                                                                                                                                                    |             |                           |                           ,--0.120 'Remiz_pendulinus'
                                                                                                                                                                                                                    |             |             ,--0.118-0.120|             ,--0.118-0.120---0.061 'Poecile_atricapillus'
                                                                                                                                                                                                                    |             |             |             |             |             ,--0.100 'Calandrella_cinerea'
                                                                                                                                                                                                                    |             |             |             `--0.118-0.120|             |             ,--0.163 'Sylvietta_rufescens'
                                                                                                                                                                                                                    `--0.118-0.120|             |                           `--0.118-0.120|             |             ,--0.263 'Cisticola_anonymus'
                                                                                                                                                                                                                                  |             |                                         `--0.128-0.163|             |                           ,--0.034 'Nesillas_typica'
                                                                                                                                                                                                                                  |             |                                                       |             |             ,--0.051-0.137|             ,--0.154 'Donacobius_atricapillus'
                                                                                                                                                                                                                                  |             |                                                       `--0.128-0.163|             |             `--0.051-0.137---0.051 'Locustella_lanceolata'
                                                                                                                                                                                                                                  |             |                                                                     |             |                           ,--0.137 'Hirundo_rustica'
                                                                                                                                                                                                                                  |             |                                                                     `--0.128-0.137|             ,--0.128-0.137---0.082 'Pnoepyga_pusilla'
                                                                                                                                                                                                                                  |             |                                                                                   |             |                           ,--0.167 'Phylloscopus_trochilus'
                                                                                                                                                                                                                                  |             |                                                                                   `--0.128-0.137|             ,--0.128-0.141|             ,--0.118 'Aegithalos_caudatus'
                                                                                                                                                                                                                                  `--0.118-0.120|                                                                                                 |             |             `--0.128-0.141---0.141 'Hylia_prasina'
                                                                                                                                                                                                                                                |                                                                                                 `--0.128-0.137|             ,--0.115 'Pycnonotus_cafer'
                                                                                                                                                                                                                                                |                                                                                                               `--0.128-0.134|             ,--0.128 'Leiothrix_lutea'
                                                                                                                                                                                                                                                |                                                                                                                             `--0.128-0.134---0.134 'Sylvia_borin'
                                                                                                                                                                                                                                                |                                         ,--0.123 'Bombycilla_garrulus'
                                                                                                                                                                                                                                                |                           ,--0.094-0.105---0.089 'Dulus_dominicus'
                                                                                                                                                                                                                                                |                           |                     ,--0.094 'Cinclus_cinclus'
                                                                                                                                                                                                                                                |             ,--0.094-0.105|             ,--0.094|       ,--0.068 'Mimus_polyglottus'
                                                                                                                                                                                                                                                |             |             |             |       `--0.092---0.092 'Luscinia_megarhynchos'
                                                                                                                                                                                                                                                |             |             `--0.094-0.105|             ,--0.065 'Regulus_ignicapillus'
                                                                                                                                                                                                                                                |             |                           `--0.094-0.105|       ,--0.121 'Tichodroma_muraria'
                                                                                                                                                                                                                                                `--0.094-0.105|                                         `--0.121|       ,--0.129 'Troglodytes_troglodytes'
                                                                                                                                                                                                                                                              |                                                 `--0.129---0.160 'Certhia_familiaris'
                                                                                                                                                                                                                                                              |             ,--0.105 'Dicaeum_trigonostigma'
                                                                                                                                                                                                                                                              |             |             ,--0.060 'Irena_puella'
                                                                                                                                                                                                                                                              `--0.094-0.105|             |             ,--0.118 'Plocepasser_mahali'
                                                                                                                                                                                                                                                                            `--0.093-0.105|             |             ,--0.030 'Taeniopygia_guttata'
                                                                                                                                                                                                                                                                                          `--0.093-0.105|             |             ,--0.093 'Passer_domesticus'
                                                                                                                                                                                                                                                                                                        `--0.093-0.105|             |             ,--0.161 'Motacilla_flava'
                                                                                                                                                                                                                                                                                                                      `--0.093-0.105|             |             ,--0.112 'Chloris_chloris'
                                                                                                                                                                                                                                                                                                                                    `--0.094-0.112|             |                           ,--0.105 'Calcarius_lapponicus'
                                                                                                                                                                                                                                                                                                                                                  `--0.094-0.112|             ,--0.094-0.105---0.090 'Emberiza_calandra'
                                                                                                                                                                                                                                                                                                                                                                `--0.094-0.105|             ,--0.053 'Melospiza_melodia'
                                                                                                                                                                                                                                                                                                                                                                              `--0.094-0.102|             ,--0.102 'Coereba_flaveola'
                                                                                                                                                                                                                                                                                                                                                                                            `--0.094-0.102---0.094 'Geospiza_fuliginosa'
 
Tree 0, char. 2 (2.416 steps) 
              ,--? 'Columba_livia'
              |                           ,--? 'Trogon_melanurus'
              |             ,--0.556-0.635|             ,--? 'Merops_orientalis'
|--0.556-0.635|             |             `--0.556-0.635|             ,--? 'Capito_niger'
              |             |                           `--0.556-0.635---? 'Picus_viridis'
              `--0.556-0.635|             ,--? 'Cariama_cristata'
                            |             |                           ,--? 'Falco_sparverius'
                            |             |             ,--0.556-0.635---? 'Micrastur_ruficollis'
                            `--0.556-0.635|             |                           ,--? 'Psittacus_erithacus'
                                          |             |             ,--0.556-0.635---? 'Nestor_notabilis'
                                          |             |             |             ,--? 'Zygodactylus_luberonensis_SMFA
                                          `--0.556-0.635|             |             |                           ,--? 'Acanthisitta_chloris'
                                                        |             |             |             ,--0.556-0.635|             ,--? 'Xenicus_gilviventris'
                                                        |             |             |             |             `--0.556-0.635---0.635 'Xenicus_longipes'
                                                        `--0.556-0.635|             |             |                                                                     ,--? 'Hydrornis_gurneyi'
                                                                      |             |             |                                                       ,--0.389-0.465---0.389 'Pitta_sordida'
                                                                      |             |             |                                         ,--0.451-0.465|             ,--0.465 'Calyptomena_hosii'
                                                                      |             |             |                                         |             `--0.451-0.465---? 'Calyptomena_viridis'
                                                                      |             |             |                                         |                           ,--0.397 'Neodrepanis_coruscans'
                                                                      `--0.556-0.635|             |                           ,--0.451-0.465|             ,--0.401-0.422|             ,--0.401 'Philepitta_schlegeli'
                                                                                    |             |                           |             |             |             `--0.401-0.422---0.422 'Philepitta_castanea'
                                                                                    |             |                           |             `--0.451-0.458|                           ,--0.458 'Psarisomus_dalhousiae'
                                                                                    |             |                           |                           |             ,--0.451-0.458---0.450 'Corydon_sumatranus'
                                                                                    |             |                           |                           `--0.451-0.458|             ,--0.451 'Eurylaimus_ochromalus'
                                                                                    |             |                           |                                         `--0.451-0.458|       ,--0.510 'Serilophus_lunatus'
                                                                                    |             |                           |                                                       `--0.504---0.504 'Cymbirhynchus_macrorhynchos'
                                                                                    |             |                           |                                         ,--? 'Melanopareia_torquata'
                                                                                    |             |                           |                           ,--0.460-0.536|       ,--0.536 'Conopophaga_lineata'
                                                                                    `--0.556-0.635|             ,--0.451-0.529|                           |             `--0.536|             ,--? 'Myrmornis_torquata'
                                                                                                  |             |             |                           |                     `--0.536-0.564|             ,--? 'Thamnophilus_torquatus'
                                                                                                  |             |             |             ,--0.460-0.529|                                   `--0.536-0.564---0.564 'Thamnophilus_aethiops'
                                                                                                  |             |             |             |             |             ,--0.529 'Myrmothera_campanisona'
                                                                                                  |             |             |             |             |             |             ,--0.460 'Liosceles_thoracicus'
                                                                                                  |             |             |             |             `--0.460-0.529|             |             ,--0.534 'Formicarius_analis'
                                                                                                  |             |             |             |                           `--0.460-0.529|             |       ,--0.386 'Sclerurus_mexicanus'
                                                                                                  |             |             |             |                                         `--0.460-0.529|       |               ,--? 'Furnarius_rufus'
                                                                                                  |             |             `--0.451-0.529|                                                       `--0.444|       ,--0.444---0.444 'Xenops_minutus'
                                                                                                  |             |                           |                                                               `--0.444|       ,--0.567 'Xiphorhynchus_guttatus'
                                                                                                  |             |                           |                                                                       `--0.444---0.442 'Glyphorhynchus_spirurus'
                                                                                                  |             |                           |                     ,--0.407 'Ceratopipra_erythrocephala'
                                                                                                  |             |                           |             ,--0.418---0.418 'Neopelma_chrysocephalum'
                                                                                                  |             |                           |             |                     ,--0.354 'Rupicola_peruvianus'
                                                                                                  |             |                           `--0.418-0.436|             ,--0.354---0.324 'Cotinga_cayana'
                                                                                                  |             |                                         |             |                           ,--0.450 'Schiffornis_virescens'
                                                                                                  `--0.556-0.574|                                         `--0.418-0.436|             ,--0.418-0.436---0.394 'Tityra_semifasciata'
                                                                                                                |                                                       |             |                           ,--0.436 'Myiobius_barbatus'
                                                                                                                |                                                       `--0.418-0.436|             ,--0.429-0.436---? 'Oxyruncus_cristatus'
                                                                                                                |                                                                     `--0.429-0.436|             ,--0.455 'Piprites_chloris'
                                                                                                                |                                                                                   `--0.429-0.436|       ,--0.417 'Platyrinchus_mystaceus'
                                                                                                                |                                                                                                 `--0.429|       ,--0.429 'Tachuris_rubrigastra'
                                                                                                                |                                                                                                         `--0.429|       ,--0.418 'Mionectes_olivaceus'
                                                                                                                |                                                                                                                 `--0.429|             ,--0.520 'Hirundinea_ferruginea'
                                                                                                                |                                                                                                                         `--0.429-0.434|             ,--0.351 'Tyrannus_tyrannus'
                                                                                                                |                                                                                                                                       `--0.429-0.434---0.434 'Elaenia_flavogaster'
                                                                                                                |                           ,--? 'Atrichornis_rufescens'
                                                                                                                |             ,--0.556-0.574---? 'Menura_novaehollandiae'
                                                                                                                |             |                                         ,--? 'Sericulus_chrysocephalus'
                                                                                                                |             |                           ,--0.556-0.574---? 'Ptilonorhynchus_violaceus'
                                                                                                                |             |             ,--0.556-0.574|             ,--? 'Cormobates_leucophaea'
                                                                                                                |             |             |             `--0.556-0.574---? 'Climacteris_melanurus'
                                                                                                                `--0.556-0.574|             |                                         ,--? 'Stipiturus_malachurus'
                                                                                                                              |             |                           ,--0.556-0.574---? 'Malurus_melanocephalus'
                                                                                                                              |             |                           |             ,--? 'Dasyornis_broadbenti'
                                                                                                                              |             |             ,--0.556-0.574|             |                           ,--? 'Ptilotula_penicillata'
                                                                                                                              |             |             |             `--0.556-0.574|             ,--0.556-0.574---? 'Cissomela_pectoralis'
                                                                                                                              `--0.556-0.574|             |                           `--0.556-0.574|             ,--? 'Pardalotus_striatus'
                                                                                                                                            |             |                                         `--0.556-0.574|             ,--? 'Acanthiza_pusilla'
                                                                                                                                            |             |                                                       `--0.556-0.574---? 'Gerygone_fusca'
                                                                                                                                            |             |                           ,--? 'Orthonyx_temminckii'
                                                                                                                                            |             |             ,--0.556-0.574---? 'Pomatostomus_superciliosus'
                                                                                                                                            |             |             |                                         ,--? 'Ptilorrhoa_caerulescens'
                                                                                                                                            `--0.556-0.574|             |                           ,--0.556-0.574---? 'Cinclosoma_punctatum'
                                                                                                                                                          |             |                           |                           ,--? 'Pericrocotus_flammeus'
                                                                                                                                                          |             |                           |             ,--0.556-0.574---? 'Coracina_tenuirostris'
                                                                                                                                                          |             |             ,--0.556-0.574|             |             ,--? 'Mohoua_ochrocephala'
                                                                                                                                                          |             |             |             |             |             |                           ,--? 'Falcunculus_frontatus'
                                                                                                                                                          |             |             |             `--0.556-0.574|             |             ,--0.556-0.721|             ,--0.721 'Pteruthius_melanotis'
                                                                                                                                                          |             |             |                           |             |             |             `--0.556-0.721|             ,--? 'Oriolus_sagittatus'
                                                                                                                                                          `--0.556-0.574|             |                           `--0.556-0.574|             |                           `--0.556-0.721---? 'Colluricincla_harmonica'
                                                                                                                                                                        |             |                                         |             |                           ,--? 'Dicrurus_hottentotus'
                                                                                                                                                                        |             |                                         |             |                           |                           ,--0.478 'Paradisaea_apoda'
                                                                                                                                                                        |             |                                         `--0.556-0.574|             ,--0.556-0.574|             ,--0.478-0.574---? 'Hypothymis_azurea'
                                                                                                                                                                        |             |                                                       |             |             `--0.556-0.574|             ,--0.584 'Struthidea_cinerea'
                                                                                                                                                                        |             |                                                       |             |                           `--0.556-0.574|             ,--? 'Corvus_brachyrhynchos'
                                                                                                                                                                        |             |                                                       |             |                                         `--0.556-0.574|             ,--0.556 'Platylophus_galericulatus'
                                                                                                                                                                        |             |                                                       `--0.556-0.574|                                                       `--0.556-0.574---? 'Lanius_collurio'
                                                                                                                                                                        `--0.556-0.574|                                                                     |             ,--? 'Machaerirhynchus_nigripectus'
                                                                                                                                                                                      |                                                                     |             |             ,--? 'Artamus_leucorhynchus'
                                                                                                                                                                                      |                                                                     `--0.556-0.574|             |                           ,--? 'Prionops_plumatus'
                                                                                                                                                                                      |                                                                                   `--0.556-0.574|             ,--0.556-0.660---0.660 'Platysteira_castanea'
                                                                                                                                                                                      |                                                                                                 `--0.556-0.574|             ,--? 'Tchagra_senegalus'
                                                                                                                                                                                      |                                                                                                               `--0.493-0.574|             ,--? 'Aegithina_lafresnayei'
                                                                                                                                                                                      |                                                                                                                             `--0.493-0.574---0.493 'Pityriasis_gymnocephala'
                                                                                                                                                                                      |             ,--? 'Loboparadisea_sericea'
                                                                                                                                                                                      |             |                           ,--? 'Oedistoma_iliophus'
                                                                                                                                                                                      |             |             ,--0.556-0.574|             ,--? 'Melanocharis_versteri'
                                                                                                                                                                                      |             |             |             `--0.556-0.574---? 'Melanocharis_nigra'
                                                                                                                                                                                      `--0.556-0.574|             |                     ,--0.431 'Notiomystis_cincta'
                                                                                                                                                                                                    |             |             ,--0.506|       ,--? 'Heteralocha_gouldi'
                                                                                                                                                                                                    |             |             |       `--0.506---0.506 'Callaeas_cinerea'
                                                                                                                                                                                                    `--0.556-0.574|             |                                         ,--? 'Eupetes_macrocerus'
                                                                                                                                                                                                                  |             |                           ,--0.556-0.693---0.693 'Picathartes_gymnocephalus'
                                                                                                                                                                                                                  |             |             ,--0.556-0.574|             ,--? 'Microeca_leucophaea'
                                                                                                                                                                                                                  |             |             |             `--0.324-0.574---0.324 'Petroica_phoenicea'
                                                                                                                                                                                                                  `--0.556-0.574|             |                                         ,--? 'Culicicapa_ceylonensis'
                                                                                                                                                                                                                                |             |                           ,--0.556-0.603---? 'Hyliota_flavigaster'
                                                                                                                                                                                                                                |             |                           |                           ,--? 'Remiz_pendulinus'
                                                                                                                                                                                                                                |             |             ,--0.556-0.603|             ,--0.568-0.676---0.676 'Poecile_atricapillus'
                                                                                                                                                                                                                                |             |             |             |             |             ,--? 'Calandrella_cinerea'
                                                                                                                                                                                                                                |             |             |             `--0.568-0.603|             |             ,--0.568 'Sylvietta_rufescens'
                                                                                                                                                                                                                                `--0.556-0.574|             |                           `--0.568-0.603|             |             ,--? 'Cisticola_anonymus'
                                                                                                                                                                                                                                              |             |                                         `--0.568-0.603|             |                           ,--? 'Nesillas_typica'
                                                                                                                                                                                                                                              |             |                                                       |             |             ,--0.568-0.603|             ,--? 'Donacobius_atricapillus'
                                                                                                                                                                                                                                              |             |                                                       `--0.568-0.603|             |             `--0.568-0.603---? 'Locustella_lanceolata'
                                                                                                                                                                                                                                              |             |                                                                     |             |                           ,--? 'Hirundo_rustica'
                                                                                                                                                                                                                                              |             |                                                                     `--0.568-0.603|             ,--0.568-0.603---? 'Pnoepyga_pusilla'
                                                                                                                                                                                                                                              |             |                                                                                   |             |                     ,--0.616 'Phylloscopus_trochilus'
                                                                                                                                                                                                                                              |             |                                                                                   `--0.568-0.603|       ,--0.612-0.615|             ,--0.615 'Aegithalos_caudatus'
                                                                                                                                                                                                                                              `--0.556-0.574|                                                                                                 |       |             `--0.612-0.615---0.612 'Hylia_prasina'
                                                                                                                                                                                                                                                            |                                                                                                 `--0.603|       ,--? 'Pycnonotus_cafer'
                                                                                                                                                                                                                                                            |                                                                                                         `--0.603|       ,--0.603 'Leiothrix_lutea'
                                                                                                                                                                                                                                                            |                                                                                                                 `--0.603---? 'Sylvia_borin'
                                                                                                                                                                                                                                                            |                                         ,--? 'Bombycilla_garrulus'
                                                                                                                                                                                                                                                            |                           ,--0.556-0.574---? 'Dulus_dominicus'
                                                                                                                                                                                                                                                            |                           |                           ,--? 'Cinclus_cinclus'
                                                                                                                                                                                                                                                            |             ,--0.556-0.574|             ,--0.556-0.574|             ,--? 'Mimus_polyglottus'
                                                                                                                                                                                                                                                            |             |             |             |             `--0.556-0.574---? 'Luscinia_megarhynchos'
                                                                                                                                                                                                                                                            |             |             `--0.556-0.574|             ,--0.574 'Regulus_ignicapillus'
                                                                                                                                                                                                                                                            |             |                           `--0.556-0.574|             ,--? 'Tichodroma_muraria'
                                                                                                                                                                                                                                                            `--0.556-0.574|                                         `--0.554-0.574|       ,--0.554 'Troglodytes_troglodytes'
                                                                                                                                                                                                                                                                          |                                                       `--0.554---0.553 'Certhia_familiaris'
                                                                                                                                                                                                                                                                          |             ,--? 'Dicaeum_trigonostigma'
                                                                                                                                                                                                                                                                          |             |             ,--? 'Irena_puella'
                                                                                                                                                                                                                                                                          `--0.556-0.574|             |             ,--? 'Plocepasser_mahali'
                                                                                                                                                                                                                                                                                        `--0.556-0.574|             |             ,--? 'Taeniopygia_guttata'
                                                                                                                                                                                                                                                                                                      `--0.556-0.574|             |             ,--? 'Passer_domesticus'
                                                                                                                                                                                                                                                                                                                    `--0.556-0.574|             |             ,--? 'Motacilla_flava'
                                                                                                                                                                                                                                                                                                                                  `--0.556-0.574|             |             ,--? 'Chloris_chloris'
                                                                                                                                                                                                                                                                                                                                                `--0.556-0.574|             |                           ,--? 'Calcarius_lapponicus'
                                                                                                                                                                                                                                                                                                                                                              `--0.556-0.574|             ,--0.556-0.574---? 'Emberiza_calandra'
                                                                                                                                                                                                                                                                                                                                                                            `--0.556-0.574|             ,--? 'Melospiza_melodia'
                                                                                                                                                                                                                                                                                                                                                                                          `--0.556-0.574|             ,--? 'Coereba_flaveola'
                                                                                                                                                                                                                                                                                                                                                                                                        `--0.556-0.574---? 'Geospiza_fuliginosa'
 
Tree 0, char. 3 (3.749 steps) 
              ,--? 'Columba_livia'
              |                           ,--? 'Trogon_melanurus'
              |             ,--0.779-0.848|             ,--? 'Merops_orientalis'
|--0.779-0.848|             |             `--0.779-0.848|       ,--0.702 'Capito_niger'
              |             |                           `--0.779---0.779 'Picus_viridis'
              `--0.779-0.848|             ,--? 'Cariama_cristata'
                            |             |                           ,--? 'Falco_sparverius'
                            |             |             ,--0.779-0.848---? 'Micrastur_ruficollis'
                            `--0.779-0.848|             |                           ,--? 'Psittacus_erithacus'
                                          |             |             ,--0.779-0.848---? 'Nestor_notabilis'
                                          |             |             |             ,--? 'Zygodactylus_luberonensis_SMFA
                                          `--0.779-0.848|             |             |                           ,--0.878 'Acanthisitta_chloris'
                                                        |             |             |             ,--0.846-0.878|             ,--0.846 'Xenicus_gilviventris'
                                                        |             |             |             |             `--0.846-0.878---0.888 'Xenicus_longipes'
                                                        `--0.779-0.848|             |             |                                                               ,--0.873 'Hydrornis_gurneyi'
                                                                      |             |             |                                                       ,--0.873---0.887 'Pitta_sordida'
                                                                      |             |             |                                         ,--0.843-0.858|             ,--0.858 'Calyptomena_hosii'
                                                                      |             |             |                                         |             `--0.843-0.858---0.771 'Calyptomena_viridis'
                                                                      |             |             |                                         |                           ,--0.799 'Neodrepanis_coruscans'
                                                                      `--0.779-0.848|             |                           ,--0.843-0.848|             ,--0.813-0.845|       ,--0.887 'Philepitta_schlegeli'
                                                                                    |             |                           |             |             |             `--0.845---0.845 'Philepitta_castanea'
                                                                                    |             |                           |             `--0.813-0.845|                     ,--0.813 'Psarisomus_dalhousiae'
                                                                                    |             |                           |                           |             ,--0.813---0.738 'Corydon_sumatranus'
                                                                                    |             |                           |                           `--0.813-0.814|             ,--0.790 'Eurylaimus_ochromalus'
                                                                                    |             |                           |                                         `--0.813-0.814|       ,--0.814 'Serilophus_lunatus'
                                                                                    |             |                           |                                                       `--0.814---0.851 'Cymbirhynchus_macrorhynchos'
                                                                                    |             |                           |                                         ,--0.851 'Melanopareia_torquata'
                                                                                    |             |                           |                           ,--0.843-0.848|             ,--0.848 'Conopophaga_lineata'
                                                                                    `--0.843-0.848|             ,--0.843-0.848|                           |             `--0.843-0.848|             ,--0.837 'Myrmornis_torquata'
                                                                                                  |             |             |                           |                           `--0.837-0.848|             ,--0.779 'Thamnophilus_torquatus'
                                                                                                  |             |             |             ,--0.843-0.848|                                         `--0.837-0.848---0.906 'Thamnophilus_aethiops'
                                                                                                  |             |             |             |             |             ,--0.803 'Myrmothera_campanisona'
                                                                                                  |             |             |             |             |             |             ,--0.902 'Liosceles_thoracicus'
                                                                                                  |             |             |             |             `--0.834-0.848|             |       ,--0.830 'Formicarius_analis'
                                                                                                  |             |             |             |                           `--0.834-0.848|       |       ,--0.834 'Sclerurus_mexicanus'
                                                                                                  |             |             |             |                                         `--0.834|       |               ,--0.825 'Furnarius_rufus'
                                                                                                  |             |             `--0.843-0.848|                                                 `--0.834|       ,--0.825---0.794 'Xenops_minutus'
                                                                                                  |             |                           |                                                         `--0.834|       ,--0.845 'Xiphorhynchus_guttatus'
                                                                                                  |             |                           |                                                                 `--0.845---0.894 'Glyphorhynchus_spirurus'
                                                                                                  |             |                           |                           ,--0.870 'Ceratopipra_erythrocephala'
                                                                                                  |             |                           |             ,--0.859-0.863---0.859 'Neopelma_chrysocephalum'
                                                                                                  |             |                           |             |                     ,--0.900 'Rupicola_peruvianus'
                                                                                                  |             |                           `--0.859-0.863|             ,--0.884---0.884 'Cotinga_cayana'
                                                                                                  |             |                                         |             |                           ,--0.879 'Schiffornis_virescens'
                                                                                                  `--0.843-0.848|                                         `--0.859-0.863|             ,--0.859-0.863---0.746 'Tityra_semifasciata'
                                                                                                                |                                                       |             |                     ,--0.863 'Myiobius_barbatus'
                                                                                                                |                                                       `--0.859-0.863|             ,--0.863---0.882 'Oxyruncus_cristatus'
                                                                                                                |                                                                     `--0.859-0.863|             ,--0.848 'Piprites_chloris'
                                                                                                                |                                                                                   `--0.848-0.861|             ,--0.835 'Platyrinchus_mystaceus'
                                                                                                                |                                                                                                 `--0.848-0.861|             ,--0.861 'Tachuris_rubrigastra'
                                                                                                                |                                                                                                               `--0.848-0.861|             ,--0.861 'Mionectes_olivaceus'
                                                                                                                |                                                                                                                             `--0.848-0.861|             ,--0.829 'Hirundinea_ferruginea'
                                                                                                                |                                                                                                                                           `--0.832-0.849|             ,--0.849 'Tyrannus_tyrannus'
                                                                                                                |                                                                                                                                                         `--0.832-0.849---0.832 'Elaenia_flavogaster'
                                                                                                                |                     ,--0.812 'Atrichornis_rufescens'
                                                                                                                |             ,--0.812---0.807 'Menura_novaehollandiae'
                                                                                                                |             |                                         ,--0.864 'Sericulus_chrysocephalus'
                                                                                                                |             |                           ,--0.843-0.864---0.782 'Ptilonorhynchus_violaceus'
                                                                                                                |             |             ,--0.843-0.864|       ,--0.935 'Cormobates_leucophaea'
                                                                                                                |             |             |             `--0.900---0.900 'Climacteris_melanurus'
                                                                                                                `--0.843-0.848|             |                                         ,--0.810 'Stipiturus_malachurus'
                                                                                                                              |             |                           ,--0.788-0.810---0.774 'Malurus_melanocephalus'
                                                                                                                              |             |                           |             ,--0.788 'Dasyornis_broadbenti'
                                                                                                                              |             |             ,--0.788-0.810|             |                     ,--0.872 'Ptilotula_penicillata'
                                                                                                                              |             |             |             `--0.788-0.796|             ,--0.796---0.796 'Cissomela_pectoralis'
                                                                                                                              `--0.843-0.848|             |                           `--0.788-0.796|             ,--0.722 'Pardalotus_striatus'
                                                                                                                                            |             |                                         `--0.773-0.779|             ,--0.773 'Acanthiza_pusilla'
                                                                                                                                            |             |                                                       `--0.773-0.779---0.779 'Gerygone_fusca'
                                                                                                                                            |             |                           ,--0.902 'Orthonyx_temminckii'
                                                                                                                                            |             |             ,--0.843-0.848---0.812 'Pomatostomus_superciliosus'
                                                                                                                                            |             |             |                                   ,--0.854 'Ptilorrhoa_caerulescens'
                                                                                                                                            `--0.843-0.848|             |                           ,--0.849---0.849 'Cinclosoma_punctatum'
                                                                                                                                                          |             |                           |                     ,--0.843 'Pericrocotus_flammeus'
                                                                                                                                                          |             |                           |             ,--0.843---0.835 'Coracina_tenuirostris'
                                                                                                                                                          |             |             ,--0.843-0.848|             |             ,--0.787 'Mohoua_ochrocephala'
                                                                                                                                                          |             |             |             |             |             |               ,--0.846 'Falcunculus_frontatus'
                                                                                                                                                          |             |             |             `--0.843-0.846|             |       ,--0.846|       ,--0.806 'Pteruthius_melanotis'
                                                                                                                                                          |             |             |                           |             |       |       `--0.846|       ,--0.882 'Oriolus_sagittatus'
                                                                                                                                                          `--0.843-0.848|             |                           `--0.843-0.846|       |               `--0.863---0.863 'Colluricincla_harmonica'
                                                                                                                                                                        |             |                                         |       |                           ,--0.873 'Dicrurus_hottentotus'
                                                                                                                                                                        |             |                                         |       |                           |                     ,--0.835 'Paradisaea_apoda'
                                                                                                                                                                        |             |                                         `--0.846|             ,--0.870-0.873|             ,--0.870---0.870 'Hypothymis_azurea'
                                                                                                                                                                        |             |                                                 |             |             `--0.870-0.873|             ,--0.881 'Struthidea_cinerea'
                                                                                                                                                                        |             |                                                 |             |                           `--0.870-0.881|             ,--0.882 'Corvus_brachyrhynchos'
                                                                                                                                                                        |             |                                                 |             |                                         `--0.870-0.881|       ,--0.838 'Platylophus_galericulatus'
                                                                                                                                                                        |             |                                                 `--0.846-0.852|                                                       `--0.838---0.810 'Lanius_collurio'
                                                                                                                                                                        `--0.843-0.848|                                                               |             ,--0.735 'Machaerirhynchus_nigripectus'
                                                                                                                                                                                      |                                                               |             |             ,--0.879 'Artamus_leucorhynchus'
                                                                                                                                                                                      |                                                               `--0.846-0.852|             |                           ,--0.852 'Prionops_plumatus'
                                                                                                                                                                                      |                                                                             `--0.846-0.852|             ,--0.846-0.852---0.810 'Platysteira_castanea'
                                                                                                                                                                                      |                                                                                           `--0.846-0.852|             ,--0.757 'Tchagra_senegalus'
                                                                                                                                                                                      |                                                                                                         `--0.846-0.852|       ,--0.856 'Aegithina_lafresnayei'
                                                                                                                                                                                      |                                                                                                                       `--0.856---0.868 'Pityriasis_gymnocephala'
                                                                                                                                                                                      |             ,--0.853 'Loboparadisea_sericea'
                                                                                                                                                                                      |             |                           ,--0.837 'Oedistoma_iliophus'
                                                                                                                                                                                      |             |             ,--0.837-0.841|       ,--0.841 'Melanocharis_versteri'
                                                                                                                                                                                      |             |             |             `--0.841---0.868 'Melanocharis_nigra'
                                                                                                                                                                                      `--0.843-0.848|             |                           ,--0.841 'Notiomystis_cincta'
                                                                                                                                                                                                    |             |             ,--0.826-0.841|       ,--0.826 'Heteralocha_gouldi'
                                                                                                                                                                                                    |             |             |             `--0.826---0.798 'Callaeas_cinerea'
                                                                                                                                                                                                    `--0.837-0.841|             |                                         ,--0.853 'Eupetes_macrocerus'
                                                                                                                                                                                                                  |             |                           ,--0.822-0.833---0.822 'Picathartes_gymnocephalus'
                                                                                                                                                                                                                  |             |             ,--0.822-0.833|       ,--0.800 'Microeca_leucophaea'
                                                                                                                                                                                                                  |             |             |             `--0.800---0.789 'Petroica_phoenicea'
                                                                                                                                                                                                                  `--0.826-0.841|             |                                         ,--0.877 'Culicicapa_ceylonensis'
                                                                                                                                                                                                                                |             |                           ,--0.822-0.833---0.806 'Hyliota_flavigaster'
                                                                                                                                                                                                                                |             |                           |                     ,--0.774 'Remiz_pendulinus'
                                                                                                                                                                                                                                |             |             ,--0.822-0.833|             ,--0.774---0.751 'Poecile_atricapillus'
                                                                                                                                                                                                                                |             |             |             |             |             ,--0.870 'Calandrella_cinerea'
                                                                                                                                                                                                                                |             |             |             `--0.822-0.833|             |             ,--0.833 'Sylvietta_rufescens'
                                                                                                                                                                                                                                `--0.822-0.833|             |                           `--0.832-0.833|             |             ,--0.779 'Cisticola_anonymus'
                                                                                                                                                                                                                                              |             |                                         `--0.832-0.833|             |                           ,--0.871 'Nesillas_typica'
                                                                                                                                                                                                                                              |             |                                                       |             |             ,--0.832-0.833|       ,--0.828 'Donacobius_atricapillus'
                                                                                                                                                                                                                                              |             |                                                       `--0.832-0.833|             |             `--0.828---0.793 'Locustella_lanceolata'
                                                                                                                                                                                                                                              |             |                                                                     |             |                     ,--0.848 'Hirundo_rustica'
                                                                                                                                                                                                                                              |             |                                                                     `--0.832-0.833|             ,--0.844---0.844 'Pnoepyga_pusilla'
                                                                                                                                                                                                                                              |             |                                                                                   |             |                     ,--0.763 'Phylloscopus_trochilus'
                                                                                                                                                                                                                                              |             |                                                                                   `--0.832-0.833|       ,--0.789-0.832|             ,--0.789 'Aegithalos_caudatus'
                                                                                                                                                                                                                                              `--0.822-0.833|                                                                                                 |       |             `--0.789-0.832---0.839 'Hylia_prasina'
                                                                                                                                                                                                                                                            |                                                                                                 `--0.832|       ,--0.832 'Pycnonotus_cafer'
                                                                                                                                                                                                                                                            |                                                                                                         `--0.832|       ,--0.821 'Leiothrix_lutea'
                                                                                                                                                                                                                                                            |                                                                                                                 `--0.832---0.849 'Sylvia_borin'
                                                                                                                                                                                                                                                            |                                   ,--0.819 'Bombycilla_garrulus'
                                                                                                                                                                                                                                                            |                           ,--0.819---0.789 'Dulus_dominicus'
                                                                                                                                                                                                                                                            |                           |                           ,--0.889 'Cinclus_cinclus'
                                                                                                                                                                                                                                                            |             ,--0.819-0.833|             ,--0.819-0.836|             ,--0.816 'Mimus_polyglottus'
                                                                                                                                                                                                                                                            |             |             |             |             `--0.819-0.836---0.836 'Luscinia_megarhynchos'
                                                                                                                                                                                                                                                            |             |             `--0.819-0.833|             ,--0.778 'Regulus_ignicapillus'
                                                                                                                                                                                                                                                            |             |                           `--0.778-0.786|             ,--0.650 'Tichodroma_muraria'
                                                                                                                                                                                                                                                            `--0.822-0.833|                                         `--0.778-0.786|       ,--0.786 'Troglodytes_troglodytes'
                                                                                                                                                                                                                                                                          |                                                       `--0.786---0.831 'Certhia_familiaris'
                                                                                                                                                                                                                                                                          |             ,--0.859 'Dicaeum_trigonostigma'
                                                                                                                                                                                                                                                                          |             |             ,--0.881 'Irena_puella'
                                                                                                                                                                                                                                                                          `--0.822-0.859|             |             ,--0.694 'Plocepasser_mahali'
                                                                                                                                                                                                                                                                                        `--0.822-0.859|             |             ,--0.822 'Taeniopygia_guttata'
                                                                                                                                                                                                                                                                                                      `--0.815-0.822|             |             ,--0.775 'Passer_domesticus'
                                                                                                                                                                                                                                                                                                                    `--0.815-0.822|             |             ,--0.828 'Motacilla_flava'
                                                                                                                                                                                                                                                                                                                                  `--0.815-0.822|             |             ,--0.815 'Chloris_chloris'
                                                                                                                                                                                                                                                                                                                                                `--0.815-0.822|             |                     ,--0.800 'Calcarius_lapponicus'
                                                                                                                                                                                                                                                                                                                                                              `--0.815-0.822|             ,--0.800---0.794 'Emberiza_calandra'
                                                                                                                                                                                                                                                                                                                                                                            `--0.815-0.822|       ,--0.828 'Melospiza_melodia'
                                                                                                                                                                                                                                                                                                                                                                                          `--0.828|       ,--0.846 'Coereba_flaveola'
                                                                                                                                                                                                                                                                                                                                                                                                  `--0.837---0.837 'Geospiza_fuliginosa'
 
Tree 0, char. 4 (26.524 steps) 
              ,--? 'Columba_livia'
              |                           ,--? 'Trogon_melanurus'
              |             ,--1.570-1.870|             ,--1.870 'Merops_orientalis'
|--1.570-1.870|             |             `--1.570-1.870|       ,--1.340 'Capito_niger'
              |             |                           `--1.570---1.570 'Picus_viridis'
              `--1.570-1.870|             ,--? 'Cariama_cristata'
                            |             |                           ,--? 'Falco_sparverius'
                            |             |             ,--1.570-1.870---? 'Micrastur_ruficollis'
                            `--1.570-1.870|             |                           ,--? 'Psittacus_erithacus'
                                          |             |             ,--1.570-1.870---? 'Nestor_notabilis'
                                          |             |             |             ,--2.029 'Zygodactylus_luberonensis_SMFA
                                          `--1.570-1.870|             |             |                     ,--1.220 'Acanthisitta_chloris'
                                                        |             |             |             ,--1.220|       ,--1.150 'Xenicus_gilviventris'
                                                        |             |             |             |       `--1.190---1.190 'Xenicus_longipes'
                                                        `--1.570-1.870|             |             |                                                                     ,--1.450 'Hydrornis_gurneyi'
                                                                      |             |             |                                                       ,--1.470-1.890---1.930 'Pitta_sordida'
                                                                      |             |             |                                         ,--1.470-1.890|       ,--1.890 'Calyptomena_hosii'
                                                                      |             |             |                                         |             `--1.890---1.900 'Calyptomena_viridis'
                                                                      |             |             |                                         |                           ,--1.440 'Neodrepanis_coruscans'
                                                                      `--1.570-1.870|             |                           ,--1.470-1.540|             ,--1.440-1.540|             ,--1.760 'Philepitta_schlegeli'
                                                                                    |             |                           |             |             |             `--1.440-1.540---1.390 'Philepitta_castanea'
                                                                                    |             |                           |             `--1.470-1.540|                     ,--2.020 'Psarisomus_dalhousiae'
                                                                                    |             |                           |                           |             ,--1.560---1.560 'Corydon_sumatranus'
                                                                                    |             |                           |                           `--1.470-1.540|             ,--1.420 'Eurylaimus_ochromalus'
                                                                                    |             |                           |                                         `--1.470-1.540|             ,--1.470 'Serilophus_lunatus'
                                                                                    |             |                           |                                                       `--1.470-1.540---1.810 'Cymbirhynchus_macrorhynchos'
                                                                                    |             |                           |                                         ,--1.120 'Melanopareia_torquata'
                                                                                    |             |                           |                           ,--1.490-1.540|             ,--1.490 'Conopophaga_lineata'
                                                                                    `--1.410-1.540|             ,--1.470-1.540|                           |             `--1.490-1.540|       ,--1.650 'Myrmornis_torquata'
                                                                                                  |             |             |                           |                           `--1.650|       ,--1.690 'Thamnophilus_torquatus'
                                                                                                  |             |             |             ,--1.490-1.540|                                   `--1.690---1.930 'Thamnophilus_aethiops'
                                                                                                  |             |             |             |             |             ,--1.540 'Myrmothera_campanisona'
                                                                                                  |             |             |             |             |             |             ,--1.510 'Liosceles_thoracicus'
                                                                                                  |             |             |             |             `--1.510-1.540|             |       ,--2.080 'Formicarius_analis'
                                                                                                  |             |             |             |                           `--1.510-1.540|       |       ,--2.050 'Sclerurus_mexicanus'
                                                                                                  |             |             |             |                                         `--2.050|       |               ,--2.050 'Furnarius_rufus'
                                                                                                  |             |             `--1.490-1.540|                                                 `--2.050|       ,--2.050---1.390 'Xenops_minutus'
                                                                                                  |             |                           |                                                         `--2.050|       ,--2.400 'Xiphorhynchus_guttatus'
                                                                                                  |             |                           |                                                                 `--2.190---2.190 'Glyphorhynchus_spirurus'
                                                                                                  |             |                           |                           ,--1.650 'Ceratopipra_erythrocephala'
                                                                                                  |             |                           |             ,--1.550-1.640---1.550 'Neopelma_chrysocephalum'
                                                                                                  |             |                           |             |                     ,--2.270 'Rupicola_peruvianus'
                                                                                                  |             |                           `--1.550-1.640|             ,--2.270---2.320 'Cotinga_cayana'
                                                                                                  |             |                                         |             |                     ,--1.640 'Schiffornis_virescens'
                                                                                                  `--1.410-1.540|                                         `--1.550-1.640|             ,--1.640---1.950 'Tityra_semifasciata'
                                                                                                                |                                                       |             |                     ,--1.150 'Myiobius_barbatus'
                                                                                                                |                                                       `--1.550-1.640|             ,--1.370---1.370 'Oxyruncus_cristatus'
                                                                                                                |                                                                     `--1.370-1.640|             ,--1.230 'Piprites_chloris'
                                                                                                                |                                                                                   `--1.370-1.640|             ,--1.750 'Platyrinchus_mystaceus'
                                                                                                                |                                                                                                 `--1.370-1.690|             ,--1.190 'Tachuris_rubrigastra'
                                                                                                                |                                                                                                               `--1.370-1.690|             ,--1.690 'Mionectes_olivaceus'
                                                                                                                |                                                                                                                             `--1.480-1.690|             ,--1.760 'Hirundinea_ferruginea'
                                                                                                                |                                                                                                                                           `--1.480-1.690|       ,--1.480 'Tyrannus_tyrannus'
                                                                                                                |                                                                                                                                                         `--1.480---1.240 'Elaenia_flavogaster'
                                                                                                                |                     ,--1.130 'Atrichornis_rufescens'
                                                                                                                |             ,--1.410---1.410 'Menura_novaehollandiae'
                                                                                                                |             |                                   ,--1.490 'Sericulus_chrysocephalus'
                                                                                                                |             |                           ,--1.490---1.510 'Ptilonorhynchus_violaceus'
                                                                                                                |             |             ,--1.440-1.490|             ,--1.440 'Cormobates_leucophaea'
                                                                                                                |             |             |             `--1.440-1.490---1.740 'Climacteris_melanurus'
                                                                                                                `--1.410-1.490|             |                                         ,--1.100 'Stipiturus_malachurus'
                                                                                                                              |             |                           ,--0.995-1.100---0.922 'Malurus_melanocephalus'
                                                                                                                              |             |                           |             ,--0.995 'Dasyornis_broadbenti'
                                                                                                                              |             |             ,--0.995-1.100|             |                           ,--1.210 'Ptilotula_penicillata'
                                                                                                                              |             |             |             `--0.995-1.100|             ,--0.995-1.100---0.882 'Cissomela_pectoralis'
                                                                                                                              `--1.410-1.490|             |                           `--0.995-1.100|             ,--1.720 'Pardalotus_striatus'
                                                                                                                                            |             |                                         `--0.995-1.100|       ,--0.890 'Acanthiza_pusilla'
                                                                                                                                            |             |                                                       `--0.890---0.816 'Gerygone_fusca'
                                                                                                                                            |             |                           ,--1.470 'Orthonyx_temminckii'
                                                                                                                                            |             |             ,--1.300-1.350---1.070 'Pomatostomus_superciliosus'
                                                                                                                                            |             |             |                                         ,--1.560 'Ptilorrhoa_caerulescens'
                                                                                                                                            `--1.300-1.350|             |                           ,--1.300-1.350---1.227 'Cinclosoma_punctatum'
                                                                                                                                                          |             |                           |                     ,--1.300 'Pericrocotus_flammeus'
                                                                                                                                                          |             |                           |             ,--1.300---1.150 'Coracina_tenuirostris'
                                                                                                                                                          |             |             ,--1.300-1.350|             |             ,--1.390 'Mohoua_ochrocephala'
                                                                                                                                                          |             |             |             |             |             |                           ,--1.110 'Falcunculus_frontatus'
                                                                                                                                                          |             |             |             `--1.300-1.350|             |             ,--1.280-1.380|             ,--1.280 'Pteruthius_melanotis'
                                                                                                                                                          |             |             |                           |             |             |             `--1.280-1.380|       ,--1.380 'Oriolus_sagittatus'
                                                                                                                                                          `--1.300-1.350|             |                           `--1.300-1.390|             |                           `--1.380---1.540 'Colluricincla_harmonica'
                                                                                                                                                                        |             |                                         |             |                           ,--1.990 'Dicrurus_hottentotus'
                                                                                                                                                                        |             |                                         |             |                           |                           ,--1.730 'Paradisaea_apoda'
                                                                                                                                                                        |             |                                         `--1.300-1.390|             ,--1.620-1.730|             ,--1.620-1.730---0.987 'Hypothymis_azurea'
                                                                                                                                                                        |             |                                                       |             |             `--1.620-1.730|             ,--1.620 'Struthidea_cinerea'
                                                                                                                                                                        |             |                                                       |             |                           `--1.620-1.730|             ,--1.910 'Corvus_brachyrhynchos'
                                                                                                                                                                        |             |                                                       |             |                                         `--1.620-1.810|             ,--1.150 'Platylophus_galericulatus'
                                                                                                                                                                        |             |                                                       `--1.300-1.500|                                                       `--1.620-1.810---1.810 'Lanius_collurio'
                                                                                                                                                                        `--1.300-1.350|                                                                     |             ,--1.100 'Machaerirhynchus_nigripectus'
                                                                                                                                                                                      |                                                                     |             |             ,--1.730 'Artamus_leucorhynchus'
                                                                                                                                                                                      |                                                                     `--1.300-1.500|             |                           ,--1.590 'Prionops_plumatus'
                                                                                                                                                                                      |                                                                                   `--1.430-1.500|             ,--1.430-1.500---1.170 'Platysteira_castanea'
                                                                                                                                                                                      |                                                                                                 `--1.430-1.500|             ,--1.500 'Tchagra_senegalus'
                                                                                                                                                                                      |                                                                                                               `--1.430-1.500|       ,--1.190 'Aegithina_lafresnayei'
                                                                                                                                                                                      |                                                                                                                             `--1.430---1.430 'Pityriasis_gymnocephala'
                                                                                                                                                                                      |             ,--1.250 'Loboparadisea_sericea'
                                                                                                                                                                                      |             |                           ,--1.400 'Oedistoma_iliophus'
                                                                                                                                                                                      |             |             ,--1.300-1.350|       ,--0.787 'Melanocharis_versteri'
                                                                                                                                                                                      |             |             |             `--1.110---1.110 'Melanocharis_nigra'
                                                                                                                                                                                      `--1.300-1.350|             |                           ,--1.350 'Notiomystis_cincta'
                                                                                                                                                                                                    |             |             ,--1.300-1.350|             ,--1.440 'Heteralocha_gouldi'
                                                                                                                                                                                                    |             |             |             `--1.300-1.350---1.210 'Callaeas_cinerea'
                                                                                                                                                                                                    `--1.300-1.350|             |                                   ,--1.560 'Eupetes_macrocerus'
                                                                                                                                                                                                                  |             |                           ,--1.350---1.350 'Picathartes_gymnocephalus'
                                                                                                                                                                                                                  |             |             ,--1.300-1.350|             ,--1.670 'Microeca_leucophaea'
                                                                                                                                                                                                                  |             |             |             `--1.300-1.350---1.110 'Petroica_phoenicea'
                                                                                                                                                                                                                  `--1.300-1.350|             |                                         ,--1.480 'Culicicapa_ceylonensis'
                                                                                                                                                                                                                                |             |                           ,--1.300-1.350---0.952 'Hyliota_flavigaster'
                                                                                                                                                                                                                                |             |                           |                     ,--0.887 'Remiz_pendulinus'
                                                                                                                                                                                                                                |             |             ,--1.300-1.350|             ,--1.130---1.130 'Poecile_atricapillus'
                                                                                                                                                                                                                                |             |             |             |             |             ,--1.660 'Calandrella_cinerea'
                                                                                                                                                                                                                                |             |             |             `--1.300-1.350|             |       ,--1.060 'Sylvietta_rufescens'
                                                                                                                                                                                                                                `--1.300-1.350|             |                           `--1.300-1.350|       |       ,--1.300 'Cisticola_anonymus'
                                                                                                                                                                                                                                              |             |                                         `--1.300|       |                     ,--1.600 'Nesillas_typica'
                                                                                                                                                                                                                                              |             |                                                 |       |       ,--1.300-1.350|             ,--1.350 'Donacobius_atricapillus'
                                                                                                                                                                                                                                              |             |                                                 `--1.300|       |             `--1.300-1.350---1.220 'Locustella_lanceolata'
                                                                                                                                                                                                                                              |             |                                                         |       |                           ,--1.680 'Hirundo_rustica'
                                                                                                                                                                                                                                              |             |                                                         `--1.300|             ,--1.260-1.300---1.250 'Pnoepyga_pusilla'
                                                                                                                                                                                                                                              |             |                                                                 |             |                     ,--1.260 'Phylloscopus_trochilus'
                                                                                                                                                                                                                                              |             |                                                                 `--1.260-1.300|             ,--1.260|       ,--1.130 'Aegithalos_caudatus'
                                                                                                                                                                                                                                              `--1.300-1.350|                                                                               |             |       `--1.130---1.010 'Hylia_prasina'
                                                                                                                                                                                                                                                            |                                                                               `--1.260-1.300|             ,--0.990 'Pycnonotus_cafer'
                                                                                                                                                                                                                                                            |                                                                                             `--1.260-1.300|       ,--1.310 'Leiothrix_lutea'
                                                                                                                                                                                                                                                            |                                                                                                           `--1.310---1.500 'Sylvia_borin'
                                                                                                                                                                                                                                                            |                                         ,--1.660 'Bombycilla_garrulus'
                                                                                                                                                                                                                                                            |                           ,--1.300-1.410---1.210 'Dulus_dominicus'
                                                                                                                                                                                                                                                            |                           |                           ,--1.660 'Cinclus_cinclus'
                                                                                                                                                                                                                                                            |             ,--1.300-1.410|             ,--1.300-1.410|             ,--1.280 'Mimus_polyglottus'
                                                                                                                                                                                                                                                            |             |             |             |             `--1.300-1.410---1.410 'Luscinia_megarhynchos'
                                                                                                                                                                                                                                                            |             |             `--1.300-1.410|             ,--1.280 'Regulus_ignicapillus'
                                                                                                                                                                                                                                                            |             |                           `--1.300-1.410|             ,--1.480 'Tichodroma_muraria'
                                                                                                                                                                                                                                                            `--1.300-1.350|                                         `--1.450-1.480|             ,--1.740 'Troglodytes_troglodytes'
                                                                                                                                                                                                                                                                          |                                                       `--1.450-1.480---1.450 'Certhia_familiaris'
                                                                                                                                                                                                                                                                          |             ,--1.110 'Dicaeum_trigonostigma'
                                                                                                                                                                                                                                                                          |             |             ,--1.470 'Irena_puella'
                                                                                                                                                                                                                                                                          `--1.150-1.350|             |       ,--1.150 'Plocepasser_mahali'
                                                                                                                                                                                                                                                                                        `--1.150-1.350|       |       ,--1.150 'Taeniopygia_guttata'
                                                                                                                                                                                                                                                                                                      `--1.150|       |             ,--0.989 'Passer_domesticus'
                                                                                                                                                                                                                                                                                                              `--1.150|             |             ,--0.100 'Motacilla_flava'
                                                                                                                                                                                                                                                                                                                      `--0.989-1.090|             |       ,--1.570 'Chloris_chloris'
                                                                                                                                                                                                                                                                                                                                    `--0.989-1.090|       |               ,--1.160 'Calcarius_lapponicus'
                                                                                                                                                                                                                                                                                                                                                  `--1.090|       ,--1.090---0.908 'Emberiza_calandra'
                                                                                                                                                                                                                                                                                                                                                          `--1.090|       ,--1.090 'Melospiza_melodia'
                                                                                                                                                                                                                                                                                                                                                                  `--1.090|       ,--0.903 'Coereba_flaveola'
                                                                                                                                                                                                                                                                                                                                                                          `--1.090---1.520 'Geospiza_fuliginosa'
 
Tree 0, char. 5 (35 steps) 
     ,--0 'Columba_livia'
     |         ,--1 'Trogon_melanurus'
     |    ,--01|    ,--0 'Merops_orientalis'
|--01|    |    `--01|   ,--1 'Capito_niger'
     |    |         `--1---1 'Picus_viridis'
     `--01|    ,--2 'Cariama_cristata'
          |    |        ,--0 'Falco_sparverius'
          |    |    ,--0---0 'Micrastur_ruficollis'
          `--01|    |        ,--0 'Psittacus_erithacus'
               |    |    ,--0---0 'Nestor_notabilis'
               |    |    |    ,--?=01 'Zygodactylus_luberonensis_SMFA
               `--01|    |    |        ,--1 'Acanthisitta_chloris'
                    |    |    |    ,--1|   ,--1 'Xenicus_gilviventris'
                    |    |    |    |   `--1---1 'Xenicus_longipes'
                    `--01|    |    |                     ,--0 'Hydrornis_gurneyi'
                         |    |    |                 ,--0---0 'Pitta_sordida'
                         |    |    |             ,--0|   ,--0 'Calyptomena_hosii'
                         |    |    |             |   `--0---0 'Calyptomena_viridis'
                         |    |    |             |       ,--0 'Neodrepanis_coruscans'
                         `--01|    |         ,--0|   ,--0|   ,--0 'Philepitta_schlegeli'
                              |    |         |   |   |   `--0---0 'Philepitta_castanea'
                              |    |         |   `--0|       ,--0 'Psarisomus_dalhousiae'
                              |    |         |       |   ,--0---0 'Corydon_sumatranus'
                              |    |         |       `--0|   ,--0 'Eurylaimus_ochromalus'
                              |    |         |           `--0|   ,--0 'Serilophus_lunatus'
                              |    |         |               `--0---0 'Cymbirhynchus_macrorhynchos'
                              |    |         |            ,--2 'Melanopareia_torquata'
                              |    |         |        ,--1|   ,--1 'Conopophaga_lineata'
                              `--01|    ,--01|        |   `--1|   ,--1 'Myrmornis_torquata'
                                   |    |    |        |       `--1|   ,--1 'Thamnophilus_torquatus'
                                   |    |    |    ,--1|           `--1---1 'Thamnophilus_aethiops'
                                   |    |    |    |   |   ,--1 'Myrmothera_campanisona'
                                   |    |    |    |   |   |   ,--2 'Liosceles_thoracicus'
                                   |    |    |    |   `--1|   |   ,--1 'Formicarius_analis'
                                   |    |    |    |       `--1|   |   ,--0 'Sclerurus_mexicanus'
                                   |    |    |    |           `--1|   |       ,--0 'Furnarius_rufus'
                                   |    |    `--01|               `--0|   ,--0---0 'Xenops_minutus'
                                   |    |         |                   `--0|   ,--0 'Xiphorhynchus_guttatus'
                                   |    |         |                       `--0---1 'Glyphorhynchus_spirurus'
                                   |    |         |       ,--0 'Ceratopipra_erythrocephala'
                                   |    |         |   ,--0---0 'Neopelma_chrysocephalum'
                                   |    |         |   |       ,--0 'Rupicola_peruvianus'
                                   |    |         `--0|   ,--0---0 'Cotinga_cayana'
                                   |    |             |   |       ,--0 'Schiffornis_virescens'
                                   `--01|             `--0|   ,--0---0 'Tityra_semifasciata'
                                        |                 |   |       ,--1 'Myiobius_barbatus'
                                        |                 `--0|   ,--0---0 'Oxyruncus_cristatus'
                                        |                     `--0|   ,--0 'Piprites_chloris'
                                        |                         `--0|   ,--0 'Platyrinchus_mystaceus'
                                        |                             `--0|   ,--0 'Tachuris_rubrigastra'
                                        |                                 `--0|   ,--0 'Mionectes_olivaceus'
                                        |                                     `--0|   ,--0 'Hirundinea_ferruginea'
                                        |                                         `--0|   ,--0 'Tyrannus_tyrannus'
                                        |                                             `--0---0 'Elaenia_flavogaster'
                                        |       ,--2 'Atrichornis_rufescens'
                                        |   ,--2---2 'Menura_novaehollandiae'
                                        |   |           ,--1 'Sericulus_chrysocephalus'
                                        |   |       ,--1---1 'Ptilonorhynchus_violaceus'
                                        |   |   ,--1|   ,--1 'Cormobates_leucophaea'
                                        |   |   |   `--1---1 'Climacteris_melanurus'
                                        `--1|   |           ,--1 'Stipiturus_malachurus'
                                            |   |       ,--1---2 'Malurus_melanocephalus'
                                            |   |       |   ,--2 'Dasyornis_broadbenti'
                                            |   |   ,--1|   |       ,--1 'Ptilotula_penicillata'
                                            |   |   |   `--1|   ,--1---1 'Cissomela_pectoralis'
                                            `--1|   |       `--1|   ,--1 'Pardalotus_striatus'
                                                |   |           `--1|   ,--2 'Acanthiza_pusilla'
                                                |   |               `--1---1 'Gerygone_fusca'
                                                |   |       ,--2 'Orthonyx_temminckii'
                                                |   |   ,--1---1 'Pomatostomus_superciliosus'
                                                |   |   |           ,--1 'Ptilorrhoa_caerulescens'
                                                `--1|   |       ,--1---1 'Cinclosoma_punctatum'
                                                    |   |       |       ,--0 'Pericrocotus_flammeus'
                                                    |   |       |   ,--0---0 'Coracina_tenuirostris'
                                                    |   |   ,--1|   |   ,--2 'Mohoua_ochrocephala'
                                                    |   |   |   |   |   |       ,--1 'Falcunculus_frontatus'
                                                    |   |   |   `--1|   |   ,--1|   ,--1 'Pteruthius_melanotis'
                                                    |   |   |       |   |   |   `--1|   ,--1 'Oriolus_sagittatus'
                                                    `--1|   |       `--1|   |       `--1---1 'Colluricincla_harmonica'
                                                        |   |           |   |       ,--1 'Dicrurus_hottentotus'
                                                        |   |           |   |       |       ,--1 'Paradisaea_apoda'
                                                        |   |           `--1|   ,--1|   ,--1---1 'Hypothymis_azurea'
                                                        |   |               |   |   `--1|   ,--1 'Struthidea_cinerea'
                                                        |   |               |   |       `--1|   ,--1 'Corvus_brachyrhynchos'
                                                        |   |               |   |           `--1|   ,--1 'Platylophus_galericulatus'
                                                        |   |               `--1|               `--1---0 'Lanius_collurio'
                                                        `--1|                   |   ,--1 'Machaerirhynchus_nigripectus'
                                                            |                   |   |   ,--0 'Artamus_leucorhynchus'
                                                            |                   `--1|   |       ,--1 'Prionops_plumatus'
                                                            |                       `--1|   ,--1---1 'Platysteira_castanea'
                                                            |                           `--1|    ,--2 'Tchagra_senegalus'
                                                            |                               `--12|    ,--2 'Aegithina_lafresnayei'
                                                            |                                    `--12---1 'Pityriasis_gymnocephala'
                                                            |   ,--1 'Loboparadisea_sericea'
                                                            |   |       ,--1 'Oedistoma_iliophus'
                                                            |   |   ,--1|   ,--1 'Melanocharis_versteri'
                                                            |   |   |   `--1---0 'Melanocharis_nigra'
                                                            `--1|   |        ,--2 'Notiomystis_cincta'
                                                                |   |   ,--12|    ,--2 'Heteralocha_gouldi'
                                                                |   |   |    `--12---1 'Callaeas_cinerea'
                                                                `--1|   |           ,--2 'Eupetes_macrocerus'
                                                                    |   |       ,--2---2 'Picathartes_gymnocephalus'
                                                                    |   |   ,--1|   ,--0 'Microeca_leucophaea'
                                                                    |   |   |   `--1---1 'Petroica_phoenicea'
                                                                    `--1|   |           ,--1 'Culicicapa_ceylonensis'
                                                                        |   |       ,--1---1 'Hyliota_flavigaster'
                                                                        |   |       |       ,--0 'Remiz_pendulinus'
                                                                        |   |   ,--1|   ,--1---2 'Poecile_atricapillus'
                                                                        |   |   |   |   |   ,--0 'Calandrella_cinerea'
                                                                        |   |   |   `--1|   |   ,--1 'Sylvietta_rufescens'
                                                                        `--1|   |       `--1|   |   ,--1 'Cisticola_anonymus'
                                                                            |   |           `--1|   |       ,--1 'Nesillas_typica'
                                                                            |   |               |   |   ,--1|   ,--1 'Donacobius_atricapillus'
                                                                            |   |               `--1|   |   `--1---1 'Locustella_lanceolata'
                                                                            |   |                   |   |       ,--0 'Hirundo_rustica'
                                                                            |   |                   `--1|   ,--1---2 'Pnoepyga_pusilla'
                                                                            |   |                       |   |       ,--1 'Phylloscopus_trochilus'
                                                                            |   |                       `--1|   ,--1|   ,--1 'Aegithalos_caudatus'
                                                                            `--1|                           |   |   `--1---1 'Hylia_prasina'
                                                                                |                           `--1|   ,--1 'Pycnonotus_cafer'
                                                                                |                               `--1|   ,--1 'Leiothrix_lutea'
                                                                                |                                   `--1---1 'Sylvia_borin'
                                                                                |           ,--1 'Bombycilla_garrulus'
                                                                                |       ,--1---1 'Dulus_dominicus'
                                                                                |       |       ,--1 'Cinclus_cinclus'
                                                                                |   ,--1|   ,--1|   ,--1 'Mimus_polyglottus'
                                                                                |   |   |   |   `--1---1 'Luscinia_megarhynchos'
                                                                                |   |   `--1|   ,--1 'Regulus_ignicapillus'
                                                                                |   |       `--1|   ,--1 'Tichodroma_muraria'
                                                                                `--1|           `--1|   ,--1 'Troglodytes_troglodytes'
                                                                                    |               `--1---1 'Certhia_familiaris'
                                                                                    |   ,--1 'Dicaeum_trigonostigma'
                                                                                    |   |   ,--1 'Irena_puella'
                                                                                    `--1|   |   ,--1 'Plocepasser_mahali'
                                                                                        `--1|   |   ,--0 'Taeniopygia_guttata'
                                                                                            `--1|   |   ,--1 'Passer_domesticus'
                                                                                                `--1|   |   ,--0 'Motacilla_flava'
                                                                                                    `--1|   |   ,--1 'Chloris_chloris'
                                                                                                        `--1|   |       ,--1 'Calcarius_lapponicus'
                                                                                                            `--1|   ,--1---1 'Emberiza_calandra'
                                                                                                                `--1|   ,--1 'Melospiza_melodia'
                                                                                                                    `--1|   ,--1 'Coereba_flaveola'
                                                                                                                        `--1---1 'Geospiza_fuliginosa'
 
Tree 0, char. 6 (33 steps) 
    ,--0 'Columba_livia'
    |       ,--0 'Trogon_melanurus'
    |   ,--0|   ,--0 'Merops_orientalis'
|--0|   |   `--0|   ,--0 'Capito_niger'
    |   |       `--0---0 'Picus_viridis'
    `--0|   ,--0 'Cariama_cristata'
        |   |       ,--0 'Falco_sparverius'
        |   |   ,--0---0 'Micrastur_ruficollis'
        `--0|   |       ,--0 'Psittacus_erithacus'
            |   |   ,--0---0 'Nestor_notabilis'
            |   |   |   ,--1 'Zygodactylus_luberonensis_SMFA
            `--0|   |   |       ,--1 'Acanthisitta_chloris'
                |   |   |   ,--0|   ,--0 'Xenicus_gilviventris'
                |   |   |   |   `--0---0 'Xenicus_longipes'
                `--0|   |   |                   ,--0 'Hydrornis_gurneyi'
                    |   |   |               ,--0---0 'Pitta_sordida'
                    |   |   |           ,--0|   ,--0 'Calyptomena_hosii'
                    |   |   |           |   `--0---0 'Calyptomena_viridis'
                    |   |   |           |       ,--?=0 'Neodrepanis_coruscans'
                    `--0|   |       ,--0|   ,--0|   ,--1 'Philepitta_schlegeli'
                        |   |       |   |   |   `--0---0 'Philepitta_castanea'
                        |   |       |   `--0|       ,--1 'Psarisomus_dalhousiae'
                        |   |       |       |   ,--0---0 'Corydon_sumatranus'
                        |   |       |       `--0|   ,--1 'Eurylaimus_ochromalus'
                        |   |       |           `--0|   ,--0 'Serilophus_lunatus'
                        |   |       |               `--0---0 'Cymbirhynchus_macrorhynchos'
                        |   |       |           ,--0 'Melanopareia_torquata'
                        |   |       |       ,--0|   ,--0 'Conopophaga_lineata'
                        `--0|   ,--0|       |   `--0|   ,--0 'Myrmornis_torquata'
                            |   |   |       |       `--0|   ,--0 'Thamnophilus_torquatus'
                            |   |   |   ,--0|           `--0---0 'Thamnophilus_aethiops'
                            |   |   |   |   |   ,--0 'Myrmothera_campanisona'
                            |   |   |   |   |   |   ,--1 'Liosceles_thoracicus'
                            |   |   |   |   `--0|   |   ,--0 'Formicarius_analis'
                            |   |   |   |       `--0|   |   ,--0 'Sclerurus_mexicanus'
                            |   |   |   |           `--0|   |       ,--0 'Furnarius_rufus'
                            |   |   `--0|               `--0|   ,--0---1 'Xenops_minutus'
                            |   |       |                   `--0|   ,--0 'Xiphorhynchus_guttatus'
                            |   |       |                       `--0---1 'Glyphorhynchus_spirurus'
                            |   |       |       ,--1 'Ceratopipra_erythrocephala'
                            |   |       |   ,--0---0 'Neopelma_chrysocephalum'
                            |   |       |   |       ,--0 'Rupicola_peruvianus'
                            |   |       `--0|   ,--0---1 'Cotinga_cayana'
                            |   |           |   |       ,--0 'Schiffornis_virescens'
                            `--0|           `--0|   ,--0---0 'Tityra_semifasciata'
                                |               |   |         ,--1 'Myiobius_barbatus'
                                |               `--0|    ,--01---0 'Oxyruncus_cristatus'
                                |                   `--01|    ,--1 'Piprites_chloris'
                                |                        `--01|    ,--0 'Platyrinchus_mystaceus'
                                |                             `--01|    ,--1 'Tachuris_rubrigastra'
                                |                                  `--01|    ,--1 'Mionectes_olivaceus'
                                |                                       `--01|    ,--0 'Hirundinea_ferruginea'
                                |                                            `--01|    ,--0 'Tyrannus_tyrannus'
                                |                                                 `--01---1 'Elaenia_flavogaster'
                                |       ,--0 'Atrichornis_rufescens'
                                |   ,--0---0 'Menura_novaehollandiae'
                                |   |           ,--0 'Sericulus_chrysocephalus'
                                |   |       ,--0---0 'Ptilonorhynchus_violaceus'
                                |   |   ,--0|   ,--0 'Cormobates_leucophaea'
                                |   |   |   `--0---0 'Climacteris_melanurus'
                                `--0|   |           ,--0 'Stipiturus_malachurus'
                                    |   |       ,--0---0 'Malurus_melanocephalus'
                                    |   |       |   ,--1 'Dasyornis_broadbenti'
                                    |   |   ,--0|   |       ,--0 'Ptilotula_penicillata'
                                    |   |   |   `--0|   ,--0---0 'Cissomela_pectoralis'
                                    `--0|   |       `--0|   ,--0 'Pardalotus_striatus'
                                        |   |           `--0|   ,--0 'Acanthiza_pusilla'
                                        |   |               `--0---0 'Gerygone_fusca'
                                        |   |       ,--1 'Orthonyx_temminckii'
                                        |   |   ,--1---1 'Pomatostomus_superciliosus'
                                        |   |   |           ,--1 'Ptilorrhoa_caerulescens'
                                        `--0|   |       ,--1---1 'Cinclosoma_punctatum'
                                            |   |       |       ,--0 'Pericrocotus_flammeus'
                                            |   |       |   ,--0---0 'Coracina_tenuirostris'
                                            |   |   ,--1|   |   ,--0 'Mohoua_ochrocephala'
                                            |   |   |   |   |   |       ,--0 'Falcunculus_frontatus'
                                            |   |   |   `--0|   |   ,--0|   ,--0 'Pteruthius_melanotis'
                                            |   |   |       |   |   |   `--0|   ,--1 'Oriolus_sagittatus'
                                            `--1|   |       `--0|   |       `--0---0 'Colluricincla_harmonica'
                                                |   |           |   |       ,--0 'Dicrurus_hottentotus'
                                                |   |           |   |       |       ,--1 'Paradisaea_apoda'
                                                |   |           `--0|   ,--0|   ,--0---0 'Hypothymis_azurea'
                                                |   |               |   |   `--0|   ,--0 'Struthidea_cinerea'
                                                |   |               |   |       `--0|   ,--0 'Corvus_brachyrhynchos'
                                                |   |               |   |           `--0|   ,--1 'Platylophus_galericulatus'
                                                |   |               `--0|               `--0---0 'Lanius_collurio'
                                                `--1|                   |   ,--0 'Machaerirhynchus_nigripectus'
                                                    |                   |   |   ,--0 'Artamus_leucorhynchus'
                                                    |                   `--0|   |       ,--0 'Prionops_plumatus'
                                                    |                       `--0|   ,--0---0 'Platysteira_castanea'
                                                    |                           `--0|   ,--0 'Tchagra_senegalus'
                                                    |                               `--0|   ,--1 'Aegithina_lafresnayei'
                                                    |                                   `--0---0 'Pityriasis_gymnocephala'
                                                    |   ,--1 'Loboparadisea_sericea'
                                                    |   |       ,--1 'Oedistoma_iliophus'
                                                    |   |   ,--1|   ,--1 'Melanocharis_versteri'
                                                    |   |   |   `--1---1 'Melanocharis_nigra'
                                                    `--1|   |       ,--0 'Notiomystis_cincta'
                                                        |   |   ,--0|   ,--0 'Heteralocha_gouldi'
                                                        |   |   |   `--0---0 'Callaeas_cinerea'
                                                        `--1|   |           ,--0 'Eupetes_macrocerus'
                                                            |   |       ,--0---0 'Picathartes_gymnocephalus'
                                                            |   |   ,--0|   ,--0 'Microeca_leucophaea'
                                                            |   |   |   `--0---1 'Petroica_phoenicea'
                                                            `--0|   |           ,--1 'Culicicapa_ceylonensis'
                                                                |   |       ,--1---1 'Hyliota_flavigaster'
                                                                |   |       |       ,--1 'Remiz_pendulinus'
                                                                |   |   ,--1|   ,--1---1 'Poecile_atricapillus'
                                                                |   |   |   |   |   ,--1 'Calandrella_cinerea'
                                                                |   |   |   `--1|   |   ,--1 'Sylvietta_rufescens'
                                                                `--0|   |       `--1|   |   ,--1 'Cisticola_anonymus'
                                                                    |   |           `--1|   |       ,--1 'Nesillas_typica'
                                                                    |   |               |   |   ,--1|   ,--0 'Donacobius_atricapillus'
                                                                    |   |               `--1|   |   `--0---0 'Locustella_lanceolata'
                                                                    |   |                   |   |       ,--0 'Hirundo_rustica'
                                                                    |   |                   `--1|   ,--1---1 'Pnoepyga_pusilla'
                                                                    |   |                       |   |        ,--0 'Phylloscopus_trochilus'
                                                                    |   |                       `--1|   ,--01|    ,--0 'Aegithalos_caudatus'
                                                                    `--0|                           |   |    `--01---1 'Hylia_prasina'
                                                                        |                           `--1|   ,--1 'Pycnonotus_cafer'
                                                                        |                               `--1|   ,--0 'Leiothrix_lutea'
                                                                        |                                   `--1---1 'Sylvia_borin'
                                                                        |           ,--0 'Bombycilla_garrulus'
                                                                        |       ,--0---1 'Dulus_dominicus'
                                                                        |       |       ,--0 'Cinclus_cinclus'
                                                                        |   ,--0|   ,--0|   ,--0 'Mimus_polyglottus'
                                                                        |   |   |   |   `--0---0 'Luscinia_megarhynchos'
                                                                        |   |   `--0|   ,--0 'Regulus_ignicapillus'
                                                                        |   |       `--0|   ,--0 'Tichodroma_muraria'
                                                                        `--0|           `--0|   ,--1 'Troglodytes_troglodytes'
                                                                            |               `--0---0 'Certhia_familiaris'
                                                                            |   ,--0 'Dicaeum_trigonostigma'
                                                                            |   |   ,--0 'Irena_puella'
                                                                            `--0|   |   ,--0 'Plocepasser_mahali'
                                                                                `--0|   |   ,--0 'Taeniopygia_guttata'
                                                                                    `--0|   |   ,--0 'Passer_domesticus'
                                                                                        `--0|   |   ,--0 'Motacilla_flava'
                                                                                            `--0|   |   ,--0 'Chloris_chloris'
                                                                                                `--0|   |       ,--0 'Calcarius_lapponicus'
                                                                                                    `--0|   ,--0---0 'Emberiza_calandra'
                                                                                                        `--0|   ,--0 'Melospiza_melodia'
                                                                                                            `--0|   ,--0 'Coereba_flaveola'
                                                                                                                `--0---1 'Geospiza_fuliginosa'
 
Tree 0, char. 7 (2 steps) 
    ,--0 'Columba_livia'
    |       ,--0 'Trogon_melanurus'
    |   ,--0|   ,--1 'Merops_orientalis'
|--0|   |   `--1|   ,--1 'Capito_niger'
    |   |       `--1---1 'Picus_viridis'
    `--0|   ,--0 'Cariama_cristata'
        |   |       ,--0 'Falco_sparverius'
        |   |   ,--0---0 'Micrastur_ruficollis'
        `--0|   |       ,--0 'Psittacus_erithacus'
            |   |   ,--0---0 'Nestor_notabilis'
            |   |   |   ,--1 'Zygodactylus_luberonensis_SMFA
            `--0|   |   |       ,--1 'Acanthisitta_chloris'
                |   |   |   ,--1|   ,--1 'Xenicus_gilviventris'
                |   |   |   |   `--1---1 'Xenicus_longipes'
                `--0|   |   |                   ,--1 'Hydrornis_gurneyi'
                    |   |   |               ,--1---1 'Pitta_sordida'
                    |   |   |           ,--1|   ,--1 'Calyptomena_hosii'
                    |   |   |           |   `--1---1 'Calyptomena_viridis'
                    |   |   |           |       ,--1 'Neodrepanis_coruscans'
                    `--1|   |       ,--1|   ,--1|   ,--1 'Philepitta_schlegeli'
                        |   |       |   |   |   `--1---1 'Philepitta_castanea'
                        |   |       |   `--1|       ,--1 'Psarisomus_dalhousiae'
                        |   |       |       |   ,--1---1 'Corydon_sumatranus'
                        |   |       |       `--1|   ,--1 'Eurylaimus_ochromalus'
                        |   |       |           `--1|   ,--1 'Serilophus_lunatus'
                        |   |       |               `--1---1 'Cymbirhynchus_macrorhynchos'
                        |   |       |           ,--1 'Melanopareia_torquata'
                        |   |       |       ,--1|   ,--1 'Conopophaga_lineata'
                        `--1|   ,--1|       |   `--1|   ,--1 'Myrmornis_torquata'
                            |   |   |       |       `--1|   ,--1 'Thamnophilus_torquatus'
                            |   |   |   ,--1|           `--1---1 'Thamnophilus_aethiops'
                            |   |   |   |   |   ,--1 'Myrmothera_campanisona'
                            |   |   |   |   |   |   ,--1 'Liosceles_thoracicus'
                            |   |   |   |   `--1|   |   ,--1 'Formicarius_analis'
                            |   |   |   |       `--1|   |   ,--1 'Sclerurus_mexicanus'
                            |   |   |   |           `--1|   |       ,--1 'Furnarius_rufus'
                            |   |   `--1|               `--1|   ,--1---1 'Xenops_minutus'
                            |   |       |                   `--1|   ,--1 'Xiphorhynchus_guttatus'
                            |   |       |                       `--1---1 'Glyphorhynchus_spirurus'
                            |   |       |       ,--1 'Ceratopipra_erythrocephala'
                            |   |       |   ,--1---1 'Neopelma_chrysocephalum'
                            |   |       |   |       ,--1 'Rupicola_peruvianus'
                            |   |       `--1|   ,--1---1 'Cotinga_cayana'
                            |   |           |   |       ,--1 'Schiffornis_virescens'
                            `--1|           `--1|   ,--1---1 'Tityra_semifasciata'
                                |               |   |       ,--1 'Myiobius_barbatus'
                                |               `--1|   ,--1---1 'Oxyruncus_cristatus'
                                |                   `--1|   ,--1 'Piprites_chloris'
                                |                       `--1|   ,--1 'Platyrinchus_mystaceus'
                                |                           `--1|   ,--1 'Tachuris_rubrigastra'
                                |                               `--1|   ,--1 'Mionectes_olivaceus'
                                |                                   `--1|   ,--1 'Hirundinea_ferruginea'
                                |                                       `--1|   ,--1 'Tyrannus_tyrannus'
                                |                                           `--1---1 'Elaenia_flavogaster'
                                |       ,--1 'Atrichornis_rufescens'
                                |   ,--1---1 'Menura_novaehollandiae'
                                |   |           ,--1 'Sericulus_chrysocephalus'
                                |   |       ,--1---1 'Ptilonorhynchus_violaceus'
                                |   |   ,--1|   ,--1 'Cormobates_leucophaea'
                                |   |   |   `--1---1 'Climacteris_melanurus'
                                `--1|   |           ,--1 'Stipiturus_malachurus'
                                    |   |       ,--1---1 'Malurus_melanocephalus'
                                    |   |       |   ,--1 'Dasyornis_broadbenti'
                                    |   |   ,--1|   |       ,--1 'Ptilotula_penicillata'
                                    |   |   |   `--1|   ,--1---1 'Cissomela_pectoralis'
                                    `--1|   |       `--1|   ,--1 'Pardalotus_striatus'
                                        |   |           `--1|   ,--1 'Acanthiza_pusilla'
                                        |   |               `--1---1 'Gerygone_fusca'
                                        |   |       ,--1 'Orthonyx_temminckii'
                                        |   |   ,--1---1 'Pomatostomus_superciliosus'
                                        |   |   |           ,--1 'Ptilorrhoa_caerulescens'
                                        `--1|   |       ,--1---1 'Cinclosoma_punctatum'
                                            |   |       |       ,--1 'Pericrocotus_flammeus'
                                            |   |       |   ,--1---1 'Coracina_tenuirostris'
                                            |   |   ,--1|   |   ,--1 'Mohoua_ochrocephala'
                                            |   |   |   |   |   |       ,--1 'Falcunculus_frontatus'
                                            |   |   |   `--1|   |   ,--1|   ,--1 'Pteruthius_melanotis'
                                            |   |   |       |   |   |   `--1|   ,--1 'Oriolus_sagittatus'
                                            `--1|   |       `--1|   |       `--1---1 'Colluricincla_harmonica'
                                                |   |           |   |       ,--1 'Dicrurus_hottentotus'
                                                |   |           |   |       |       ,--1 'Paradisaea_apoda'
                                                |   |           `--1|   ,--1|   ,--1---1 'Hypothymis_azurea'
                                                |   |               |   |   `--1|   ,--1 'Struthidea_cinerea'
                                                |   |               |   |       `--1|   ,--1 'Corvus_brachyrhynchos'
                                                |   |               |   |           `--1|   ,--1 'Platylophus_galericulatus'
                                                |   |               `--1|               `--1---1 'Lanius_collurio'
                                                `--1|                   |   ,--1 'Machaerirhynchus_nigripectus'
                                                    |                   |   |   ,--1 'Artamus_leucorhynchus'
                                                    |                   `--1|   |       ,--1 'Prionops_plumatus'
                                                    |                       `--1|   ,--1---1 'Platysteira_castanea'
                                                    |                           `--1|   ,--1 'Tchagra_senegalus'
                                                    |                               `--1|   ,--1 'Aegithina_lafresnayei'
                                                    |                                   `--1---1 'Pityriasis_gymnocephala'
                                                    |   ,--1 'Loboparadisea_sericea'
                                                    |   |       ,--1 'Oedistoma_iliophus'
                                                    |   |   ,--1|   ,--1 'Melanocharis_versteri'
                                                    |   |   |   `--1---1 'Melanocharis_nigra'
                                                    `--1|   |       ,--1 'Notiomystis_cincta'
                                                        |   |   ,--1|   ,--1 'Heteralocha_gouldi'
                                                        |   |   |   `--1---1 'Callaeas_cinerea'
                                                        `--1|   |           ,--1 'Eupetes_macrocerus'
                                                            |   |       ,--1---1 'Picathartes_gymnocephalus'
                                                            |   |   ,--1|   ,--1 'Microeca_leucophaea'
                                                            |   |   |   `--1---1 'Petroica_phoenicea'
                                                            `--1|   |           ,--1 'Culicicapa_ceylonensis'
                                                                |   |       ,--1---1 'Hyliota_flavigaster'
                                                                |   |       |       ,--1 'Remiz_pendulinus'
                                                                |   |   ,--1|   ,--1---1 'Poecile_atricapillus'
                                                                |   |   |   |   |   ,--1 'Calandrella_cinerea'
                                                                |   |   |   `--1|   |   ,--1 'Sylvietta_rufescens'
                                                                `--1|   |       `--1|   |   ,--1 'Cisticola_anonymus'
                                                                    |   |           `--1|   |       ,--1 'Nesillas_typica'
                                                                    |   |               |   |   ,--1|   ,--1 'Donacobius_atricapillus'
                                                                    |   |               `--1|   |   `--1---1 'Locustella_lanceolata'
                                                                    |   |                   |   |       ,--1 'Hirundo_rustica'
                                                                    |   |                   `--1|   ,--1---1 'Pnoepyga_pusilla'
                                                                    |   |                       |   |       ,--1 'Phylloscopus_trochilus'
                                                                    |   |                       `--1|   ,--1|   ,--1 'Aegithalos_caudatus'
                                                                    `--1|                           |   |   `--1---1 'Hylia_prasina'
                                                                        |                           `--1|   ,--1 'Pycnonotus_cafer'
                                                                        |                               `--1|   ,--1 'Leiothrix_lutea'
                                                                        |                                   `--1---1 'Sylvia_borin'
                                                                        |           ,--1 'Bombycilla_garrulus'
                                                                        |       ,--1---1 'Dulus_dominicus'
                                                                        |       |       ,--1 'Cinclus_cinclus'
                                                                        |   ,--1|   ,--1|   ,--1 'Mimus_polyglottus'
                                                                        |   |   |   |   `--1---1 'Luscinia_megarhynchos'
                                                                        |   |   `--1|   ,--1 'Regulus_ignicapillus'
                                                                        |   |       `--1|   ,--1 'Tichodroma_muraria'
                                                                        `--1|           `--1|   ,--1 'Troglodytes_troglodytes'
                                                                            |               `--1---1 'Certhia_familiaris'
                                                                            |   ,--1 'Dicaeum_trigonostigma'
                                                                            |   |   ,--1 'Irena_puella'
                                                                            `--1|   |   ,--1 'Plocepasser_mahali'
                                                                                `--1|   |   ,--1 'Taeniopygia_guttata'
                                                                                    `--1|   |   ,--1 'Passer_domesticus'
                                                                                        `--1|   |   ,--1 'Motacilla_flava'
                                                                                            `--1|   |   ,--1 'Chloris_chloris'
                                                                                                `--1|   |       ,--1 'Calcarius_lapponicus'
                                                                                                    `--1|   ,--1---1 'Emberiza_calandra'
                                                                                                        `--1|   ,--1 'Melospiza_melodia'
                                                                                                            `--1|   ,--1 'Coereba_flaveola'
                                                                                                                `--1---1 'Geospiza_fuliginosa'
 
Tree 0, char. 8 (4 steps) 
     ,--?=01 'Columba_livia'
     |         ,--?=01 'Trogon_melanurus'
     |    ,--01|   ,--1 'Merops_orientalis'
|--01|    |    `--1|   ,--2 'Capito_niger'
     |    |        `--1---1 'Picus_viridis'
     `--01|    ,--?=01 'Cariama_cristata'
          |    |         ,--?=01 'Falco_sparverius'
          |    |    ,--01---?=01 'Micrastur_ruficollis'
          `--01|    |         ,--?=01 'Psittacus_erithacus'
               |    |    ,--01---?=01 'Nestor_notabilis'
               |    |    |    ,--0 'Zygodactylus_luberonensis_SMFA
               `--01|    |    |        ,--0 'Acanthisitta_chloris'
                    |    |    |    ,--0|   ,--0 'Xenicus_gilviventris'
                    |    |    |    |   `--0---0 'Xenicus_longipes'
                    `--01|    |    |                   ,--2 'Hydrornis_gurneyi'
                         |    |    |               ,--2---2 'Pitta_sordida'
                         |    |    |           ,--2|   ,--2 'Calyptomena_hosii'
                         |    |    |           |   `--2---2 'Calyptomena_viridis'
                         |    |    |           |       ,--2 'Neodrepanis_coruscans'
                         `--01|    |       ,--2|   ,--2|   ,--2 'Philepitta_schlegeli'
                              |    |       |   |   |   `--2---2 'Philepitta_castanea'
                              |    |       |   `--2|       ,--2 'Psarisomus_dalhousiae'
                              |    |       |       |   ,--2---2 'Corydon_sumatranus'
                              |    |       |       `--2|   ,--2 'Eurylaimus_ochromalus'
                              |    |       |           `--2|   ,--2 'Serilophus_lunatus'
                              |    |       |               `--2---2 'Cymbirhynchus_macrorhynchos'
                              |    |       |           ,--2 'Melanopareia_torquata'
                              |    |       |       ,--2|   ,--2 'Conopophaga_lineata'
                              `--01|   ,--2|       |   `--2|   ,--2 'Myrmornis_torquata'
                                   |   |   |       |       `--2|   ,--2 'Thamnophilus_torquatus'
                                   |   |   |   ,--2|           `--2---2 'Thamnophilus_aethiops'
                                   |   |   |   |   |   ,--2 'Myrmothera_campanisona'
                                   |   |   |   |   |   |   ,--2 'Liosceles_thoracicus'
                                   |   |   |   |   `--2|   |   ,--2 'Formicarius_analis'
                                   |   |   |   |       `--2|   |   ,--2 'Sclerurus_mexicanus'
                                   |   |   |   |           `--2|   |       ,--2 'Furnarius_rufus'
                                   |   |   `--2|               `--2|   ,--2---2 'Xenops_minutus'
                                   |   |       |                   `--2|   ,--2 'Xiphorhynchus_guttatus'
                                   |   |       |                       `--2---2 'Glyphorhynchus_spirurus'
                                   |   |       |       ,--2 'Ceratopipra_erythrocephala'
                                   |   |       |   ,--2---2 'Neopelma_chrysocephalum'
                                   |   |       |   |       ,--2 'Rupicola_peruvianus'
                                   |   |       `--2|   ,--2---2 'Cotinga_cayana'
                                   |   |           |   |       ,--2 'Schiffornis_virescens'
                                   `--2|           `--2|   ,--2---2 'Tityra_semifasciata'
                                       |               |   |       ,--2 'Myiobius_barbatus'
                                       |               `--2|   ,--2---2 'Oxyruncus_cristatus'
                                       |                   `--2|   ,--2 'Piprites_chloris'
                                       |                       `--2|   ,--2 'Platyrinchus_mystaceus'
                                       |                           `--2|   ,--2 'Tachuris_rubrigastra'
                                       |                               `--2|   ,--2 'Mionectes_olivaceus'
                                       |                                   `--2|   ,--2 'Hirundinea_ferruginea'
                                       |                                       `--2|   ,--2 'Tyrannus_tyrannus'
                                       |                                           `--2---2 'Elaenia_flavogaster'
                                       |       ,--2 'Atrichornis_rufescens'
                                       |   ,--2---2 'Menura_novaehollandiae'
                                       |   |           ,--2 'Sericulus_chrysocephalus'
                                       |   |       ,--2---2 'Ptilonorhynchus_violaceus'
                                       |   |   ,--2|   ,--2 'Cormobates_leucophaea'
                                       |   |   |   `--2---2 'Climacteris_melanurus'
                                       `--2|   |           ,--2 'Stipiturus_malachurus'
                                           |   |       ,--2---2 'Malurus_melanocephalus'
                                           |   |       |   ,--2 'Dasyornis_broadbenti'
                                           |   |   ,--2|   |       ,--2 'Ptilotula_penicillata'
                                           |   |   |   `--2|   ,--2---2 'Cissomela_pectoralis'
                                           `--2|   |       `--2|   ,--2 'Pardalotus_striatus'
                                               |   |           `--2|   ,--2 'Acanthiza_pusilla'
                                               |   |               `--2---2 'Gerygone_fusca'
                                               |   |       ,--2 'Orthonyx_temminckii'
                                               |   |   ,--2---2 'Pomatostomus_superciliosus'
                                               |   |   |           ,--2 'Ptilorrhoa_caerulescens'
                                               `--2|   |       ,--2---2 'Cinclosoma_punctatum'
                                                   |   |       |       ,--2 'Pericrocotus_flammeus'
                                                   |   |       |   ,--2---2 'Coracina_tenuirostris'
                                                   |   |   ,--2|   |   ,--2 'Mohoua_ochrocephala'
                                                   |   |   |   |   |   |       ,--2 'Falcunculus_frontatus'
                                                   |   |   |   `--2|   |   ,--2|   ,--2 'Pteruthius_melanotis'
                                                   |   |   |       |   |   |   `--2|   ,--2 'Oriolus_sagittatus'
                                                   `--2|   |       `--2|   |       `--2---2 'Colluricincla_harmonica'
                                                       |   |           |   |       ,--2 'Dicrurus_hottentotus'
                                                       |   |           |   |       |       ,--2 'Paradisaea_apoda'
                                                       |   |           `--2|   ,--2|   ,--2---2 'Hypothymis_azurea'
                                                       |   |               |   |   `--2|   ,--2 'Struthidea_cinerea'
                                                       |   |               |   |       `--2|   ,--2 'Corvus_brachyrhynchos'
                                                       |   |               |   |           `--2|   ,--2 'Platylophus_galericulatus'
                                                       |   |               `--2|               `--2---2 'Lanius_collurio'
                                                       `--2|                   |   ,--2 'Machaerirhynchus_nigripectus'
                                                           |                   |   |   ,--2 'Artamus_leucorhynchus'
                                                           |                   `--2|   |       ,--2 'Prionops_plumatus'
                                                           |                       `--2|   ,--2---2 'Platysteira_castanea'
                                                           |                           `--2|   ,--2 'Tchagra_senegalus'
                                                           |                               `--2|   ,--2 'Aegithina_lafresnayei'
                                                           |                                   `--2---2 'Pityriasis_gymnocephala'
                                                           |   ,--2 'Loboparadisea_sericea'
                                                           |   |       ,--2 'Oedistoma_iliophus'
                                                           |   |   ,--2|   ,--2 'Melanocharis_versteri'
                                                           |   |   |   `--2---2 'Melanocharis_nigra'
                                                           `--2|   |       ,--2 'Notiomystis_cincta'
                                                               |   |   ,--2|   ,--2 'Heteralocha_gouldi'
                                                               |   |   |   `--2---2 'Callaeas_cinerea'
                                                               `--2|   |           ,--2 'Eupetes_macrocerus'
                                                                   |   |       ,--2---2 'Picathartes_gymnocephalus'
                                                                   |   |   ,--2|   ,--2 'Microeca_leucophaea'
                                                                   |   |   |   `--2---2 'Petroica_phoenicea'
                                                                   `--2|   |           ,--2 'Culicicapa_ceylonensis'
                                                                       |   |       ,--2---2 'Hyliota_flavigaster'
                                                                       |   |       |       ,--2 'Remiz_pendulinus'
                                                                       |   |   ,--2|   ,--2---2 'Poecile_atricapillus'
                                                                       |   |   |   |   |   ,--2 'Calandrella_cinerea'
                                                                       |   |   |   `--2|   |   ,--2 'Sylvietta_rufescens'
                                                                       `--2|   |       `--2|   |   ,--2 'Cisticola_anonymus'
                                                                           |   |           `--2|   |       ,--2 'Nesillas_typica'
                                                                           |   |               |   |   ,--2|   ,--2 'Donacobius_atricapillus'
                                                                           |   |               `--2|   |   `--2---2 'Locustella_lanceolata'
                                                                           |   |                   |   |       ,--2 'Hirundo_rustica'
                                                                           |   |                   `--2|   ,--2---2 'Pnoepyga_pusilla'
                                                                           |   |                       |   |       ,--2 'Phylloscopus_trochilus'
                                                                           |   |                       `--2|   ,--2|   ,--2 'Aegithalos_caudatus'
                                                                           `--2|                           |   |   `--2---2 'Hylia_prasina'
                                                                               |                           `--2|   ,--2 'Pycnonotus_cafer'
                                                                               |                               `--2|   ,--2 'Leiothrix_lutea'
                                                                               |                                   `--2---2 'Sylvia_borin'
                                                                               |           ,--2 'Bombycilla_garrulus'
                                                                               |       ,--2---2 'Dulus_dominicus'
                                                                               |       |       ,--2 'Cinclus_cinclus'
                                                                               |   ,--2|   ,--2|   ,--2 'Mimus_polyglottus'
                                                                               |   |   |   |   `--2---2 'Luscinia_megarhynchos'
                                                                               |   |   `--2|   ,--2 'Regulus_ignicapillus'
                                                                               |   |       `--2|   ,--2 'Tichodroma_muraria'
                                                                               `--2|           `--2|   ,--2 'Troglodytes_troglodytes'
                                                                                   |               `--2---2 'Certhia_familiaris'
                                                                                   |   ,--2 'Dicaeum_trigonostigma'
                                                                                   |   |   ,--2 'Irena_puella'
                                                                                   `--2|   |   ,--2 'Plocepasser_mahali'
                                                                                       `--2|   |   ,--2 'Taeniopygia_guttata'
                                                                                           `--2|   |   ,--2 'Passer_domesticus'
                                                                                               `--2|   |   ,--2 'Motacilla_flava'
                                                                                                   `--2|   |   ,--2 'Chloris_chloris'
                                                                                                       `--2|   |       ,--2 'Calcarius_lapponicus'
                                                                                                           `--2|   ,--2---2 'Emberiza_calandra'
                                                                                                               `--2|   ,--2 'Melospiza_melodia'
                                                                                                                   `--2|   ,--2 'Coereba_flaveola'
                                                                                                                       `--2---2 'Geospiza_fuliginosa'
 
Tree 0, char. 9 (60 steps) 
     ,--?=01 'Columba_livia'
     |         ,--?=01 'Trogon_melanurus'
     |    ,--01|    ,--?=01 'Merops_orientalis'
|--01|    |    `--01|    ,--0 'Capito_niger'
     |    |         `--01---?=01 'Picus_viridis'
     `--01|    ,--?=01 'Cariama_cristata'
          |    |         ,--?=01 'Falco_sparverius'
          |    |    ,--01---?=01 'Micrastur_ruficollis'
          `--01|    |         ,--?=01 'Psittacus_erithacus'
               |    |    ,--01---?=01 'Nestor_notabilis'
               |    |    |    ,--?=01 'Zygodactylus_luberonensis_SMFA
               `--01|    |    |         ,--?=01 'Acanthisitta_chloris'
                    |    |    |    ,--01|    ,--?=01 'Xenicus_gilviventris'
                    |    |    |    |    `--01---?=01 'Xenicus_longipes'
                    `--01|    |    |                     ,--0 'Hydrornis_gurneyi'
                         |    |    |                 ,--0---0 'Pitta_sordida'
                         |    |    |             ,--0|   ,--0 'Calyptomena_hosii'
                         |    |    |             |   `--0---0 'Calyptomena_viridis'
                         |    |    |             |       ,--1 'Neodrepanis_coruscans'
                         `--01|    |         ,--0|   ,--0|   ,--0 'Philepitta_schlegeli'
                              |    |         |   |   |   `--0---0 'Philepitta_castanea'
                              |    |         |   `--0|       ,--1 'Psarisomus_dalhousiae'
                              |    |         |       |   ,--0---0 'Corydon_sumatranus'
                              |    |         |       `--0|   ,--0 'Eurylaimus_ochromalus'
                              |    |         |           `--0|   ,--0 'Serilophus_lunatus'
                              |    |         |               `--0---0 'Cymbirhynchus_macrorhynchos'
                              |    |         |           ,--2 'Melanopareia_torquata'
                              |    |         |       ,--2|   ,--2 'Conopophaga_lineata'
                              `--01|    ,--01|       |   `--2|   ,--2 'Myrmornis_torquata'
                                   |    |    |       |       `--2|   ,--2 'Thamnophilus_torquatus'
                                   |    |    |   ,--2|           `--2---2 'Thamnophilus_aethiops'
                                   |    |    |   |   |   ,--2 'Myrmothera_campanisona'
                                   |    |    |   |   |   |   ,--2 'Liosceles_thoracicus'
                                   |    |    |   |   `--2|   |   ,--1 'Formicarius_analis'
                                   |    |    |   |       `--2|   |   ,--2 'Sclerurus_mexicanus'
                                   |    |    |   |           `--2|   |       ,--2 'Furnarius_rufus'
                                   |    |    `--1|               `--2|   ,--2---1 'Xenops_minutus'
                                   |    |        |                   `--2|   ,--1 'Xiphorhynchus_guttatus'
                                   |    |        |                       `--2---2 'Glyphorhynchus_spirurus'
                                   |    |        |       ,--0 'Ceratopipra_erythrocephala'
                                   |    |        |   ,--1---1 'Neopelma_chrysocephalum'
                                   |    |        |   |       ,--2 'Rupicola_peruvianus'
                                   |    |        `--1|   ,--1---1 'Cotinga_cayana'
                                   |    |            |   |       ,--1 'Schiffornis_virescens'
                                   `--01|            `--1|   ,--1---0 'Tityra_semifasciata'
                                        |                |   |       ,--2 'Myiobius_barbatus'
                                        |                `--1|   ,--1---1 'Oxyruncus_cristatus'
                                        |                    `--1|   ,--1 'Piprites_chloris'
                                        |                        `--1|   ,--2 'Platyrinchus_mystaceus'
                                        |                            `--2|   ,--2 'Tachuris_rubrigastra'
                                        |                                `--2|   ,--2 'Mionectes_olivaceus'
                                        |                                    `--2|   ,--1 'Hirundinea_ferruginea'
                                        |                                        `--1|   ,--0 'Tyrannus_tyrannus'
                                        |                                            `--1---1 'Elaenia_flavogaster'
                                        |         ,--1 'Atrichornis_rufescens'
                                        |    ,--01---0 'Menura_novaehollandiae'
                                        |    |             ,--1 'Sericulus_chrysocephalus'
                                        |    |         ,--1---1 'Ptilonorhynchus_violaceus'
                                        |    |    ,--01|   ,--0 'Cormobates_leucophaea'
                                        |    |    |    `--0---0 'Climacteris_melanurus'
                                        `--01|    |            ,--1 'Stipiturus_malachurus'
                                             |    |        ,--1---2 'Malurus_melanocephalus'
                                             |    |        |   ,--2 'Dasyornis_broadbenti'
                                             |    |    ,--1|   |       ,--1 'Ptilotula_penicillata'
                                             |    |    |   `--1|   ,--1---0 'Cissomela_pectoralis'
                                             `--01|    |       `--1|   ,--1 'Pardalotus_striatus'
                                                  |    |           `--1|   ,--1 'Acanthiza_pusilla'
                                                  |    |               `--1---1 'Gerygone_fusca'
                                                  |    |         ,--0 'Orthonyx_temminckii'
                                                  |    |    ,--01---2 'Pomatostomus_superciliosus'
                                                  |    |    |              ,--0 'Ptilorrhoa_caerulescens'
                                                  `--01|    |         ,--01---?=01 'Cinclosoma_punctatum'
                                                       |    |         |        ,--0 'Pericrocotus_flammeus'
                                                       |    |         |    ,--0---0 'Coracina_tenuirostris'
                                                       |    |    ,--01|    |   ,--1 'Mohoua_ochrocephala'
                                                       |    |    |    |    |   |       ,--1 'Falcunculus_frontatus'
                                                       |    |    |    `--01|   |   ,--1|   ,--1 'Pteruthius_melanotis'
                                                       |    |    |         |   |   |   `--1|   ,--0 'Oriolus_sagittatus'
                                                       `--01|    |         `--1|   |       `--0---0 'Colluricincla_harmonica'
                                                            |    |             |   |         ,--2 'Dicrurus_hottentotus'
                                                            |    |             |   |         |         ,--2 'Paradisaea_apoda'
                                                            |    |             `--1|    ,--12|    ,--12---1 'Hypothymis_azurea'
                                                            |    |                 |    |    `--12|    ,--2 'Struthidea_cinerea'
                                                            |    |                 |    |         `--12|    ,--1 'Corvus_brachyrhynchos'
                                                            |    |                 |    |              `--12|    ,--2 'Platylophus_galericulatus'
                                                            |    |                 `--12|                   `--12---0 'Lanius_collurio'
                                                            `--01|                      |    ,--2 'Machaerirhynchus_nigripectus'
                                                                 |                      |    |    ,--1 'Artamus_leucorhynchus'
                                                                 |                      `--12|    |        ,--2 'Prionops_plumatus'
                                                                 |                           `--12|    ,--2---2 'Platysteira_castanea'
                                                                 |                                `--12|    ,--1 'Tchagra_senegalus'
                                                                 |                                     `--12|    ,--2 'Aegithina_lafresnayei'
                                                                 |                                          `--12---1 'Pityriasis_gymnocephala'
                                                                 |   ,--1 'Loboparadisea_sericea'
                                                                 |   |       ,--0 'Oedistoma_iliophus'
                                                                 |   |   ,--1|   ,--1 'Melanocharis_versteri'
                                                                 |   |   |   `--1---1 'Melanocharis_nigra'
                                                                 `--1|   |       ,--1 'Notiomystis_cincta'
                                                                     |   |   ,--1|   ,--2 'Heteralocha_gouldi'
                                                                     |   |   |   `--2---2 'Callaeas_cinerea'
                                                                     `--1|   |           ,--2 'Eupetes_macrocerus'
                                                                         |   |       ,--1---1 'Picathartes_gymnocephalus'
                                                                         |   |   ,--1|   ,--0 'Microeca_leucophaea'
                                                                         |   |   |   `--1---2 'Petroica_phoenicea'
                                                                         `--1|   |              ,--2 'Culicicapa_ceylonensis'
                                                                             |   |         ,--01---0 'Hyliota_flavigaster'
                                                                             |   |         |         ,--0 'Remiz_pendulinus'
                                                                             |   |    ,--01|    ,--01---1 'Poecile_atricapillus'
                                                                             |   |    |    |    |    ,--0 'Calandrella_cinerea'
                                                                             |   |    |    `--01|    |   ,--1 'Sylvietta_rufescens'
                                                                             `--1|    |         `--01|   |    ,--2 'Cisticola_anonymus'
                                                                                 |    |              `--1|    |         ,--2 'Nesillas_typica'
                                                                                 |    |                  |    |    ,--12|    ,--2 'Donacobius_atricapillus'
                                                                                 |    |                  `--12|    |    `--12---0 'Locustella_lanceolata'
                                                                                 |    |                       |    |        ,--0 'Hirundo_rustica'
                                                                                 |    |                       `--12|    ,--1---1 'Pnoepyga_pusilla'
                                                                                 |    |                            |    |         ,--0 'Phylloscopus_trochilus'
                                                                                 |    |                            `--12|    ,--12|    ,--2 'Aegithalos_caudatus'
                                                                                 `--01|                                 |    |    `--12---1 'Hylia_prasina'
                                                                                      |                                 `--12|    ,--2 'Pycnonotus_cafer'
                                                                                      |                                      `--12|    ,--2 'Leiothrix_lutea'
                                                                                      |                                           `--12---0 'Sylvia_borin'
                                                                                      |           ,--0 'Bombycilla_garrulus'
                                                                                      |       ,--0---2 'Dulus_dominicus'
                                                                                      |       |       ,--0 'Cinclus_cinclus'
                                                                                      |   ,--0|   ,--0|   ,--1 'Mimus_polyglottus'
                                                                                      |   |   |   |   `--0---0 'Luscinia_megarhynchos'
                                                                                      |   |   `--0|   ,--1 'Regulus_ignicapillus'
                                                                                      |   |       `--0|   ,--0 'Tichodroma_muraria'
                                                                                      `--0|           `--0|   ,--0 'Troglodytes_troglodytes'
                                                                                          |               `--0---1 'Certhia_familiaris'
                                                                                          |   ,--0 'Dicaeum_trigonostigma'
                                                                                          |   |   ,--1 'Irena_puella'
                                                                                          `--0|   |   ,--0 'Plocepasser_mahali'
                                                                                              `--0|   |   ,--0 'Taeniopygia_guttata'
                                                                                                  `--0|   |   ,--0 'Passer_domesticus'
                                                                                                      `--0|   |   ,--0 'Motacilla_flava'
                                                                                                          `--0|   |   ,--0 'Chloris_chloris'
                                                                                                              `--0|   |       ,--0 'Calcarius_lapponicus'
                                                                                                                  `--0|   ,--0---0 'Emberiza_calandra'
                                                                                                                      `--0|   ,--1 'Melospiza_melodia'
                                                                                                                          `--0|   ,--0 'Coereba_flaveola'
                                                                                                                              `--0---0 'Geospiza_fuliginosa'
 
Tree 0, char. 10 (12 steps) 
    ,--?=1 'Columba_livia'
    |       ,--?=1 'Trogon_melanurus'
    |   ,--1|   ,--1 'Merops_orientalis'
|--1|   |   `--1|   ,--1 'Capito_niger'
    |   |       `--1---1 'Picus_viridis'
    `--1|   ,--1 'Cariama_cristata'
        |   |       ,--1 'Falco_sparverius'
        |   |   ,--1---1 'Micrastur_ruficollis'
        `--1|   |       ,--1 'Psittacus_erithacus'
            |   |   ,--1---1 'Nestor_notabilis'
            |   |   |   ,--?=1 'Zygodactylus_luberonensis_SMFA
            `--1|   |   |       ,--0 'Acanthisitta_chloris'
                |   |   |   ,--0|   ,--0 'Xenicus_gilviventris'
                |   |   |   |   `--0---0 'Xenicus_longipes'
                `--1|   |   |                   ,--0 'Hydrornis_gurneyi'
                    |   |   |               ,--0---0 'Pitta_sordida'
                    |   |   |           ,--1|   ,--1 'Calyptomena_hosii'
                    |   |   |           |   `--1---1 'Calyptomena_viridis'
                    |   |   |           |       ,--0 'Neodrepanis_coruscans'
                    `--1|   |       ,--1|   ,--1|   ,--1 'Philepitta_schlegeli'
                        |   |       |   |   |   `--1---1 'Philepitta_castanea'
                        |   |       |   `--1|       ,--1 'Psarisomus_dalhousiae'
                        |   |       |       |   ,--1---1 'Corydon_sumatranus'
                        |   |       |       `--1|   ,--1 'Eurylaimus_ochromalus'
                        |   |       |           `--1|   ,--1 'Serilophus_lunatus'
                        |   |       |               `--1---0 'Cymbirhynchus_macrorhynchos'
                        |   |       |              ,--1 'Melanopareia_torquata'
                        |   |       |         ,--01|    ,--1 'Conopophaga_lineata'
                        `--1|   ,--1|         |    `--01|   ,--0 'Myrmornis_torquata'
                            |   |   |         |         `--0|   ,--0 'Thamnophilus_torquatus'
                            |   |   |    ,--01|             `--0---0 'Thamnophilus_aethiops'
                            |   |   |    |    |    ,--0 'Myrmothera_campanisona'
                            |   |   |    |    |    |    ,--1 'Liosceles_thoracicus'
                            |   |   |    |    `--01|    |   ,--0 'Formicarius_analis'
                            |   |   |    |         `--01|   |   ,--0 'Sclerurus_mexicanus'
                            |   |   |    |              `--0|   |       ,--0 'Furnarius_rufus'
                            |   |   `--01|                  `--0|   ,--0---0 'Xenops_minutus'
                            |   |        |                      `--0|   ,--0 'Xiphorhynchus_guttatus'
                            |   |        |                          `--0---0 'Glyphorhynchus_spirurus'
                            |   |        |       ,--0 'Ceratopipra_erythrocephala'
                            |   |        |   ,--0---0 'Neopelma_chrysocephalum'
                            |   |        |   |       ,--0 'Rupicola_peruvianus'
                            |   |        `--0|   ,--0---0 'Cotinga_cayana'
                            |   |            |   |       ,--0 'Schiffornis_virescens'
                            `--1|            `--0|   ,--0---1 'Tityra_semifasciata'
                                |                |   |       ,--0 'Myiobius_barbatus'
                                |                `--0|   ,--0---0 'Oxyruncus_cristatus'
                                |                    `--0|   ,--1 'Piprites_chloris'
                                |                        `--1|   ,--1 'Platyrinchus_mystaceus'
                                |                            `--1|   ,--1 'Tachuris_rubrigastra'
                                |                                `--1|   ,--0 'Mionectes_olivaceus'
                                |                                    `--1|   ,--1 'Hirundinea_ferruginea'
                                |                                        `--1|   ,--1 'Tyrannus_tyrannus'
                                |                                            `--1---0 'Elaenia_flavogaster'
                                |       ,--1 'Atrichornis_rufescens'
                                |   ,--1---1 'Menura_novaehollandiae'
                                |   |           ,--1 'Sericulus_chrysocephalus'
                                |   |       ,--1---1 'Ptilonorhynchus_violaceus'
                                |   |   ,--1|   ,--1 'Cormobates_leucophaea'
                                |   |   |   `--1---1 'Climacteris_melanurus'
                                `--1|   |           ,--1 'Stipiturus_malachurus'
                                    |   |       ,--1---?=1 'Malurus_melanocephalus'
                                    |   |       |   ,--1 'Dasyornis_broadbenti'
                                    |   |   ,--1|   |       ,--1 'Ptilotula_penicillata'
                                    |   |   |   `--1|   ,--1---1 'Cissomela_pectoralis'
                                    `--1|   |       `--1|   ,--1 'Pardalotus_striatus'
                                        |   |           `--1|   ,--1 'Acanthiza_pusilla'
                                        |   |               `--1---1 'Gerygone_fusca'
                                        |   |       ,--1 'Orthonyx_temminckii'
                                        |   |   ,--1---1 'Pomatostomus_superciliosus'
                                        |   |   |           ,--1 'Ptilorrhoa_caerulescens'
                                        `--1|   |       ,--1---1 'Cinclosoma_punctatum'
                                            |   |       |       ,--1 'Pericrocotus_flammeus'
                                            |   |       |   ,--1---1 'Coracina_tenuirostris'
                                            |   |   ,--1|   |   ,--1 'Mohoua_ochrocephala'
                                            |   |   |   |   |   |       ,--1 'Falcunculus_frontatus'
                                            |   |   |   `--1|   |   ,--1|   ,--1 'Pteruthius_melanotis'
                                            |   |   |       |   |   |   `--1|   ,--1 'Oriolus_sagittatus'
                                            `--1|   |       `--1|   |       `--1---1 'Colluricincla_harmonica'
                                                |   |           |   |       ,--1 'Dicrurus_hottentotus'
                                                |   |           |   |       |       ,--1 'Paradisaea_apoda'
                                                |   |           `--1|   ,--1|   ,--1---1 'Hypothymis_azurea'
                                                |   |               |   |   `--1|   ,--1 'Struthidea_cinerea'
                                                |   |               |   |       `--1|   ,--1 'Corvus_brachyrhynchos'
                                                |   |               |   |           `--1|   ,--1 'Platylophus_galericulatus'
                                                |   |               `--1|               `--1---1 'Lanius_collurio'
                                                `--1|                   |   ,--1 'Machaerirhynchus_nigripectus'
                                                    |                   |   |   ,--1 'Artamus_leucorhynchus'
                                                    |                   `--1|   |       ,--1 'Prionops_plumatus'
                                                    |                       `--1|   ,--1---1 'Platysteira_castanea'
                                                    |                           `--1|   ,--1 'Tchagra_senegalus'
                                                    |                               `--1|   ,--1 'Aegithina_lafresnayei'
                                                    |                                   `--1---1 'Pityriasis_gymnocephala'
                                                    |   ,--1 'Loboparadisea_sericea'
                                                    |   |       ,--1 'Oedistoma_iliophus'
                                                    |   |   ,--1|   ,--1 'Melanocharis_versteri'
                                                    |   |   |   `--1---1 'Melanocharis_nigra'
                                                    `--1|   |       ,--1 'Notiomystis_cincta'
                                                        |   |   ,--1|   ,--1 'Heteralocha_gouldi'
                                                        |   |   |   `--1---1 'Callaeas_cinerea'
                                                        `--1|   |           ,--1 'Eupetes_macrocerus'
                                                            |   |       ,--1---1 'Picathartes_gymnocephalus'
                                                            |   |   ,--1|   ,--1 'Microeca_leucophaea'
                                                            |   |   |   `--1---1 'Petroica_phoenicea'
                                                            `--1|   |           ,--1 'Culicicapa_ceylonensis'
                                                                |   |       ,--1---1 'Hyliota_flavigaster'
                                                                |   |       |       ,--1 'Remiz_pendulinus'
                                                                |   |   ,--1|   ,--1---1 'Poecile_atricapillus'
                                                                |   |   |   |   |   ,--1 'Calandrella_cinerea'
                                                                |   |   |   `--1|   |   ,--1 'Sylvietta_rufescens'
                                                                `--1|   |       `--1|   |   ,--1 'Cisticola_anonymus'
                                                                    |   |           `--1|   |       ,--1 'Nesillas_typica'
                                                                    |   |               |   |   ,--1|   ,--1 'Donacobius_atricapillus'
                                                                    |   |               `--1|   |   `--1---1 'Locustella_lanceolata'
                                                                    |   |                   |   |       ,--1 'Hirundo_rustica'
                                                                    |   |                   `--1|   ,--1---1 'Pnoepyga_pusilla'
                                                                    |   |                       |   |       ,--1 'Phylloscopus_trochilus'
                                                                    |   |                       `--1|   ,--1|   ,--1 'Aegithalos_caudatus'
                                                                    `--1|                           |   |   `--1---1 'Hylia_prasina'
                                                                        |                           `--1|   ,--1 'Pycnonotus_cafer'
                                                                        |                               `--1|   ,--1 'Leiothrix_lutea'
                                                                        |                                   `--1---1 'Sylvia_borin'
                                                                        |           ,--1 'Bombycilla_garrulus'
                                                                        |       ,--1---1 'Dulus_dominicus'
                                                                        |       |       ,--1 'Cinclus_cinclus'
                                                                        |   ,--1|   ,--1|   ,--1 'Mimus_polyglottus'
                                                                        |   |   |   |   `--1---1 'Luscinia_megarhynchos'
                                                                        |   |   `--1|   ,--1 'Regulus_ignicapillus'
                                                                        |   |       `--1|   ,--1 'Tichodroma_muraria'
                                                                        `--1|           `--1|   ,--1 'Troglodytes_troglodytes'
                                                                            |               `--1---1 'Certhia_familiaris'
                                                                            |   ,--1 'Dicaeum_trigonostigma'
                                                                            |   |   ,--1 'Irena_puella'
                                                                            `--1|   |   ,--1 'Plocepasser_mahali'
                                                                                `--1|   |   ,--1 'Taeniopygia_guttata'
                                                                                    `--1|   |   ,--1 'Passer_domesticus'
                                                                                        `--1|   |   ,--1 'Motacilla_flava'
                                                                                            `--1|   |   ,--1 'Chloris_chloris'
                                                                                                `--1|   |       ,--1 'Calcarius_lapponicus'
                                                                                                    `--1|   ,--1---1 'Emberiza_calandra'
                                                                                                        `--1|   ,--1 'Melospiza_melodia'
                                                                                                            `--1|   ,--1 'Coereba_flaveola'
                                                                                                                `--1---1 'Geospiza_fuliginosa'
 
Tree 0, char. 11 (33 steps) 
     ,--?=01 'Columba_livia'
     |         ,--?=01 'Trogon_melanurus'
     |    ,--01|    ,--0 'Merops_orientalis'
|--01|    |    `--01|    ,--1 'Capito_niger'
     |    |         `--01---0 'Picus_viridis'
     `--01|    ,--?=01 'Cariama_cristata'
          |    |         ,--?=01 'Falco_sparverius'
          |    |    ,--01---?=01 'Micrastur_ruficollis'
          `--01|    |         ,--?=01 'Psittacus_erithacus'
               |    |    ,--01---?=01 'Nestor_notabilis'
               |    |    |    ,--?=01 'Zygodactylus_luberonensis_SMFA
               `--01|    |    |         ,--?=01 'Acanthisitta_chloris'
                    |    |    |    ,--01|    ,--?=01 'Xenicus_gilviventris'
                    |    |    |    |    `--01---?=01 'Xenicus_longipes'
                    `--01|    |    |                   ,--?=1 'Hydrornis_gurneyi'
                         |    |    |               ,--1---?=1 'Pitta_sordida'
                         |    |    |           ,--1|   ,--1 'Calyptomena_hosii'
                         |    |    |           |   `--1---1 'Calyptomena_viridis'
                         |    |    |           |        ,--?=01 'Neodrepanis_coruscans'
                         `--01|    |       ,--1|   ,--01|   ,--0 'Philepitta_schlegeli'
                              |    |       |   |   |    `--0---0 'Philepitta_castanea'
                              |    |       |   `--1|       ,--1 'Psarisomus_dalhousiae'
                              |    |       |       |   ,--1---1 'Corydon_sumatranus'
                              |    |       |       `--1|   ,--0 'Eurylaimus_ochromalus'
                              |    |       |           `--1|   ,--1 'Serilophus_lunatus'
                              |    |       |               `--1---?=1 'Cymbirhynchus_macrorhynchos'
                              |    |       |           ,--2 'Melanopareia_torquata'
                              |    |       |       ,--2|   ,--2 'Conopophaga_lineata'
                              `--01|   ,--1|       |   `--2|   ,--?=2 'Myrmornis_torquata'
                                   |   |   |       |       `--2|   ,--?=2 'Thamnophilus_torquatus'
                                   |   |   |   ,--2|           `--2---?=2 'Thamnophilus_aethiops'
                                   |   |   |   |   |   ,--?=2 'Myrmothera_campanisona'
                                   |   |   |   |   |   |   ,--2 'Liosceles_thoracicus'
                                   |   |   |   |   `--2|   |   ,--?=2 'Formicarius_analis'
                                   |   |   |   |       `--2|   |   ,--?=2 'Sclerurus_mexicanus'
                                   |   |   |   |           `--2|   |       ,--?=2 'Furnarius_rufus'
                                   |   |   `--1|               `--2|   ,--2---?=2 'Xenops_minutus'
                                   |   |       |                   `--2|   ,--?=2 'Xiphorhynchus_guttatus'
                                   |   |       |                       `--2---?=2 'Glyphorhynchus_spirurus'
                                   |   |       |       ,--?=1 'Ceratopipra_erythrocephala'
                                   |   |       |   ,--1---?=1 'Neopelma_chrysocephalum'
                                   |   |       |   |       ,--?=1 'Rupicola_peruvianus'
                                   |   |       `--1|   ,--1---?=1 'Cotinga_cayana'
                                   |   |           |   |       ,--?=1 'Schiffornis_virescens'
                                   `--1|           `--1|   ,--1---1 'Tityra_semifasciata'
                                       |               |   |       ,--?=1 'Myiobius_barbatus'
                                       |               `--1|   ,--1---?=1 'Oxyruncus_cristatus'
                                       |                   `--1|   ,--1 'Piprites_chloris'
                                       |                       `--1|   ,--1 'Platyrinchus_mystaceus'
                                       |                           `--1|   ,--1 'Tachuris_rubrigastra'
                                       |                               `--1|   ,--?=1 'Mionectes_olivaceus'
                                       |                                   `--1|   ,--1 'Hirundinea_ferruginea'
                                       |                                       `--1|    ,--2 'Tyrannus_tyrannus'
                                       |                                           `--12---?=12 'Elaenia_flavogaster'
                                       |       ,--1 'Atrichornis_rufescens'
                                       |   ,--1---0 'Menura_novaehollandiae'
                                       |   |           ,--1 'Sericulus_chrysocephalus'
                                       |   |       ,--1---2 'Ptilonorhynchus_violaceus'
                                       |   |   ,--1|   ,--0 'Cormobates_leucophaea'
                                       |   |   |   `--0---0 'Climacteris_melanurus'
                                       `--1|   |            ,--2 'Stipiturus_malachurus'
                                           |   |       ,--12---?=12 'Malurus_melanocephalus'
                                           |   |       |   ,--0 'Dasyornis_broadbenti'
                                           |   |   ,--1|   |       ,--2 'Ptilotula_penicillata'
                                           |   |   |   `--1|   ,--1---1 'Cissomela_pectoralis'
                                           `--1|   |       `--1|   ,--1 'Pardalotus_striatus'
                                               |   |           `--1|   ,--1 'Acanthiza_pusilla'
                                               |   |               `--1---1 'Gerygone_fusca'
                                               |   |       ,--1 'Orthonyx_temminckii'
                                               |   |   ,--1---1 'Pomatostomus_superciliosus'
                                               |   |   |           ,--0 'Ptilorrhoa_caerulescens'
                                               `--1|   |       ,--0---0 'Cinclosoma_punctatum'
                                                   |   |       |       ,--2 'Pericrocotus_flammeus'
                                                   |   |       |   ,--2---2 'Coracina_tenuirostris'
                                                   |   |   ,--1|   |   ,--1 'Mohoua_ochrocephala'
                                                   |   |   |   |   |   |       ,--1 'Falcunculus_frontatus'
                                                   |   |   |   `--1|   |   ,--1|   ,--1 'Pteruthius_melanotis'
                                                   |   |   |       |   |   |   `--1|   ,--2 'Oriolus_sagittatus'
                                                   `--1|   |       `--1|   |       `--1---1 'Colluricincla_harmonica'
                                                       |   |           |   |       ,--2 'Dicrurus_hottentotus'
                                                       |   |           |   |       |       ,--2 'Paradisaea_apoda'
                                                       |   |           `--1|   ,--2|   ,--2---2 'Hypothymis_azurea'
                                                       |   |               |   |   `--2|   ,--2 'Struthidea_cinerea'
                                                       |   |               |   |       `--2|   ,--2 'Corvus_brachyrhynchos'
                                                       |   |               |   |           `--2|   ,--1 'Platylophus_galericulatus'
                                                       |   |               `--2|               `--1---1 'Lanius_collurio'
                                                       `--1|                   |   ,--2 'Machaerirhynchus_nigripectus'
                                                           |                   |   |   ,--2 'Artamus_leucorhynchus'
                                                           |                   `--2|   |       ,--2 'Prionops_plumatus'
                                                           |                       `--2|   ,--2---2 'Platysteira_castanea'
                                                           |                           `--2|   ,--1 'Tchagra_senegalus'
                                                           |                               `--1|   ,--1 'Aegithina_lafresnayei'
                                                           |                                   `--1---1 'Pityriasis_gymnocephala'
                                                           |   ,--1 'Loboparadisea_sericea'
                                                           |   |       ,--1 'Oedistoma_iliophus'
                                                           |   |   ,--1|   ,--1 'Melanocharis_versteri'
                                                           |   |   |   `--1---1 'Melanocharis_nigra'
                                                           `--1|   |       ,--1 'Notiomystis_cincta'
                                                               |   |   ,--1|   ,--1 'Heteralocha_gouldi'
                                                               |   |   |   `--1---1 'Callaeas_cinerea'
                                                               `--1|   |           ,--0 'Eupetes_macrocerus'
                                                                   |   |       ,--1---1 'Picathartes_gymnocephalus'
                                                                   |   |   ,--1|   ,--1 'Microeca_leucophaea'
                                                                   |   |   |   `--1---2 'Petroica_phoenicea'
                                                                   `--1|   |           ,--2 'Culicicapa_ceylonensis'
                                                                       |   |       ,--2---2 'Hyliota_flavigaster'
                                                                       |   |       |       ,--0 'Remiz_pendulinus'
                                                                       |   |   ,--1|   ,--1---2 'Poecile_atricapillus'
                                                                       |   |   |   |   |   ,--1 'Calandrella_cinerea'
                                                                       |   |   |   `--1|   |   ,--1 'Sylvietta_rufescens'
                                                                       `--1|   |       `--1|   |   ,--1 'Cisticola_anonymus'
                                                                           |   |           `--1|   |       ,--1 'Nesillas_typica'
                                                                           |   |               |   |   ,--1|   ,--1 'Donacobius_atricapillus'
                                                                           |   |               `--1|   |   `--1---1 'Locustella_lanceolata'
                                                                           |   |                   |   |       ,--1 'Hirundo_rustica'
                                                                           |   |                   `--1|   ,--1---1 'Pnoepyga_pusilla'
                                                                           |   |                       |   |       ,--1 'Phylloscopus_trochilus'
                                                                           |   |                       `--1|   ,--1|   ,--2 'Aegithalos_caudatus'
                                                                           `--1|                           |   |   `--1---1 'Hylia_prasina'
                                                                               |                           `--1|   ,--2 'Pycnonotus_cafer'
                                                                               |                               `--1|   ,--1 'Leiothrix_lutea'
                                                                               |                                   `--1---1 'Sylvia_borin'
                                                                               |           ,--1 'Bombycilla_garrulus'
                                                                               |       ,--1---2 'Dulus_dominicus'
                                                                               |       |       ,--1 'Cinclus_cinclus'
                                                                               |   ,--1|   ,--1|   ,--2 'Mimus_polyglottus'
                                                                               |   |   |   |   `--1---1 'Luscinia_megarhynchos'
                                                                               |   |   `--1|   ,--1 'Regulus_ignicapillus'
                                                                               |   |       `--1|   ,--1 'Tichodroma_muraria'
                                                                               `--1|           `--1|   ,--0 'Troglodytes_troglodytes'
                                                                                   |               `--1---2 'Certhia_familiaris'
                                                                                   |   ,--1 'Dicaeum_trigonostigma'
                                                                                   |   |   ,--1 'Irena_puella'
                                                                                   `--1|   |   ,--1 'Plocepasser_mahali'
                                                                                       `--1|   |   ,--1 'Taeniopygia_guttata'
                                                                                           `--1|   |   ,--1 'Passer_domesticus'
                                                                                               `--1|   |   ,--2 'Motacilla_flava'
                                                                                                   `--1|   |   ,--1 'Chloris_chloris'
                                                                                                       `--1|   |       ,--0 'Calcarius_lapponicus'
                                                                                                           `--1|   ,--1---1 'Emberiza_calandra'
                                                                                                               `--1|   ,--2 'Melospiza_melodia'
                                                                                                                   `--1|   ,--1 'Coereba_flaveola'
                                                                                                                       `--1---0 'Geospiza_fuliginosa'
 
Tree 0, char. 12 (33 steps) 
     ,--?=01 'Columba_livia'
     |         ,--?=01 'Trogon_melanurus'
     |    ,--01|   ,--1 'Merops_orientalis'
|--01|    |    `--1|   ,--1 'Capito_niger'
     |    |        `--1---1 'Picus_viridis'
     `--01|    ,--?=01 'Cariama_cristata'
          |    |         ,--?=01 'Falco_sparverius'
          |    |    ,--01---?=01 'Micrastur_ruficollis'
          `--01|    |         ,--?=01 'Psittacus_erithacus'
               |    |    ,--01---?=01 'Nestor_notabilis'
               |    |    |   ,--0 'Zygodactylus_luberonensis_SMFA
               `--01|    |   |       ,--0 'Acanthisitta_chloris'
                    |    |   |   ,--0|   ,--0 'Xenicus_gilviventris'
                    |    |   |   |   `--0---0 'Xenicus_longipes'
                    `--01|   |   |                   ,--0 'Hydrornis_gurneyi'
                         |   |   |               ,--0---0 'Pitta_sordida'
                         |   |   |           ,--0|   ,--1 'Calyptomena_hosii'
                         |   |   |           |   `--1---1 'Calyptomena_viridis'
                         |   |   |           |       ,--0 'Neodrepanis_coruscans'
                         `--0|   |       ,--0|   ,--0|   ,--0 'Philepitta_schlegeli'
                             |   |       |   |   |   `--0---0 'Philepitta_castanea'
                             |   |       |   `--0|         ,--0 'Psarisomus_dalhousiae'
                             |   |       |       |    ,--01---1 'Corydon_sumatranus'
                             |   |       |       `--01|    ,--1 'Eurylaimus_ochromalus'
                             |   |       |            `--01|    ,--0 'Serilophus_lunatus'
                             |   |       |                 `--01---1 'Cymbirhynchus_macrorhynchos'
                             |   |       |           ,--1 'Melanopareia_torquata'
                             |   |       |       ,--0|   ,--0 'Conopophaga_lineata'
                             `--0|   ,--0|       |   `--0|   ,--0 'Myrmornis_torquata'
                                 |   |   |       |       `--0|   ,--0 'Thamnophilus_torquatus'
                                 |   |   |   ,--0|           `--0---0 'Thamnophilus_aethiops'
                                 |   |   |   |   |   ,--0 'Myrmothera_campanisona'
                                 |   |   |   |   |   |   ,--1 'Liosceles_thoracicus'
                                 |   |   |   |   `--0|   |   ,--0 'Formicarius_analis'
                                 |   |   |   |       `--0|   |   ,--0 'Sclerurus_mexicanus'
                                 |   |   |   |           `--0|   |       ,--0 'Furnarius_rufus'
                                 |   |   `--0|               `--0|   ,--0---0 'Xenops_minutus'
                                 |   |       |                   `--0|   ,--0 'Xiphorhynchus_guttatus'
                                 |   |       |                       `--0---0 'Glyphorhynchus_spirurus'
                                 |   |       |       ,--0 'Ceratopipra_erythrocephala'
                                 |   |       |   ,--0---0 'Neopelma_chrysocephalum'
                                 |   |       |   |       ,--0 'Rupicola_peruvianus'
                                 |   |       `--0|   ,--0---0 'Cotinga_cayana'
                                 |   |           |   |       ,--0 'Schiffornis_virescens'
                                 `--0|           `--0|   ,--0---0 'Tityra_semifasciata'
                                     |               |   |       ,--0 'Myiobius_barbatus'
                                     |               `--0|   ,--0---0 'Oxyruncus_cristatus'
                                     |                   `--0|   ,--0 'Piprites_chloris'
                                     |                       `--0|   ,--0 'Platyrinchus_mystaceus'
                                     |                           `--0|   ,--0 'Tachuris_rubrigastra'
                                     |                               `--0|   ,--0 'Mionectes_olivaceus'
                                     |                                   `--0|   ,--0 'Hirundinea_ferruginea'
                                     |                                       `--0|   ,--0 'Tyrannus_tyrannus'
                                     |                                           `--0---0 'Elaenia_flavogaster'
                                     |       ,--1 'Atrichornis_rufescens'
                                     |   ,--1---1 'Menura_novaehollandiae'
                                     |   |           ,--0 'Sericulus_chrysocephalus'
                                     |   |       ,--0---0 'Ptilonorhynchus_violaceus'
                                     |   |   ,--1|   ,--1 'Cormobates_leucophaea'
                                     |   |   |   `--1---1 'Climacteris_melanurus'
                                     `--1|   |           ,--1 'Stipiturus_malachurus'
                                         |   |       ,--1---?=1 'Malurus_melanocephalus'
                                         |   |       |   ,--1 'Dasyornis_broadbenti'
                                         |   |   ,--1|   |       ,--1 'Ptilotula_penicillata'
                                         |   |   |   `--1|   ,--1---1 'Cissomela_pectoralis'
                                         `--1|   |       `--1|   ,--0 'Pardalotus_striatus'
                                             |   |           `--1|   ,--1 'Acanthiza_pusilla'
                                             |   |               `--1---1 'Gerygone_fusca'
                                             |   |       ,--1 'Orthonyx_temminckii'
                                             |   |   ,--1---1 'Pomatostomus_superciliosus'
                                             |   |   |           ,--1 'Ptilorrhoa_caerulescens'
                                             `--1|   |       ,--1---1 'Cinclosoma_punctatum'
                                                 |   |       |        ,--0 'Pericrocotus_flammeus'
                                                 |   |       |    ,--0---0 'Coracina_tenuirostris'
                                                 |   |   ,--1|    |    ,--1 'Mohoua_ochrocephala'
                                                 |   |   |   |    |    |         ,--0 'Falcunculus_frontatus'
                                                 |   |   |   `--01|    |    ,--01|    ,--1 'Pteruthius_melanotis'
                                                 |   |   |        |    |    |    `--01|    ,--0 'Oriolus_sagittatus'
                                                 `--1|   |        `--01|    |         `--01---1 'Colluricincla_harmonica'
                                                     |   |             |    |        ,--0 'Dicrurus_hottentotus'
                                                     |   |             |    |        |       ,--0 'Paradisaea_apoda'
                                                     |   |             `--01|    ,--0|   ,--0---0 'Hypothymis_azurea'
                                                     |   |                  |    |   `--0|   ,--0 'Struthidea_cinerea'
                                                     |   |                  |    |       `--0|    ,--1 'Corvus_brachyrhynchos'
                                                     |   |                  |    |           `--01|    ,--1 'Platylophus_galericulatus'
                                                     |   |                  `--01|                `--01---0 'Lanius_collurio'
                                                     `--1|                       |    ,--1 'Machaerirhynchus_nigripectus'
                                                         |                       |    |    ,--0 'Artamus_leucorhynchus'
                                                         |                       `--01|    |         ,--0 'Prionops_plumatus'
                                                         |                            `--01|    ,--01---1 'Platysteira_castanea'
                                                         |                                 `--01|    ,--1 'Tchagra_senegalus'
                                                         |                                      `--01|   ,--0 'Aegithina_lafresnayei'
                                                         |                                           `--0---0 'Pityriasis_gymnocephala'
                                                         |   ,--1 'Loboparadisea_sericea'
                                                         |   |       ,--1 'Oedistoma_iliophus'
                                                         |   |   ,--1|   ,--1 'Melanocharis_versteri'
                                                         |   |   |   `--1---1 'Melanocharis_nigra'
                                                         `--1|   |       ,--1 'Notiomystis_cincta'
                                                             |   |   ,--1|   ,--1 'Heteralocha_gouldi'
                                                             |   |   |   `--1---1 'Callaeas_cinerea'
                                                             `--1|   |           ,--1 'Eupetes_macrocerus'
                                                                 |   |       ,--1---1 'Picathartes_gymnocephalus'
                                                                 |   |   ,--1|   ,--0 'Microeca_leucophaea'
                                                                 |   |   |   `--1---1 'Petroica_phoenicea'
                                                                 `--1|   |           ,--0 'Culicicapa_ceylonensis'
                                                                     |   |       ,--1---1 'Hyliota_flavigaster'
                                                                     |   |       |       ,--1 'Remiz_pendulinus'
                                                                     |   |   ,--1|   ,--1---1 'Poecile_atricapillus'
                                                                     |   |   |   |   |   ,--0 'Calandrella_cinerea'
                                                                     |   |   |   `--1|   |   ,--1 'Sylvietta_rufescens'
                                                                     `--1|   |       `--1|   |   ,--0 'Cisticola_anonymus'
                                                                         |   |           `--1|   |       ,--1 'Nesillas_typica'
                                                                         |   |               |   |   ,--1|   ,--0 'Donacobius_atricapillus'
                                                                         |   |               `--1|   |   `--1---1 'Locustella_lanceolata'
                                                                         |   |                   |   |       ,--0 'Hirundo_rustica'
                                                                         |   |                   `--1|   ,--1---1 'Pnoepyga_pusilla'
                                                                         |   |                       |   |       ,--1 'Phylloscopus_trochilus'
                                                                         |   |                       `--1|   ,--1|   ,--1 'Aegithalos_caudatus'
                                                                         `--1|                           |   |   `--1---1 'Hylia_prasina'
                                                                             |                           `--1|   ,--1 'Pycnonotus_cafer'
                                                                             |                               `--1|   ,--1 'Leiothrix_lutea'
                                                                             |                                   `--1---1 'Sylvia_borin'
                                                                             |           ,--0 'Bombycilla_garrulus'
                                                                             |       ,--0---0 'Dulus_dominicus'
                                                                             |       |       ,--1 'Cinclus_cinclus'
                                                                             |   ,--1|   ,--1|   ,--0 'Mimus_polyglottus'
                                                                             |   |   |   |   `--1---1 'Luscinia_megarhynchos'
                                                                             |   |   `--1|   ,--1 'Regulus_ignicapillus'
                                                                             |   |       `--1|    ,--0 'Tichodroma_muraria'
                                                                             `--1|           `--01|    ,--1 'Troglodytes_troglodytes'
                                                                                 |                `--01---0 'Certhia_familiaris'
                                                                                 |   ,--0 'Dicaeum_trigonostigma'
                                                                                 |   |   ,--1 'Irena_puella'
                                                                                 `--1|   |   ,--1 'Plocepasser_mahali'
                                                                                     `--1|   |   ,--1 'Taeniopygia_guttata'
                                                                                         `--1|   |   ,--0 'Passer_domesticus'
                                                                                             `--1|   |   ,--0 'Motacilla_flava'
                                                                                                 `--0|   |   ,--0 'Chloris_chloris'
                                                                                                     `--0|   |         ,--1 'Calcarius_lapponicus'
                                                                                                         `--0|    ,--01---0 'Emberiza_calandra'
                                                                                                             `--01|   ,--1 'Melospiza_melodia'
                                                                                                                  `--1|   ,--1 'Coereba_flaveola'
                                                                                                                      `--1---1 'Geospiza_fuliginosa'
 
Tree 0, char. 13 (36 steps) 
    ,--?=1 'Columba_livia'
    |       ,--?=1 'Trogon_melanurus'
    |   ,--1|   ,--1 'Merops_orientalis'
|--1|   |   `--1|   ,--1 'Capito_niger'
    |   |       `--1---1 'Picus_viridis'
    `--1|   ,--1 'Cariama_cristata'
        |   |         ,--1 'Falco_sparverius'
        |   |    ,--01---0 'Micrastur_ruficollis'
        `--1|    |       ,--0 'Psittacus_erithacus'
            |    |   ,--0---0 'Nestor_notabilis'
            |    |   |   ,--0 'Zygodactylus_luberonensis_SMFA
            `--01|   |   |       ,--0 'Acanthisitta_chloris'
                 |   |   |   ,--0|   ,--0 'Xenicus_gilviventris'
                 |   |   |   |   `--0---0 'Xenicus_longipes'
                 `--0|   |   |                      ,--1 'Hydrornis_gurneyi'
                     |   |   |                  ,--1---1 'Pitta_sordida'
                     |   |   |             ,--01|   ,--0 'Calyptomena_hosii'
                     |   |   |             |    `--0---0 'Calyptomena_viridis'
                     |   |   |             |        ,--0 'Neodrepanis_coruscans'
                     `--0|   |        ,--01|    ,--0|   ,--0 'Philepitta_schlegeli'
                         |   |        |    |    |   `--0---0 'Philepitta_castanea'
                         |   |        |    `--01|       ,--1 'Psarisomus_dalhousiae'
                         |   |        |         |   ,--1---1 'Corydon_sumatranus'
                         |   |        |         `--1|   ,--1 'Eurylaimus_ochromalus'
                         |   |        |             `--1|   ,--1 'Serilophus_lunatus'
                         |   |        |                 `--1---1 'Cymbirhynchus_macrorhynchos'
                         |   |        |            ,--1 'Melanopareia_torquata'
                         |   |        |        ,--1|   ,--1 'Conopophaga_lineata'
                         `--0|   ,--01|        |   `--1|   ,--1 'Myrmornis_torquata'
                             |   |    |        |       `--1|   ,--1 'Thamnophilus_torquatus'
                             |   |    |    ,--1|           `--1---1 'Thamnophilus_aethiops'
                             |   |    |    |   |   ,--1 'Myrmothera_campanisona'
                             |   |    |    |   |   |   ,--1 'Liosceles_thoracicus'
                             |   |    |    |   `--1|   |   ,--1 'Formicarius_analis'
                             |   |    |    |       `--1|   |   ,--1 'Sclerurus_mexicanus'
                             |   |    |    |           `--1|   |         ,--0 'Furnarius_rufus'
                             |   |    `--01|               `--1|    ,--01---1 'Xenops_minutus'
                             |   |         |                   `--01|   ,--0 'Xiphorhynchus_guttatus'
                             |   |         |                        `--0---0 'Glyphorhynchus_spirurus'
                             |   |         |        ,--1 'Ceratopipra_erythrocephala'
                             |   |         |    ,--1---1 'Neopelma_chrysocephalum'
                             |   |         |    |         ,--0 'Rupicola_peruvianus'
                             |   |         `--01|    ,--01---1 'Cotinga_cayana'
                             |   |              |    |       ,--0 'Schiffornis_virescens'
                             `--0|              `--01|   ,--0---0 'Tityra_semifasciata'
                                 |                   |   |       ,--0 'Myiobius_barbatus'
                                 |                   `--0|   ,--0---0 'Oxyruncus_cristatus'
                                 |                       `--0|   ,--0 'Piprites_chloris'
                                 |                           `--0|   ,--0 'Platyrinchus_mystaceus'
                                 |                               `--0|   ,--0 'Tachuris_rubrigastra'
                                 |                                   `--0|    ,--1 'Mionectes_olivaceus'
                                 |                                       `--01|    ,--0 'Hirundinea_ferruginea'
                                 |                                            `--01|   ,--1 'Tyrannus_tyrannus'
                                 |                                                 `--1---1 'Elaenia_flavogaster'
                                 |       ,--0 'Atrichornis_rufescens'
                                 |   ,--0---0 'Menura_novaehollandiae'
                                 |   |           ,--1 'Sericulus_chrysocephalus'
                                 |   |       ,--0---0 'Ptilonorhynchus_violaceus'
                                 |   |   ,--0|   ,--0 'Cormobates_leucophaea'
                                 |   |   |   `--0---0 'Climacteris_melanurus'
                                 `--0|   |           ,--0 'Stipiturus_malachurus'
                                     |   |       ,--0---?=0 'Malurus_melanocephalus'
                                     |   |       |   ,--0 'Dasyornis_broadbenti'
                                     |   |   ,--0|   |       ,--1 'Ptilotula_penicillata'
                                     |   |   |   `--0|   ,--0---0 'Cissomela_pectoralis'
                                     `--0|   |       `--0|   ,--0 'Pardalotus_striatus'
                                         |   |           `--0|   ,--0 'Acanthiza_pusilla'
                                         |   |               `--0---0 'Gerygone_fusca'
                                         |   |       ,--1 'Orthonyx_temminckii'
                                         |   |   ,--1---1 'Pomatostomus_superciliosus'
                                         |   |   |           ,--1 'Ptilorrhoa_caerulescens'
                                         `--0|   |       ,--1---0 'Cinclosoma_punctatum'
                                             |   |       |       ,--1 'Pericrocotus_flammeus'
                                             |   |       |   ,--1---1 'Coracina_tenuirostris'
                                             |   |   ,--1|   |    ,--0 'Mohoua_ochrocephala'
                                             |   |   |   |   |    |         ,--0 'Falcunculus_frontatus'
                                             |   |   |   `--1|    |    ,--01|    ,--0 'Pteruthius_melanotis'
                                             |   |   |       |    |    |    `--01|   ,--1 'Oriolus_sagittatus'
                                             `--1|   |       `--01|    |         `--1---1 'Colluricincla_harmonica'
                                                 |   |            |    |       ,--1 'Dicrurus_hottentotus'
                                                 |   |            |    |       |       ,--1 'Paradisaea_apoda'
                                                 |   |            `--01|   ,--1|   ,--1---1 'Hypothymis_azurea'
                                                 |   |                 |   |   `--1|   ,--1 'Struthidea_cinerea'
                                                 |   |                 |   |       `--1|   ,--1 'Corvus_brachyrhynchos'
                                                 |   |                 |   |           `--1|   ,--1 'Platylophus_galericulatus'
                                                 |   |                 `--1|               `--1---1 'Lanius_collurio'
                                                 `--1|                     |   ,--1 'Machaerirhynchus_nigripectus'
                                                     |                     |   |   ,--1 'Artamus_leucorhynchus'
                                                     |                     `--1|   |        ,--0 'Prionops_plumatus'
                                                     |                         `--1|    ,--0---0 'Platysteira_castanea'
                                                     |                             `--01|    ,--0 'Tchagra_senegalus'
                                                     |                                  `--01|   ,--1 'Aegithina_lafresnayei'
                                                     |                                       `--1---1 'Pityriasis_gymnocephala'
                                                     |   ,--1 'Loboparadisea_sericea'
                                                     |   |       ,--1 'Oedistoma_iliophus'
                                                     |   |   ,--1|   ,--1 'Melanocharis_versteri'
                                                     |   |   |   `--1---1 'Melanocharis_nigra'
                                                     `--1|   |         ,--0 'Notiomystis_cincta'
                                                         |   |    ,--01|    ,--1 'Heteralocha_gouldi'
                                                         |   |    |    `--01---0 'Callaeas_cinerea'
                                                         `--1|    |             ,--0 'Eupetes_macrocerus'
                                                             |    |         ,--0---0 'Picathartes_gymnocephalus'
                                                             |    |    ,--01|   ,--1 'Microeca_leucophaea'
                                                             |    |    |    `--1---1 'Petroica_phoenicea'
                                                             `--01|    |              ,--0 'Culicicapa_ceylonensis'
                                                                  |    |         ,--01---1 'Hyliota_flavigaster'
                                                                  |    |         |       ,--0 'Remiz_pendulinus'
                                                                  |    |    ,--01|   ,--0---0 'Poecile_atricapillus'
                                                                  |    |    |    |   |   ,--0 'Calandrella_cinerea'
                                                                  |    |    |    `--0|   |   ,--0 'Sylvietta_rufescens'
                                                                  `--01|    |        `--0|   |   ,--0 'Cisticola_anonymus'
                                                                       |    |            `--0|   |         ,--1 'Nesillas_typica'
                                                                       |    |                |   |    ,--01|    ,--1 'Donacobius_atricapillus'
                                                                       |    |                `--0|    |    `--01---0 'Locustella_lanceolata'
                                                                       |    |                    |    |         ,--1 'Hirundo_rustica'
                                                                       |    |                    `--01|    ,--01---0 'Pnoepyga_pusilla'
                                                                       |    |                         |    |         ,--0 'Phylloscopus_trochilus'
                                                                       |    |                         `--01|    ,--01|    ,--1 'Aegithalos_caudatus'
                                                                       `--01|                              |    |    `--01---0 'Hylia_prasina'
                                                                            |                              `--01|    ,--1 'Pycnonotus_cafer'
                                                                            |                                   `--01|    ,--1 'Leiothrix_lutea'
                                                                            |                                        `--01---0 'Sylvia_borin'
                                                                            |           ,--1 'Bombycilla_garrulus'
                                                                            |       ,--1---1 'Dulus_dominicus'
                                                                            |       |       ,--1 'Cinclus_cinclus'
                                                                            |   ,--1|   ,--1|   ,--1 'Mimus_polyglottus'
                                                                            |   |   |   |   `--1---1 'Luscinia_megarhynchos'
                                                                            |   |   `--1|   ,--1 'Regulus_ignicapillus'
                                                                            |   |       `--1|   ,--1 'Tichodroma_muraria'
                                                                            `--1|           `--1|   ,--0 'Troglodytes_troglodytes'
                                                                                |               `--0---0 'Certhia_familiaris'
                                                                                |   ,--1 'Dicaeum_trigonostigma'
                                                                                |   |   ,--0 'Irena_puella'
                                                                                `--1|   |   ,--1 'Plocepasser_mahali'
                                                                                    `--1|   |   ,--0 'Taeniopygia_guttata'
                                                                                        `--1|   |   ,--1 'Passer_domesticus'
                                                                                            `--1|   |   ,--1 'Motacilla_flava'
                                                                                                `--1|   |   ,--0 'Chloris_chloris'
                                                                                                    `--1|   |       ,--0 'Calcarius_lapponicus'
                                                                                                        `--0|   ,--0---0 'Emberiza_calandra'
                                                                                                            `--0|   ,--0 'Melospiza_melodia'
                                                                                                                `--0|   ,--1 'Coereba_flaveola'
                                                                                                                    `--1---1 'Geospiza_fuliginosa'
 
Tree 0, char. 14 (36 steps) 
    ,--1 'Columba_livia'
    |       ,--1 'Trogon_melanurus'
    |   ,--1|   ,--1 'Merops_orientalis'
|--1|   |   `--1|   ,--0 'Capito_niger'
    |   |       `--0---0 'Picus_viridis'
    `--1|   ,--1 'Cariama_cristata'
        |   |       ,--0 'Falco_sparverius'
        |   |   ,--0---0 'Micrastur_ruficollis'
        `--1|   |       ,--0 'Psittacus_erithacus'
            |   |   ,--0---0 'Nestor_notabilis'
            |   |   |   ,--?=0 'Zygodactylus_luberonensis_SMFA
            `--0|   |   |       ,--1 'Acanthisitta_chloris'
                |   |   |   ,--1|   ,--1 'Xenicus_gilviventris'
                |   |   |   |   `--1---1 'Xenicus_longipes'
                `--0|   |   |                   ,--0 'Hydrornis_gurneyi'
                    |   |   |               ,--0---0 'Pitta_sordida'
                    |   |   |           ,--0|   ,--0 'Calyptomena_hosii'
                    |   |   |           |   `--0---1 'Calyptomena_viridis'
                    |   |   |           |       ,--0 'Neodrepanis_coruscans'
                    `--0|   |       ,--0|   ,--0|   ,--0 'Philepitta_schlegeli'
                        |   |       |   |   |   `--0---0 'Philepitta_castanea'
                        |   |       |   `--0|       ,--1 'Psarisomus_dalhousiae'
                        |   |       |       |   ,--0---0 'Corydon_sumatranus'
                        |   |       |       `--0|   ,--1 'Eurylaimus_ochromalus'
                        |   |       |           `--0|   ,--0 'Serilophus_lunatus'
                        |   |       |               `--0---0 'Cymbirhynchus_macrorhynchos'
                        |   |       |           ,--0 'Melanopareia_torquata'
                        |   |       |       ,--0|   ,--0 'Conopophaga_lineata'
                        `--0|   ,--0|       |   `--0|    ,--1 'Myrmornis_torquata'
                            |   |   |       |       `--01|    ,--0 'Thamnophilus_torquatus'
                            |   |   |   ,--0|            `--01---1 'Thamnophilus_aethiops'
                            |   |   |   |   |   ,--0 'Myrmothera_campanisona'
                            |   |   |   |   |   |   ,--0 'Liosceles_thoracicus'
                            |   |   |   |   `--0|   |   ,--0 'Formicarius_analis'
                            |   |   |   |       `--0|   |   ,--1 'Sclerurus_mexicanus'
                            |   |   |   |           `--0|   |       ,--1 'Furnarius_rufus'
                            |   |   `--0|               `--1|   ,--1---1 'Xenops_minutus'
                            |   |       |                   `--1|   ,--1 'Xiphorhynchus_guttatus'
                            |   |       |                       `--1---1 'Glyphorhynchus_spirurus'
                            |   |       |        ,--1 'Ceratopipra_erythrocephala'
                            |   |       |    ,--1---1 'Neopelma_chrysocephalum'
                            |   |       |    |         ,--1 'Rupicola_peruvianus'
                            |   |       `--01|    ,--01---0 'Cotinga_cayana'
                            |   |            |    |         ,--1 'Schiffornis_virescens'
                            `--0|            `--01|    ,--01---0 'Tityra_semifasciata'
                                |                 |    |         ,--1 'Myiobius_barbatus'
                                |                 `--01|    ,--01---0 'Oxyruncus_cristatus'
                                |                      `--01|    ,--1 'Piprites_chloris'
                                |                           `--01|   ,--0 'Platyrinchus_mystaceus'
                                |                                `--0|   ,--0 'Tachuris_rubrigastra'
                                |                                    `--0|   ,--0 'Mionectes_olivaceus'
                                |                                        `--0|   ,--0 'Hirundinea_ferruginea'
                                |                                            `--0|   ,--0 'Tyrannus_tyrannus'
                                |                                                `--0---1 'Elaenia_flavogaster'
                                |       ,--1 'Atrichornis_rufescens'
                                |   ,--1---1 'Menura_novaehollandiae'
                                |   |           ,--0 'Sericulus_chrysocephalus'
                                |   |       ,--0---0 'Ptilonorhynchus_violaceus'
                                |   |   ,--0|   ,--0 'Cormobates_leucophaea'
                                |   |   |   `--0---0 'Climacteris_melanurus'
                                `--0|   |           ,--1 'Stipiturus_malachurus'
                                    |   |       ,--0---0 'Malurus_melanocephalus'
                                    |   |       |   ,--0 'Dasyornis_broadbenti'
                                    |   |   ,--0|   |       ,--0 'Ptilotula_penicillata'
                                    |   |   |   `--0|   ,--0---0 'Cissomela_pectoralis'
                                    `--0|   |       `--0|   ,--1 'Pardalotus_striatus'
                                        |   |           `--1|   ,--1 'Acanthiza_pusilla'
                                        |   |               `--1---1 'Gerygone_fusca'
                                        |   |       ,--1 'Orthonyx_temminckii'
                                        |   |   ,--1---1 'Pomatostomus_superciliosus'
                                        |   |   |           ,--0 'Ptilorrhoa_caerulescens'
                                        `--0|   |       ,--0---0 'Cinclosoma_punctatum'
                                            |   |       |       ,--0 'Pericrocotus_flammeus'
                                            |   |       |   ,--0---0 'Coracina_tenuirostris'
                                            |   |   ,--0|   |   ,--1 'Mohoua_ochrocephala'
                                            |   |   |   |   |   |       ,--0 'Falcunculus_frontatus'
                                            |   |   |   `--0|   |   ,--0|   ,--1 'Pteruthius_melanotis'
                                            |   |   |       |   |   |   `--0|   ,--0 'Oriolus_sagittatus'
                                            `--0|   |       `--0|   |       `--0---0 'Colluricincla_harmonica'
                                                |   |           |   |       ,--0 'Dicrurus_hottentotus'
                                                |   |           |   |       |       ,--0 'Paradisaea_apoda'
                                                |   |           `--0|   ,--0|   ,--0---0 'Hypothymis_azurea'
                                                |   |               |   |   `--0|   ,--0 'Struthidea_cinerea'
                                                |   |               |   |       `--0|   ,--0 'Corvus_brachyrhynchos'
                                                |   |               |   |           `--0|   ,--0 'Platylophus_galericulatus'
                                                |   |               `--0|               `--0---0 'Lanius_collurio'
                                                `--0|                   |   ,--0 'Machaerirhynchus_nigripectus'
                                                    |                   |   |   ,--0 'Artamus_leucorhynchus'
                                                    |                   `--0|   |       ,--0 'Prionops_plumatus'
                                                    |                       `--0|   ,--0---1 'Platysteira_castanea'
                                                    |                           `--0|   ,--0 'Tchagra_senegalus'
                                                    |                               `--0|   ,--0 'Aegithina_lafresnayei'
                                                    |                                   `--0---0 'Pityriasis_gymnocephala'
                                                    |   ,--0 'Loboparadisea_sericea'
                                                    |   |         ,--0 'Oedistoma_iliophus'
                                                    |   |    ,--01|   ,--1 'Melanocharis_versteri'
                                                    |   |    |    `--1---1 'Melanocharis_nigra'
                                                    `--0|    |         ,--1 'Notiomystis_cincta'
                                                        |    |    ,--01|   ,--0 'Heteralocha_gouldi'
                                                        |    |    |    `--0---0 'Callaeas_cinerea'
                                                        `--01|    |           ,--1 'Eupetes_macrocerus'
                                                             |    |       ,--1---1 'Picathartes_gymnocephalus'
                                                             |    |   ,--1|   ,--1 'Microeca_leucophaea'
                                                             |    |   |   `--1---1 'Petroica_phoenicea'
                                                             `--01|   |           ,--1 'Culicicapa_ceylonensis'
                                                                  |   |       ,--1---1 'Hyliota_flavigaster'
                                                                  |   |       |       ,--0 'Remiz_pendulinus'
                                                                  |   |   ,--1|   ,--0---0 'Poecile_atricapillus'
                                                                  |   |   |   |   |   ,--0 'Calandrella_cinerea'
                                                                  |   |   |   `--0|   |   ,--0 'Sylvietta_rufescens'
                                                                  `--1|   |       `--0|   |    ,--1 'Cisticola_anonymus'
                                                                      |   |           `--0|    |         ,--0 'Nesillas_typica'
                                                                      |   |               |    |    ,--01|    ,--1 'Donacobius_atricapillus'
                                                                      |   |               `--01|    |    `--01---0 'Locustella_lanceolata'
                                                                      |   |                    |    |         ,--0 'Hirundo_rustica'
                                                                      |   |                    `--01|    ,--01---1 'Pnoepyga_pusilla'
                                                                      |   |                         |    |         ,--1 'Phylloscopus_trochilus'
                                                                      |   |                         `--01|    ,--01|   ,--0 'Aegithalos_caudatus'
                                                                      `--1|                              |    |    `--0---0 'Hylia_prasina'
                                                                          |                              `--01|    ,--1 'Pycnonotus_cafer'
                                                                          |                                   `--01|    ,--1 'Leiothrix_lutea'
                                                                          |                                        `--01---0 'Sylvia_borin'
                                                                          |           ,--0 'Bombycilla_garrulus'
                                                                          |       ,--1---1 'Dulus_dominicus'
                                                                          |       |       ,--0 'Cinclus_cinclus'
                                                                          |   ,--1|   ,--0|   ,--0 'Mimus_polyglottus'
                                                                          |   |   |   |   `--0---0 'Luscinia_megarhynchos'
                                                                          |   |   `--1|   ,--1 'Regulus_ignicapillus'
                                                                          |   |       `--1|   ,--0 'Tichodroma_muraria'
                                                                          `--1|           `--1|   ,--1 'Troglodytes_troglodytes'
                                                                              |               `--1---1 'Certhia_familiaris'
                                                                              |   ,--1 'Dicaeum_trigonostigma'
                                                                              |   |   ,--1 'Irena_puella'
                                                                              `--1|   |   ,--0 'Plocepasser_mahali'
                                                                                  `--1|   |   ,--0 'Taeniopygia_guttata'
                                                                                      `--0|   |   ,--0 'Passer_domesticus'
                                                                                          `--0|   |   ,--0 'Motacilla_flava'
                                                                                              `--0|   |   ,--0 'Chloris_chloris'
                                                                                                  `--0|   |       ,--0 'Calcarius_lapponicus'
                                                                                                      `--0|   ,--0---0 'Emberiza_calandra'
                                                                                                          `--0|   ,--0 'Melospiza_melodia'
                                                                                                              `--0|   ,--0 'Coereba_flaveola'
                                                                                                                  `--0---0 'Geospiza_fuliginosa'
 
Tree 0, char. 15 (8 steps) 
    ,--0 'Columba_livia'
    |       ,--1 'Trogon_melanurus'
    |   ,--0|   ,--0 'Merops_orientalis'
|--0|   |   `--0|   ,--0 'Capito_niger'
    |   |       `--0---0 'Picus_viridis'
    `--0|   ,--0 'Cariama_cristata'
        |   |       ,--0 'Falco_sparverius'
        |   |   ,--0---0 'Micrastur_ruficollis'
        `--0|   |       ,--0 'Psittacus_erithacus'
            |   |   ,--0---0 'Nestor_notabilis'
            |   |   |   ,--?=0 'Zygodactylus_luberonensis_SMFA
            `--0|   |   |       ,--0 'Acanthisitta_chloris'
                |   |   |   ,--0|   ,--0 'Xenicus_gilviventris'
                |   |   |   |   `--0---0 'Xenicus_longipes'
                `--0|   |   |                   ,--0 'Hydrornis_gurneyi'
                    |   |   |               ,--0---0 'Pitta_sordida'
                    |   |   |           ,--0|   ,--0 'Calyptomena_hosii'
                    |   |   |           |   `--0---0 'Calyptomena_viridis'
                    |   |   |           |       ,--0 'Neodrepanis_coruscans'
                    `--0|   |       ,--0|   ,--0|   ,--0 'Philepitta_schlegeli'
                        |   |       |   |   |   `--0---0 'Philepitta_castanea'
                        |   |       |   `--0|       ,--0 'Psarisomus_dalhousiae'
                        |   |       |       |   ,--0---0 'Corydon_sumatranus'
                        |   |       |       `--0|   ,--0 'Eurylaimus_ochromalus'
                        |   |       |           `--0|   ,--0 'Serilophus_lunatus'
                        |   |       |               `--0---0 'Cymbirhynchus_macrorhynchos'
                        |   |       |           ,--0 'Melanopareia_torquata'
                        |   |       |       ,--0|   ,--0 'Conopophaga_lineata'
                        `--0|   ,--0|       |   `--0|   ,--0 'Myrmornis_torquata'
                            |   |   |       |       `--0|   ,--0 'Thamnophilus_torquatus'
                            |   |   |   ,--0|           `--0---0 'Thamnophilus_aethiops'
                            |   |   |   |   |   ,--0 'Myrmothera_campanisona'
                            |   |   |   |   |   |   ,--0 'Liosceles_thoracicus'
                            |   |   |   |   `--0|   |   ,--0 'Formicarius_analis'
                            |   |   |   |       `--0|   |   ,--0 'Sclerurus_mexicanus'
                            |   |   |   |           `--0|   |       ,--0 'Furnarius_rufus'
                            |   |   `--0|               `--0|   ,--0---0 'Xenops_minutus'
                            |   |       |                   `--0|   ,--0 'Xiphorhynchus_guttatus'
                            |   |       |                       `--0---0 'Glyphorhynchus_spirurus'
                            |   |       |       ,--0 'Ceratopipra_erythrocephala'
                            |   |       |   ,--0---0 'Neopelma_chrysocephalum'
                            |   |       |   |       ,--0 'Rupicola_peruvianus'
                            |   |       `--0|   ,--0---0 'Cotinga_cayana'
                            |   |           |   |       ,--0 'Schiffornis_virescens'
                            `--0|           `--0|   ,--0---0 'Tityra_semifasciata'
                                |               |   |       ,--0 'Myiobius_barbatus'
                                |               `--0|   ,--0---0 'Oxyruncus_cristatus'
                                |                   `--0|   ,--0 'Piprites_chloris'
                                |                       `--0|   ,--0 'Platyrinchus_mystaceus'
                                |                           `--0|   ,--0 'Tachuris_rubrigastra'
                                |                               `--0|   ,--0 'Mionectes_olivaceus'
                                |                                   `--0|   ,--0 'Hirundinea_ferruginea'
                                |                                       `--0|   ,--0 'Tyrannus_tyrannus'
                                |                                           `--0---0 'Elaenia_flavogaster'
                                |       ,--0 'Atrichornis_rufescens'
                                |   ,--0---0 'Menura_novaehollandiae'
                                |   |           ,--0 'Sericulus_chrysocephalus'
                                |   |       ,--0---0 'Ptilonorhynchus_violaceus'
                                |   |   ,--0|   ,--0 'Cormobates_leucophaea'
                                |   |   |   `--0---0 'Climacteris_melanurus'
                                `--0|   |           ,--0 'Stipiturus_malachurus'
                                    |   |       ,--0---0 'Malurus_melanocephalus'
                                    |   |       |   ,--1 'Dasyornis_broadbenti'
                                    |   |   ,--0|   |       ,--0 'Ptilotula_penicillata'
                                    |   |   |   `--0|   ,--0---0 'Cissomela_pectoralis'
                                    `--0|   |       `--0|   ,--0 'Pardalotus_striatus'
                                        |   |           `--0|   ,--0 'Acanthiza_pusilla'
                                        |   |               `--0---0 'Gerygone_fusca'
                                        |   |       ,--1 'Orthonyx_temminckii'
                                        |   |   ,--1---1 'Pomatostomus_superciliosus'
                                        |   |   |           ,--0 'Ptilorrhoa_caerulescens'
                                        `--0|   |       ,--0---0 'Cinclosoma_punctatum'
                                            |   |       |       ,--0 'Pericrocotus_flammeus'
                                            |   |       |   ,--0---0 'Coracina_tenuirostris'
                                            |   |   ,--0|   |   ,--0 'Mohoua_ochrocephala'
                                            |   |   |   |   |   |       ,--0 'Falcunculus_frontatus'
                                            |   |   |   `--0|   |   ,--0|   ,--0 'Pteruthius_melanotis'
                                            |   |   |       |   |   |   `--0|   ,--0 'Oriolus_sagittatus'
                                            `--0|   |       `--0|   |       `--0---0 'Colluricincla_harmonica'
                                                |   |           |   |       ,--0 'Dicrurus_hottentotus'
                                                |   |           |   |       |       ,--0 'Paradisaea_apoda'
                                                |   |           `--0|   ,--0|   ,--0---0 'Hypothymis_azurea'
                                                |   |               |   |   `--0|   ,--0 'Struthidea_cinerea'
                                                |   |               |   |       `--0|   ,--0 'Corvus_brachyrhynchos'
                                                |   |               |   |           `--0|   ,--0 'Platylophus_galericulatus'
                                                |   |               `--0|               `--0---0 'Lanius_collurio'
                                                `--0|                   |   ,--0 'Machaerirhynchus_nigripectus'
                                                    |                   |   |   ,--0 'Artamus_leucorhynchus'
                                                    |                   `--0|   |       ,--0 'Prionops_plumatus'
                                                    |                       `--0|   ,--0---0 'Platysteira_castanea'
                                                    |                           `--0|   ,--0 'Tchagra_senegalus'
                                                    |                               `--0|   ,--0 'Aegithina_lafresnayei'
                                                    |                                   `--0---0 'Pityriasis_gymnocephala'
                                                    |   ,--?=0 'Loboparadisea_sericea'
                                                    |   |       ,--0 'Oedistoma_iliophus'
                                                    |   |   ,--0|   ,--0 'Melanocharis_versteri'
                                                    |   |   |   `--0---?=0 'Melanocharis_nigra'
                                                    `--0|   |       ,--0 'Notiomystis_cincta'
                                                        |   |   ,--0|   ,--0 'Heteralocha_gouldi'
                                                        |   |   |   `--0---0 'Callaeas_cinerea'
                                                        `--0|   |           ,--0 'Eupetes_macrocerus'
                                                            |   |       ,--0---0 'Picathartes_gymnocephalus'
                                                            |   |   ,--0|   ,--0 'Microeca_leucophaea'
                                                            |   |   |   `--0---0 'Petroica_phoenicea'
                                                            `--0|   |           ,--0 'Culicicapa_ceylonensis'
                                                                |   |       ,--0---0 'Hyliota_flavigaster'
                                                                |   |       |       ,--0 'Remiz_pendulinus'
                                                                |   |   ,--0|   ,--0---0 'Poecile_atricapillus'
                                                                |   |   |   |   |   ,--0 'Calandrella_cinerea'
                                                                |   |   |   `--0|   |   ,--0 'Sylvietta_rufescens'
                                                                `--0|   |       `--0|   |   ,--0 'Cisticola_anonymus'
                                                                    |   |           `--0|   |       ,--0 'Nesillas_typica'
                                                                    |   |               |   |   ,--0|   ,--0 'Donacobius_atricapillus'
                                                                    |   |               `--0|   |   `--0---0 'Locustella_lanceolata'
                                                                    |   |                   |   |       ,--0 'Hirundo_rustica'
                                                                    |   |                   `--0|   ,--0---0 'Pnoepyga_pusilla'
                                                                    |   |                       |   |       ,--0 'Phylloscopus_trochilus'
                                                                    |   |                       `--0|   ,--0|   ,--0 'Aegithalos_caudatus'
                                                                    `--0|                           |   |   `--0---0 'Hylia_prasina'
                                                                        |                           `--0|   ,--0 'Pycnonotus_cafer'
                                                                        |                               `--0|   ,--0 'Leiothrix_lutea'
                                                                        |                                   `--0---0 'Sylvia_borin'
                                                                        |           ,--0 'Bombycilla_garrulus'
                                                                        |       ,--0---0 'Dulus_dominicus'
                                                                        |       |       ,--0 'Cinclus_cinclus'
                                                                        |   ,--0|   ,--0|   ,--0 'Mimus_polyglottus'
                                                                        |   |   |   |   `--0---0 'Luscinia_megarhynchos'
                                                                        |   |   `--0|   ,--0 'Regulus_ignicapillus'
                                                                        |   |       `--0|   ,--0 'Tichodroma_muraria'
                                                                        `--0|           `--0|   ,--0 'Troglodytes_troglodytes'
                                                                            |               `--0---0 'Certhia_familiaris'
                                                                            |    ,--1 'Dicaeum_trigonostigma'
                                                                            |    |    ,--0 'Irena_puella'
                                                                            `--01|    |    ,--1 'Plocepasser_mahali'
                                                                                 `--01|    |    ,--0 'Taeniopygia_guttata'
                                                                                      `--01|    |    ,--1 'Passer_domesticus'
                                                                                           `--01|    |    ,--1 'Motacilla_flava'
                                                                                                `--01|    |   ,--0 'Chloris_chloris'
                                                                                                     `--01|   |       ,--0 'Calcarius_lapponicus'
                                                                                                          `--0|   ,--0---0 'Emberiza_calandra'
                                                                                                              `--0|   ,--0 'Melospiza_melodia'
                                                                                                                  `--0|   ,--1 'Coereba_flaveola'
                                                                                                                      `--1---1 'Geospiza_fuliginosa'
 
Tree 0, char. 16 (39 steps) 
    ,--1 'Columba_livia'
    |       ,--1 'Trogon_melanurus'
    |   ,--1|    ,--0 'Merops_orientalis'
|--1|   |   `--01|    ,--1 'Capito_niger'
    |   |        `--01---0 'Picus_viridis'
    `--1|   ,--1 'Cariama_cristata'
        |   |       ,--1 'Falco_sparverius'
        |   |   ,--1---1 'Micrastur_ruficollis'
        `--1|   |         ,--0 'Psittacus_erithacus'
            |   |    ,--01---1 'Nestor_notabilis'
            |   |    |    ,--?=01 'Zygodactylus_luberonensis_SMFA
            `--1|    |    |         ,--1 'Acanthisitta_chloris'
                |    |    |    ,--01|   ,--0 'Xenicus_gilviventris'
                |    |    |    |    `--0---0 'Xenicus_longipes'
                `--01|    |    |                     ,--0 'Hydrornis_gurneyi'
                     |    |    |                 ,--0---1 'Pitta_sordida'
                     |    |    |             ,--0|   ,--0 'Calyptomena_hosii'
                     |    |    |             |   `--0---0 'Calyptomena_viridis'
                     |    |    |             |       ,--0 'Neodrepanis_coruscans'
                     `--01|    |         ,--0|   ,--0|   ,--0 'Philepitta_schlegeli'
                          |    |         |   |   |   `--0---0 'Philepitta_castanea'
                          |    |         |   `--0|       ,--1 'Psarisomus_dalhousiae'
                          |    |         |       |   ,--0---0 'Corydon_sumatranus'
                          |    |         |       `--0|   ,--0 'Eurylaimus_ochromalus'
                          |    |         |           `--0|   ,--0 'Serilophus_lunatus'
                          |    |         |               `--0---0 'Cymbirhynchus_macrorhynchos'
                          |    |         |           ,--1 'Melanopareia_torquata'
                          |    |         |       ,--1|   ,--1 'Conopophaga_lineata'
                          `--01|    ,--01|       |   `--1|   ,--1 'Myrmornis_torquata'
                               |    |    |       |       `--1|   ,--1 'Thamnophilus_torquatus'
                               |    |    |   ,--1|           `--1---1 'Thamnophilus_aethiops'
                               |    |    |   |   |   ,--1 'Myrmothera_campanisona'
                               |    |    |   |   |   |   ,--1 'Liosceles_thoracicus'
                               |    |    |   |   `--1|   |   ,--1 'Formicarius_analis'
                               |    |    |   |       `--1|   |   ,--0 'Sclerurus_mexicanus'
                               |    |    |   |           `--1|   |       ,--0 'Furnarius_rufus'
                               |    |    `--1|               `--1|   ,--1---1 'Xenops_minutus'
                               |    |        |                   `--1|   ,--1 'Xiphorhynchus_guttatus'
                               |    |        |                       `--1---1 'Glyphorhynchus_spirurus'
                               |    |        |       ,--1 'Ceratopipra_erythrocephala'
                               |    |        |   ,--1---1 'Neopelma_chrysocephalum'
                               |    |        |   |       ,--0 'Rupicola_peruvianus'
                               |    |        `--1|   ,--1---1 'Cotinga_cayana'
                               |    |            |   |       ,--1 'Schiffornis_virescens'
                               `--01|            `--1|   ,--1---1 'Tityra_semifasciata'
                                    |                |   |         ,--0 'Myiobius_barbatus'
                                    |                `--1|    ,--01---1 'Oxyruncus_cristatus'
                                    |                    `--01|    ,--0 'Piprites_chloris'
                                    |                         `--01|    ,--1 'Platyrinchus_mystaceus'
                                    |                              `--01|   ,--0 'Tachuris_rubrigastra'
                                    |                                   `--0|   ,--0 'Mionectes_olivaceus'
                                    |                                       `--0|   ,--1 'Hirundinea_ferruginea'
                                    |                                           `--0|   ,--0 'Tyrannus_tyrannus'
                                    |                                               `--0---0 'Elaenia_flavogaster'
                                    |       ,--0 'Atrichornis_rufescens'
                                    |   ,--0---0 'Menura_novaehollandiae'
                                    |   |           ,--0 'Sericulus_chrysocephalus'
                                    |   |       ,--0---1 'Ptilonorhynchus_violaceus'
                                    |   |   ,--0|   ,--0 'Cormobates_leucophaea'
                                    |   |   |   `--0---0 'Climacteris_melanurus'
                                    `--0|   |           ,--0 'Stipiturus_malachurus'
                                        |   |       ,--0---1 'Malurus_melanocephalus'
                                        |   |       |   ,--0 'Dasyornis_broadbenti'
                                        |   |   ,--0|   |       ,--1 'Ptilotula_penicillata'
                                        |   |   |   `--0|   ,--0---0 'Cissomela_pectoralis'
                                        `--0|   |       `--0|   ,--0 'Pardalotus_striatus'
                                            |   |           `--0|   ,--1 'Acanthiza_pusilla'
                                            |   |               `--1---1 'Gerygone_fusca'
                                            |   |       ,--1 'Orthonyx_temminckii'
                                            |   |   ,--1---1 'Pomatostomus_superciliosus'
                                            |   |   |           ,--0 'Ptilorrhoa_caerulescens'
                                            `--0|   |       ,--0---0 'Cinclosoma_punctatum'
                                                |   |       |         ,--0 'Pericrocotus_flammeus'
                                                |   |       |    ,--01---1 'Coracina_tenuirostris'
                                                |   |   ,--0|    |    ,--1 'Mohoua_ochrocephala'
                                                |   |   |   |    |    |        ,--0 'Falcunculus_frontatus'
                                                |   |   |   `--01|    |    ,--0|   ,--0 'Pteruthius_melanotis'
                                                |   |   |        |    |    |   `--0|   ,--0 'Oriolus_sagittatus'
                                                `--0|   |        `--01|    |       `--0---0 'Colluricincla_harmonica'
                                                    |   |             |    |         ,--0 'Dicrurus_hottentotus'
                                                    |   |             |    |         |         ,--0 'Paradisaea_apoda'
                                                    |   |             `--01|    ,--01|    ,--01---1 'Hypothymis_azurea'
                                                    |   |                  |    |    `--01|    ,--1 'Struthidea_cinerea'
                                                    |   |                  |    |         `--01|    ,--0 'Corvus_brachyrhynchos'
                                                    |   |                  |    |              `--01|   ,--1 'Platylophus_galericulatus'
                                                    |   |                  `--01|                   `--1---1 'Lanius_collurio'
                                                    `--0|                       |    ,--1 'Machaerirhynchus_nigripectus'
                                                        |                       |    |    ,--0 'Artamus_leucorhynchus'
                                                        |                       `--01|    |         ,--0 'Prionops_plumatus'
                                                        |                            `--01|    ,--01---1 'Platysteira_castanea'
                                                        |                                 `--01|   ,--1 'Tchagra_senegalus'
                                                        |                                      `--1|   ,--1 'Aegithina_lafresnayei'
                                                        |                                          `--1---1 'Pityriasis_gymnocephala'
                                                        |   ,--0 'Loboparadisea_sericea'
                                                        |   |       ,--1 'Oedistoma_iliophus'
                                                        |   |   ,--0|   ,--0 'Melanocharis_versteri'
                                                        |   |   |   `--0---0 'Melanocharis_nigra'
                                                        `--0|   |        ,--1 'Notiomystis_cincta'
                                                            |   |   ,--01|    ,--1 'Heteralocha_gouldi'
                                                            |   |   |    `--01---0 'Callaeas_cinerea'
                                                            `--0|   |           ,--0 'Eupetes_macrocerus'
                                                                |   |       ,--0---0 'Picathartes_gymnocephalus'
                                                                |   |   ,--0|   ,--0 'Microeca_leucophaea'
                                                                |   |   |   `--0---1 'Petroica_phoenicea'
                                                                `--0|   |           ,--0 'Culicicapa_ceylonensis'
                                                                    |   |       ,--0---0 'Hyliota_flavigaster'
                                                                    |   |       |       ,--0 'Remiz_pendulinus'
                                                                    |   |   ,--0|   ,--0---0 'Poecile_atricapillus'
                                                                    |   |   |   |   |   ,--0 'Calandrella_cinerea'
                                                                    |   |   |   `--0|   |    ,--1 'Sylvietta_rufescens'
                                                                    `--0|   |       `--0|    |    ,--1 'Cisticola_anonymus'
                                                                        |   |           `--01|    |       ,--0 'Nesillas_typica'
                                                                        |   |                |    |   ,--0|   ,--0 'Donacobius_atricapillus'
                                                                        |   |                `--01|   |   `--0---0 'Locustella_lanceolata'
                                                                        |   |                     |   |       ,--0 'Hirundo_rustica'
                                                                        |   |                     `--0|   ,--0---0 'Pnoepyga_pusilla'
                                                                        |   |                         |   |       ,--0 'Phylloscopus_trochilus'
                                                                        |   |                         `--0|   ,--0|   ,--0 'Aegithalos_caudatus'
                                                                        `--0|                             |   |   `--0---1 'Hylia_prasina'
                                                                            |                             `--0|    ,--1 'Pycnonotus_cafer'
                                                                            |                                 `--01|    ,--1 'Leiothrix_lutea'
                                                                            |                                      `--01---0 'Sylvia_borin'
                                                                            |           ,--0 'Bombycilla_garrulus'
                                                                            |       ,--0---0 'Dulus_dominicus'
                                                                            |       |       ,--0 'Cinclus_cinclus'
                                                                            |   ,--0|   ,--0|   ,--0 'Mimus_polyglottus'
                                                                            |   |   |   |   `--0---0 'Luscinia_megarhynchos'
                                                                            |   |   `--0|   ,--0 'Regulus_ignicapillus'
                                                                            |   |       `--0|   ,--0 'Tichodroma_muraria'
                                                                            `--0|           `--0|   ,--0 'Troglodytes_troglodytes'
                                                                                |               `--0---0 'Certhia_familiaris'
                                                                                |   ,--0 'Dicaeum_trigonostigma'
                                                                                |   |   ,--0 'Irena_puella'
                                                                                `--0|   |   ,--0 'Plocepasser_mahali'
                                                                                    `--0|   |   ,--0 'Taeniopygia_guttata'
                                                                                        `--0|   |   ,--0 'Passer_domesticus'
                                                                                            `--0|   |   ,--1 'Motacilla_flava'
                                                                                                `--0|   |   ,--0 'Chloris_chloris'
                                                                                                    `--0|   |       ,--1 'Calcarius_lapponicus'
                                                                                                        `--0|   ,--0---0 'Emberiza_calandra'
                                                                                                            `--0|   ,--0 'Melospiza_melodia'
                                                                                                                `--0|   ,--0 'Coereba_flaveola'
                                                                                                                    `--0---0 'Geospiza_fuliginosa'
 
Tree 0, char. 17 (35 steps) 
     ,--?=01 'Columba_livia'
     |         ,--?=01 'Trogon_melanurus'
     |    ,--01|   ,--2 'Merops_orientalis'
|--01|    |    `--1|   ,--1 'Capito_niger'
     |    |        `--1---1 'Picus_viridis'
     `--01|   ,--0 'Cariama_cristata'
          |   |       ,--0 'Falco_sparverius'
          |   |   ,--0---1 'Micrastur_ruficollis'
          `--0|   |       ,--0 'Psittacus_erithacus'
              |   |   ,--0---?=0 'Nestor_notabilis'
              |   |   |   ,--?=0 'Zygodactylus_luberonensis_SMFA
              `--0|   |   |       ,--0 'Acanthisitta_chloris'
                  |   |   |   ,--0|   ,--0 'Xenicus_gilviventris'
                  |   |   |   |   `--0---0 'Xenicus_longipes'
                  `--0|   |   |                    ,--1 'Hydrornis_gurneyi'
                      |   |   |                ,--1---1 'Pitta_sordida'
                      |   |   |            ,--1|   ,--1 'Calyptomena_hosii'
                      |   |   |            |   `--1---1 'Calyptomena_viridis'
                      |   |   |            |       ,--?=1 'Neodrepanis_coruscans'
                      `--0|   |        ,--1|   ,--1|   ,--1 'Philepitta_schlegeli'
                          |   |        |   |   |   `--1---1 'Philepitta_castanea'
                          |   |        |   `--1|       ,--1 'Psarisomus_dalhousiae'
                          |   |        |       |   ,--1---1 'Corydon_sumatranus'
                          |   |        |       `--1|   ,--1 'Eurylaimus_ochromalus'
                          |   |        |           `--1|   ,--1 'Serilophus_lunatus'
                          |   |        |               `--1---1 'Cymbirhynchus_macrorhynchos'
                          |   |        |           ,--0 'Melanopareia_torquata'
                          |   |        |       ,--1|    ,--2 'Conopophaga_lineata'
                          `--0|    ,--1|       |   `--12|    ,--2 'Myrmornis_torquata'
                              |    |   |       |        `--12|   ,--1 'Thamnophilus_torquatus'
                              |    |   |   ,--1|             `--1---1 'Thamnophilus_aethiops'
                              |    |   |   |   |   ,--1 'Myrmothera_campanisona'
                              |    |   |   |   |   |   ,--0 'Liosceles_thoracicus'
                              |    |   |   |   `--1|   |   ,--2 'Formicarius_analis'
                              |    |   |   |       `--1|   |   ,--1 'Sclerurus_mexicanus'
                              |    |   |   |           `--1|   |       ,--1 'Furnarius_rufus'
                              |    |   `--1|               `--1|   ,--1---1 'Xenops_minutus'
                              |    |       |                   `--1|   ,--2 'Xiphorhynchus_guttatus'
                              |    |       |                       `--2---2 'Glyphorhynchus_spirurus'
                              |    |       |        ,--2 'Ceratopipra_erythrocephala'
                              |    |       |    ,--2---2 'Neopelma_chrysocephalum'
                              |    |       |    |        ,--2 'Rupicola_peruvianus'
                              |    |       `--12|    ,--2---2 'Cotinga_cayana'
                              |    |            |    |       ,--1 'Schiffornis_virescens'
                              `--01|            `--12|   ,--1---1 'Tityra_semifasciata'
                                   |                 |   |       ,--1 'Myiobius_barbatus'
                                   |                 `--1|   ,--1---1 'Oxyruncus_cristatus'
                                   |                     `--1|   ,--1 'Piprites_chloris'
                                   |                         `--1|   ,--2 'Platyrinchus_mystaceus'
                                   |                             `--1|   ,--0 'Tachuris_rubrigastra'
                                   |                                 `--1|   ,--1 'Mionectes_olivaceus'
                                   |                                     `--1|   ,--1 'Hirundinea_ferruginea'
                                   |                                         `--1|   ,--2 'Tyrannus_tyrannus'
                                   |                                             `--1---1 'Elaenia_flavogaster'
                                   |        ,--0 'Atrichornis_rufescens'
                                   |    ,--0---0 'Menura_novaehollandiae'
                                   |    |           ,--1 'Sericulus_chrysocephalus'
                                   |    |       ,--1---1 'Ptilonorhynchus_violaceus'
                                   |    |   ,--1|   ,--1 'Cormobates_leucophaea'
                                   |    |   |   `--1---1 'Climacteris_melanurus'
                                   `--01|   |           ,--1 'Stipiturus_malachurus'
                                        |   |       ,--1---0 'Malurus_melanocephalus'
                                        |   |       |   ,--0 'Dasyornis_broadbenti'
                                        |   |   ,--1|   |       ,--1 'Ptilotula_penicillata'
                                        |   |   |   `--1|   ,--1---1 'Cissomela_pectoralis'
                                        `--1|   |       `--1|   ,--1 'Pardalotus_striatus'
                                            |   |           `--1|   ,--1 'Acanthiza_pusilla'
                                            |   |               `--1---1 'Gerygone_fusca'
                                            |   |       ,--1 'Orthonyx_temminckii'
                                            |   |   ,--1---1 'Pomatostomus_superciliosus'
                                            |   |   |           ,--1 'Ptilorrhoa_caerulescens'
                                            `--1|   |       ,--1---1 'Cinclosoma_punctatum'
                                                |   |       |       ,--2 'Pericrocotus_flammeus'
                                                |   |       |   ,--1---1 'Coracina_tenuirostris'
                                                |   |   ,--1|   |   ,--1 'Mohoua_ochrocephala'
                                                |   |   |   |   |   |       ,--1 'Falcunculus_frontatus'
                                                |   |   |   `--1|   |   ,--1|   ,--1 'Pteruthius_melanotis'
                                                |   |   |       |   |   |   `--1|   ,--1 'Oriolus_sagittatus'
                                                `--1|   |       `--1|   |       `--1---2 'Colluricincla_harmonica'
                                                    |   |           |   |       ,--?=1 'Dicrurus_hottentotus'
                                                    |   |           |   |       |       ,--2 'Paradisaea_apoda'
                                                    |   |           `--1|   ,--1|   ,--1---1 'Hypothymis_azurea'
                                                    |   |               |   |   `--1|   ,--1 'Struthidea_cinerea'
                                                    |   |               |   |       `--1|   ,--1 'Corvus_brachyrhynchos'
                                                    |   |               |   |           `--1|   ,--2 'Platylophus_galericulatus'
                                                    |   |               `--1|               `--1---1 'Lanius_collurio'
                                                    `--1|                   |   ,--1 'Machaerirhynchus_nigripectus'
                                                        |                   |   |   ,--2 'Artamus_leucorhynchus'
                                                        |                   `--1|   |       ,--1 'Prionops_plumatus'
                                                        |                       `--1|   ,--1---1 'Platysteira_castanea'
                                                        |                           `--1|   ,--1 'Tchagra_senegalus'
                                                        |                               `--1|   ,--1 'Aegithina_lafresnayei'
                                                        |                                   `--1---2 'Pityriasis_gymnocephala'
                                                        |   ,--1 'Loboparadisea_sericea'
                                                        |   |       ,--1 'Oedistoma_iliophus'
                                                        |   |   ,--1|   ,--1 'Melanocharis_versteri'
                                                        |   |   |   `--1---1 'Melanocharis_nigra'
                                                        `--1|   |       ,--2 'Notiomystis_cincta'
                                                            |   |   ,--1|   ,--1 'Heteralocha_gouldi'
                                                            |   |   |   `--1---1 'Callaeas_cinerea'
                                                            `--1|   |           ,--0 'Eupetes_macrocerus'
                                                                |   |       ,--1---1 'Picathartes_gymnocephalus'
                                                                |   |   ,--1|   ,--1 'Microeca_leucophaea'
                                                                |   |   |   `--1---1 'Petroica_phoenicea'
                                                                `--1|   |           ,--1 'Culicicapa_ceylonensis'
                                                                    |   |       ,--1---2 'Hyliota_flavigaster'
                                                                    |   |       |       ,--1 'Remiz_pendulinus'
                                                                    |   |   ,--1|   ,--1---1 'Poecile_atricapillus'
                                                                    |   |   |   |   |   ,--2 'Calandrella_cinerea'
                                                                    |   |   |   `--1|   |   ,--1 'Sylvietta_rufescens'
                                                                    `--1|   |       `--1|   |    ,--0 'Cisticola_anonymus'
                                                                        |   |           `--1|    |         ,--0 'Nesillas_typica'
                                                                        |   |               |    |    ,--01|    ,--1 'Donacobius_atricapillus'
                                                                        |   |               `--01|    |    `--01---0 'Locustella_lanceolata'
                                                                        |   |                    |    |       ,--1 'Hirundo_rustica'
                                                                        |   |                    `--01|   ,--1---1 'Pnoepyga_pusilla'
                                                                        |   |                         |   |       ,--2 'Phylloscopus_trochilus'
                                                                        |   |                         `--1|   ,--1|   ,--1 'Aegithalos_caudatus'
                                                                        `--1|                             |   |   `--1---1 'Hylia_prasina'
                                                                            |                             `--1|   ,--1 'Pycnonotus_cafer'
                                                                            |                                 `--1|   ,--1 'Leiothrix_lutea'
                                                                            |                                     `--1---1 'Sylvia_borin'
                                                                            |           ,--1 'Bombycilla_garrulus'
                                                                            |       ,--1---1 'Dulus_dominicus'
                                                                            |       |       ,--1 'Cinclus_cinclus'
                                                                            |   ,--1|   ,--1|   ,--1 'Mimus_polyglottus'
                                                                            |   |   |   |   `--1---1 'Luscinia_megarhynchos'
                                                                            |   |   `--1|   ,--1 'Regulus_ignicapillus'
                                                                            |   |       `--1|   ,--2 'Tichodroma_muraria'
                                                                            `--1|           `--1|   ,--1 'Troglodytes_troglodytes'
                                                                                |               `--1---1 'Certhia_familiaris'
                                                                                |   ,--1 'Dicaeum_trigonostigma'
                                                                                |   |   ,--2 'Irena_puella'
                                                                                `--1|   |   ,--1 'Plocepasser_mahali'
                                                                                    `--1|   |   ,--1 'Taeniopygia_guttata'
                                                                                        `--1|   |   ,--1 'Passer_domesticus'
                                                                                            `--1|   |   ,--2 'Motacilla_flava'
                                                                                                `--1|   |   ,--1 'Chloris_chloris'
                                                                                                    `--1|   |       ,--1 'Calcarius_lapponicus'
                                                                                                        `--1|   ,--1---1 'Emberiza_calandra'
                                                                                                            `--1|   ,--1 'Melospiza_melodia'
                                                                                                                `--1|   ,--1 'Coereba_flaveola'
                                                                                                                    `--1---1 'Geospiza_fuliginosa'
 
Tree 0, char. 18 (36 steps) 
    ,--?=0 'Columba_livia'
    |       ,--?=0 'Trogon_melanurus'
    |   ,--0|   ,--0 'Merops_orientalis'
|--0|   |   `--0|   ,--0 'Capito_niger'
    |   |       `--0---1 'Picus_viridis'
    `--0|   ,--0 'Cariama_cristata'
        |   |       ,--0 'Falco_sparverius'
        |   |   ,--0---0 'Micrastur_ruficollis'
        `--0|   |       ,--0 'Psittacus_erithacus'
            |   |   ,--0---0 'Nestor_notabilis'
            |   |   |    ,--?=01 'Zygodactylus_luberonensis_SMFA
            `--0|   |    |        ,--1 'Acanthisitta_chloris'
                |   |    |    ,--1|   ,--1 'Xenicus_gilviventris'
                |   |    |    |   `--1---1 'Xenicus_longipes'
                `--0|    |    |                    ,--0 'Hydrornis_gurneyi'
                    |    |    |                ,--0---0 'Pitta_sordida'
                    |    |    |            ,--0|   ,--1 'Calyptomena_hosii'
                    |    |    |            |   `--1---1 'Calyptomena_viridis'
                    |    |    |            |       ,--0 'Neodrepanis_coruscans'
                    `--01|    |        ,--0|   ,--0|   ,--0 'Philepitta_schlegeli'
                         |    |        |   |   |   `--0---0 'Philepitta_castanea'
                         |    |        |   `--0|       ,--0 'Psarisomus_dalhousiae'
                         |    |        |       |   ,--0---0 'Corydon_sumatranus'
                         |    |        |       `--0|   ,--0 'Eurylaimus_ochromalus'
                         |    |        |           `--0|   ,--0 'Serilophus_lunatus'
                         |    |        |               `--0---0 'Cymbirhynchus_macrorhynchos'
                         |    |        |           ,--0 'Melanopareia_torquata'
                         |    |        |       ,--0|   ,--0 'Conopophaga_lineata'
                         `--01|    ,--0|       |   `--0|   ,--1 'Myrmornis_torquata'
                              |    |   |       |       `--1|   ,--1 'Thamnophilus_torquatus'
                              |    |   |   ,--0|           `--1---1 'Thamnophilus_aethiops'
                              |    |   |   |   |   ,--0 'Myrmothera_campanisona'
                              |    |   |   |   |   |   ,--0 'Liosceles_thoracicus'
                              |    |   |   |   `--0|   |   ,--0 'Formicarius_analis'
                              |    |   |   |       `--0|   |   ,--1 'Sclerurus_mexicanus'
                              |    |   |   |           `--0|   |       ,--1 'Furnarius_rufus'
                              |    |   `--0|               `--1|   ,--1---1 'Xenops_minutus'
                              |    |       |                   `--1|   ,--1 'Xiphorhynchus_guttatus'
                              |    |       |                       `--1---1 'Glyphorhynchus_spirurus'
                              |    |       |       ,--1 'Ceratopipra_erythrocephala'
                              |    |       |   ,--1---1 'Neopelma_chrysocephalum'
                              |    |       |   |       ,--0 'Rupicola_peruvianus'
                              |    |       `--0|   ,--0---0 'Cotinga_cayana'
                              |    |           |   |       ,--0 'Schiffornis_virescens'
                              `--01|           `--0|   ,--0---0 'Tityra_semifasciata'
                                   |               |   |       ,--1 'Myiobius_barbatus'
                                   |               `--0|   ,--0---0 'Oxyruncus_cristatus'
                                   |                   `--0|   ,--0 'Piprites_chloris'
                                   |                       `--0|   ,--0 'Platyrinchus_mystaceus'
                                   |                           `--0|   ,--1 'Tachuris_rubrigastra'
                                   |                               `--1|   ,--1 'Mionectes_olivaceus'
                                   |                                   `--1|   ,--1 'Hirundinea_ferruginea'
                                   |                                       `--1|   ,--0 'Tyrannus_tyrannus'
                                   |                                           `--0---0 'Elaenia_flavogaster'
                                   |         ,--1 'Atrichornis_rufescens'
                                   |    ,--01---0 'Menura_novaehollandiae'
                                   |    |             ,--0 'Sericulus_chrysocephalus'
                                   |    |         ,--0---0 'Ptilonorhynchus_violaceus'
                                   |    |    ,--01|   ,--1 'Cormobates_leucophaea'
                                   |    |    |    `--1---1 'Climacteris_melanurus'
                                   `--01|    |           ,--1 'Stipiturus_malachurus'
                                        |    |       ,--1---1 'Malurus_melanocephalus'
                                        |    |       |   ,--1 'Dasyornis_broadbenti'
                                        |    |   ,--1|   |       ,--1 'Ptilotula_penicillata'
                                        |    |   |   `--1|   ,--1---0 'Cissomela_pectoralis'
                                        `--01|   |       `--1|   ,--1 'Pardalotus_striatus'
                                             |   |           `--1|   ,--1 'Acanthiza_pusilla'
                                             |   |               `--1---0 'Gerygone_fusca'
                                             |   |       ,--1 'Orthonyx_temminckii'
                                             |   |   ,--1---1 'Pomatostomus_superciliosus'
                                             |   |   |           ,--1 'Ptilorrhoa_caerulescens'
                                             `--1|   |       ,--1---1 'Cinclosoma_punctatum'
                                                 |   |       |       ,--0 'Pericrocotus_flammeus'
                                                 |   |       |   ,--1---1 'Coracina_tenuirostris'
                                                 |   |   ,--1|   |   ,--1 'Mohoua_ochrocephala'
                                                 |   |   |   |   |   |       ,--1 'Falcunculus_frontatus'
                                                 |   |   |   `--1|   |   ,--1|   ,--1 'Pteruthius_melanotis'
                                                 |   |   |       |   |   |   `--1|   ,--0 'Oriolus_sagittatus'
                                                 `--1|   |       `--1|   |       `--0---0 'Colluricincla_harmonica'
                                                     |   |           |   |       ,--0 'Dicrurus_hottentotus'
                                                     |   |           |   |       |       ,--0 'Paradisaea_apoda'
                                                     |   |           `--1|   ,--0|   ,--0---0 'Hypothymis_azurea'
                                                     |   |               |   |   `--0|   ,--0 'Struthidea_cinerea'
                                                     |   |               |   |       `--0|    ,--1 'Corvus_brachyrhynchos'
                                                     |   |               |   |           `--01|    ,--0 'Platylophus_galericulatus'
                                                     |   |               `--0|                `--01---1 'Lanius_collurio'
                                                     `--1|                   |   ,--0 'Machaerirhynchus_nigripectus'
                                                         |                   |   |   ,--0 'Artamus_leucorhynchus'
                                                         |                   `--0|   |         ,--0 'Prionops_plumatus'
                                                         |                       `--0|    ,--01---1 'Platysteira_castanea'
                                                         |                           `--01|    ,--1 'Tchagra_senegalus'
                                                         |                                `--01|    ,--1 'Aegithina_lafresnayei'
                                                         |                                     `--01---0 'Pityriasis_gymnocephala'
                                                         |    ,--0 'Loboparadisea_sericea'
                                                         |    |        ,--1 'Oedistoma_iliophus'
                                                         |    |    ,--1|   ,--1 'Melanocharis_versteri'
                                                         |    |    |   `--1---1 'Melanocharis_nigra'
                                                         `--01|    |        ,--0 'Notiomystis_cincta'
                                                              |    |    ,--0|   ,--0 'Heteralocha_gouldi'
                                                              |    |    |   `--0---0 'Callaeas_cinerea'
                                                              `--01|    |              ,--0 'Eupetes_macrocerus'
                                                                   |    |         ,--01---1 'Picathartes_gymnocephalus'
                                                                   |    |    ,--01|   ,--1 'Microeca_leucophaea'
                                                                   |    |    |    `--1---1 'Petroica_phoenicea'
                                                                   `--01|    |             ,--0 'Culicicapa_ceylonensis'
                                                                        |    |         ,--0---0 'Hyliota_flavigaster'
                                                                        |    |         |         ,--0 'Remiz_pendulinus'
                                                                        |    |    ,--01|    ,--01---1 'Poecile_atricapillus'
                                                                        |    |    |    |    |    ,--0 'Calandrella_cinerea'
                                                                        |    |    |    `--01|    |    ,--1 'Sylvietta_rufescens'
                                                                        `--01|    |         `--01|    |    ,--0 'Cisticola_anonymus'
                                                                             |    |              `--01|    |       ,--1 'Nesillas_typica'
                                                                             |    |                   |    |   ,--1|   ,--1 'Donacobius_atricapillus'
                                                                             |    |                   `--01|   |   `--1---1 'Locustella_lanceolata'
                                                                             |    |                        |   |       ,--1 'Hirundo_rustica'
                                                                             |    |                        `--1|   ,--1---1 'Pnoepyga_pusilla'
                                                                             |    |                            |   |       ,--1 'Phylloscopus_trochilus'
                                                                             |    |                            `--1|   ,--1|   ,--1 'Aegithalos_caudatus'
                                                                             `--01|                                |   |   `--1---1 'Hylia_prasina'
                                                                                  |                                `--1|   ,--0 'Pycnonotus_cafer'
                                                                                  |                                    `--1|   ,--1 'Leiothrix_lutea'
                                                                                  |                                        `--1---1 'Sylvia_borin'
                                                                                  |            ,--0 'Bombycilla_garrulus'
                                                                                  |        ,--0---0 'Dulus_dominicus'
                                                                                  |        |       ,--0 'Cinclus_cinclus'
                                                                                  |    ,--0|   ,--0|   ,--1 'Mimus_polyglottus'
                                                                                  |    |   |   |   `--0---0 'Luscinia_megarhynchos'
                                                                                  |    |   `--0|   ,--1 'Regulus_ignicapillus'
                                                                                  |    |       `--0|   ,--0 'Tichodroma_muraria'
                                                                                  `--01|           `--0|   ,--1 'Troglodytes_troglodytes'
                                                                                       |               `--0---0 'Certhia_familiaris'
                                                                                       |   ,--1 'Dicaeum_trigonostigma'
                                                                                       |   |   ,--1 'Irena_puella'
                                                                                       `--1|   |   ,--1 'Plocepasser_mahali'
                                                                                           `--1|   |   ,--0 'Taeniopygia_guttata'
                                                                                               `--1|   |   ,--0 'Passer_domesticus'
                                                                                                   `--0|   |   ,--0 'Motacilla_flava'
                                                                                                       `--0|   |   ,--0 'Chloris_chloris'
                                                                                                           `--0|   |       ,--0 'Calcarius_lapponicus'
                                                                                                               `--0|   ,--0---0 'Emberiza_calandra'
                                                                                                                   `--0|   ,--0 'Melospiza_melodia'
                                                                                                                       `--0|   ,--1 'Coereba_flaveola'
                                                                                                                           `--1---1 'Geospiza_fuliginosa'
 
Tree 0, char. 19 (21 steps) 
    ,--?=0 'Columba_livia'
    |       ,--?=0 'Trogon_melanurus'
    |   ,--0|   ,--0 'Merops_orientalis'
|--0|   |   `--0|   ,--0 'Capito_niger'
    |   |       `--0---0 'Picus_viridis'
    `--0|   ,--0 'Cariama_cristata'
        |   |       ,--0 'Falco_sparverius'
        |   |   ,--0---0 'Micrastur_ruficollis'
        `--0|   |       ,--0 'Psittacus_erithacus'
            |   |   ,--0---0 'Nestor_notabilis'
            |   |   |   ,--?=0 'Zygodactylus_luberonensis_SMFA
            `--0|   |   |       ,--0 'Acanthisitta_chloris'
                |   |   |   ,--0|   ,--0 'Xenicus_gilviventris'
                |   |   |   |   `--0---0 'Xenicus_longipes'
                `--0|   |   |                   ,--0 'Hydrornis_gurneyi'
                    |   |   |               ,--0---0 'Pitta_sordida'
                    |   |   |           ,--0|   ,--0 'Calyptomena_hosii'
                    |   |   |           |   `--0---0 'Calyptomena_viridis'
                    |   |   |           |       ,--0 'Neodrepanis_coruscans'
                    `--0|   |       ,--0|   ,--0|   ,--0 'Philepitta_schlegeli'
                        |   |       |   |   |   `--0---0 'Philepitta_castanea'
                        |   |       |   `--0|       ,--0 'Psarisomus_dalhousiae'
                        |   |       |       |   ,--0---0 'Corydon_sumatranus'
                        |   |       |       `--0|   ,--0 'Eurylaimus_ochromalus'
                        |   |       |           `--0|   ,--0 'Serilophus_lunatus'
                        |   |       |               `--0---0 'Cymbirhynchus_macrorhynchos'
                        |   |       |           ,--0 'Melanopareia_torquata'
                        |   |       |       ,--0|   ,--0 'Conopophaga_lineata'
                        `--0|   ,--0|       |   `--0|   ,--0 'Myrmornis_torquata'
                            |   |   |       |       `--0|   ,--0 'Thamnophilus_torquatus'
                            |   |   |   ,--0|           `--0---0 'Thamnophilus_aethiops'
                            |   |   |   |   |   ,--0 'Myrmothera_campanisona'
                            |   |   |   |   |   |   ,--0 'Liosceles_thoracicus'
                            |   |   |   |   `--0|   |   ,--0 'Formicarius_analis'
                            |   |   |   |       `--0|   |   ,--0 'Sclerurus_mexicanus'
                            |   |   |   |           `--0|   |       ,--0 'Furnarius_rufus'
                            |   |   `--0|               `--0|   ,--0---0 'Xenops_minutus'
                            |   |       |                   `--0|   ,--0 'Xiphorhynchus_guttatus'
                            |   |       |                       `--0---0 'Glyphorhynchus_spirurus'
                            |   |       |       ,--0 'Ceratopipra_erythrocephala'
                            |   |       |   ,--0---0 'Neopelma_chrysocephalum'
                            |   |       |   |       ,--0 'Rupicola_peruvianus'
                            |   |       `--0|   ,--0---0 'Cotinga_cayana'
                            |   |           |   |       ,--0 'Schiffornis_virescens'
                            `--0|           `--0|   ,--0---0 'Tityra_semifasciata'
                                |               |   |       ,--0 'Myiobius_barbatus'
                                |               `--0|   ,--0---0 'Oxyruncus_cristatus'
                                |                   `--0|   ,--0 'Piprites_chloris'
                                |                       `--0|   ,--0 'Platyrinchus_mystaceus'
                                |                           `--0|   ,--1 'Tachuris_rubrigastra'
                                |                               `--0|   ,--0 'Mionectes_olivaceus'
                                |                                   `--0|   ,--0 'Hirundinea_ferruginea'
                                |                                       `--0|   ,--0 'Tyrannus_tyrannus'
                                |                                           `--0---0 'Elaenia_flavogaster'
                                |       ,--0 'Atrichornis_rufescens'
                                |   ,--0---0 'Menura_novaehollandiae'
                                |   |           ,--0 'Sericulus_chrysocephalus'
                                |   |       ,--0---0 'Ptilonorhynchus_violaceus'
                                |   |   ,--0|   ,--0 'Cormobates_leucophaea'
                                |   |   |   `--0---0 'Climacteris_melanurus'
                                `--0|   |           ,--1 'Stipiturus_malachurus'
                                    |   |       ,--1---1 'Malurus_melanocephalus'
                                    |   |       |   ,--0 'Dasyornis_broadbenti'
                                    |   |   ,--1|   |       ,--1 'Ptilotula_penicillata'
                                    |   |   |   `--1|   ,--1---1 'Cissomela_pectoralis'
                                    `--0|   |       `--1|   ,--1 'Pardalotus_striatus'
                                        |   |           `--1|   ,--1 'Acanthiza_pusilla'
                                        |   |               `--1---1 'Gerygone_fusca'
                                        |   |       ,--1 'Orthonyx_temminckii'
                                        |   |   ,--1---1 'Pomatostomus_superciliosus'
                                        |   |   |           ,--1 'Ptilorrhoa_caerulescens'
                                        `--1|   |       ,--1---1 'Cinclosoma_punctatum'
                                            |   |       |       ,--0 'Pericrocotus_flammeus'
                                            |   |       |   ,--0---0 'Coracina_tenuirostris'
                                            |   |   ,--1|   |   ,--0 'Mohoua_ochrocephala'
                                            |   |   |   |   |   |       ,--0 'Falcunculus_frontatus'
                                            |   |   |   `--0|   |   ,--0|    ,--1 'Pteruthius_melanotis'
                                            |   |   |       |   |   |   `--01|    ,--0 'Oriolus_sagittatus'
                                            `--1|   |       `--0|   |        `--01---1 'Colluricincla_harmonica'
                                                |   |           |   |       ,--0 'Dicrurus_hottentotus'
                                                |   |           |   |       |       ,--0 'Paradisaea_apoda'
                                                |   |           `--0|   ,--0|   ,--0---0 'Hypothymis_azurea'
                                                |   |               |   |   `--0|   ,--0 'Struthidea_cinerea'
                                                |   |               |   |       `--0|   ,--0 'Corvus_brachyrhynchos'
                                                |   |               |   |           `--0|   ,--0 'Platylophus_galericulatus'
                                                |   |               `--0|               `--0---0 'Lanius_collurio'
                                                `--1|                   |   ,--1 'Machaerirhynchus_nigripectus'
                                                    |                   |   |   ,--0 'Artamus_leucorhynchus'
                                                    |                   `--0|   |       ,--1 'Prionops_plumatus'
                                                    |                       `--0|   ,--1---1 'Platysteira_castanea'
                                                    |                           `--0|   ,--0 'Tchagra_senegalus'
                                                    |                               `--0|   ,--0 'Aegithina_lafresnayei'
                                                    |                                   `--0---1 'Pityriasis_gymnocephala'
                                                    |   ,--1 'Loboparadisea_sericea'
                                                    |   |         ,--1 'Oedistoma_iliophus'
                                                    |   |    ,--01|   ,--0 'Melanocharis_versteri'
                                                    |   |    |    `--0---0 'Melanocharis_nigra'
                                                    `--1|    |         ,--1 'Notiomystis_cincta'
                                                        |    |    ,--01|   ,--0 'Heteralocha_gouldi'
                                                        |    |    |    `--0---0 'Callaeas_cinerea'
                                                        `--01|    |            ,--0 'Eupetes_macrocerus'
                                                             |    |        ,--0---0 'Picathartes_gymnocephalus'
                                                             |    |    ,--0|   ,--0 'Microeca_leucophaea'
                                                             |    |    |   `--0---0 'Petroica_phoenicea'
                                                             `--01|    |             ,--1 'Culicicapa_ceylonensis'
                                                                  |    |         ,--1---1 'Hyliota_flavigaster'
                                                                  |    |         |       ,--0 'Remiz_pendulinus'
                                                                  |    |    ,--01|   ,--0---0 'Poecile_atricapillus'
                                                                  |    |    |    |   |   ,--0 'Calandrella_cinerea'
                                                                  |    |    |    `--0|   |   ,--0 'Sylvietta_rufescens'
[truncated: 485,445 more chars]
