# Supplementary material for: Comparative anatomy of the passerine carpometacarpus helps illuminate the early fossil record of crown Passeriformes
Source: J Anat. 2022 Sep 7;242(3):495–509. doi: 10.1111/joa.13761 (PMC9919509; doi:10.1111/joa.13761)
Supplement: Supplementary file 5 — Appendix S2 [file JOA-242-495-s003.zip › JOA_13761_paleotree_constraints_SuppInfo.R]

#MrBayes constraints

install.packages("paleotree")
library(paleotree)
tree <- read.tree("cmc_complete_constraint.phy")
tree

#source code for the function

createMrBayesConstraints <- function(
    tree,
    partial = TRUE,
    file = NULL,
		includeIngroupConstraint = FALSE
		){
  ######################
	#checks
	if(!inherits(tree,"phylo")){
		stop("tree must be of class 'phylo'")
		}
	##################################################
	#get the splits
	#
	splits <- prop.part(tree)	#prop.part
	#remove split with all taxa
	splits <- splits[sapply(splits,length) != Ntip(tree)]
	#
	# seperate into 'includes' and 'excludes'
	includes <- lapply(splits,function(x) tree$tip.label[x])
	excludes <- lapply(splits,function(x) tree$tip.label[-x])
	#
	#turn into character strings
	includes <- sapply(includes,function(x) paste0(x,collapse = " "))
	excludes <- sapply(excludes,function(x) paste0(x,collapse = " "))
	#
	########################################################
	if(partial){	# if they should be formulated as partial constraints
		# convert into partial constraint commands
		constraints <- sapply(1:length(includes),function(i)
			paste0("constraint node",i," partial = ",
			includes[i]," : ",excludes[i],";"))
	}else{
		# convert into monophyletic constraint commands
		constraints <- sapply(1:length(includes),function(i)
			paste0("constraint node",i," = ",includes[i],";"))
		}
	#
	#########################################################
	# create prset line
	constList <- paste0("node",1:length(splits),collapse = ",")
	if(includeIngroupConstraint){
		prsetLine <- paste0("prset topologypr = constraints(",
			constList,",ingroup);")
	}else{
		prsetLine <- paste0("prset topologypr = constraints(",
			constList,");")
		}
	#
	############################################################
	#
	# create final text block
	finalText <- c(constraints,"",prsetLine)
	#
	if(!is.null(file)){
		write(finalText,file)
	}else{
		return(finalText)
		}
	}


createMrBayesConstraints(tree, file = "mrbayes_complete_constraint.txt")
