# Supplementary material for: Comparative anatomy of the passerine carpometacarpus helps illuminate the early fossil record of crown Passeriformes
Source: J Anat. 2022 Sep 7;242(3):495–509. doi: 10.1111/joa.13761 (PMC9919509; doi:10.1111/joa.13761)
Supplement: Supplementary file 5 — Appendix S2 [file JOA-242-495-s003.zip › JOA_13761_partial_constraint_SuppInfo.phy]

('Columba_livia',(('Trogon_melanurus',('Picus_viridis','Merops_orientalis')),('Cariama_cristata',('Falco_sparverius',('Nestor_notabilis',('Acanthisitta_chloris',(('Eurylaimus_ochromalus',('Thamnophilus_torquatus','Tyrannus_tyrannus')),('Menura_novaehollandiae',('Corvus_brachyrhynchos',('Poecile_atricapillus','Emberiza_calandra'))))))))));
